# Supplementary material for: Co-linearity and divergence of the A subgenome of Brassica juncea compared with other Brassica species carrying different A subgenomes
Source: BMC Genomics. 2016 Jan 5;17:18. doi: 10.1186/s12864-015-2343-1 (PMC4700566; doi:10.1186/s12864-015-2343-1)
Supplement: Additional file 1: — Information of DArT-seq markers and genotypes of the SY-PM genetic mapping population of B. juncea. (XLSX 6076 kb) [file 12864_2015_2343_MOESM1_ESM.xlsx]

## Sheet: Sheet 1
Additional file 1 Information of DArT-seq markers and genotypes of the SY-PM genetic mapping population of B. juncea
Marker name	Marker type	CloneID	Sequence	Chromosome	ChromosomePosition	NumOfAligns	CallrateREF	CallrateSNP	OneRatioREF	OneRatioSNP	NumofRefs	NumofSNPs	NumofHomozygotes	NumofHomozygotesSNP	NumofHomozygotesRef	NumofHeterozygotes	NumofNAzygotes	Rowsum	Countrowsums	SnpPosition	PICRef	PICSNP	AvgPIC	Discordance	CallRate	PIC	OneRatio	Rowavg	Rowsum	GTZRatio	Q	StandardDeviation	Average	Parent-SY	Parent-PM	1	2	3	4	5	6	7	8	9	10	11	12	13	14
100059259S	SNP	100059259|F|0--34:T>G	TGCAGGTTTGACTGTACTTGTCGAAGGTCTAACCTATTTACAGATCGGAAGAGCGGTTCAGCAGGAATG	A01	428901	1	0.926407	0.926407	0.663551	0.771028	0.614719	0.714286	0.52381	0.311688	0.212121	0.402597	0.0735931	1962.21	820.624	34	0.446502	0.353088	0.399795											a	h	h	a	h	a	a	a	h	h	b	a	h	h	a	h
3101438S	SNP	3101438|F|0--22:A>G	TGCAGAGAATAGTGAAAAAGAAAGAATCTTTCAGATTTACAGATCGGAAGAGCGGTTCAGCAGGAATGC	A01	817932	2	0.995671	0.995671	0.847826	0.578261	0.844156	0.575758	0.571429	0.151515	0.419913	0.424242	0.004329	1667.5	979.951	22	0.258034	0.48775	0.372892											a	h	h	a	h	a	a	a	h	h	b	a	h	h	a	h
3090599S	SNP	3090599|F|0--6:A>G	TGCAGGAAGTTACAGTACATACAAATCTATATAAGAAAAATAGTTACAGATCGGAAGAGCGGTTCAGCA	A01	818954	1	0.917749	0.917749	0.75	0.712264	0.688312	0.65368	0.493506	0.229437	0.264069	0.424242	0.0822511	2256.83	1196.75	6	0.375	0.409888	0.392444											a	h	h	h	h	a	a	a	h	h	b	a	h	h	a	h
3154981S	SNP	3154981|F|0--41:C>A	TGCAGACCCCAATTACAGTGGCTTTACCTGATAAACCATCACCGATTACAGATCGGAAGAGCGGTTCAG	A01	2205643	1	0.939394	0.939394	0.990783	0.617512	0.930736	0.580087	0.367965	0.00865801	0.359307	0.571429	0.0606061	3635.95	2287.67	41	0.0182633	0.472382	0.245323											a	c	c	c	c	c	c	c	a	c	c	a	c	c	a	c
3076324S	SNP	3076324|F|0--64:T>G	TGCAGACACCTCATTGTTCAGTCCATGATAACAATCTAGCAAACAAAAACAGAATCATCAATTATTATT	A01	3498822	1	0.935065	0.935065	0.861111	0.560185	0.805195	0.52381	0.541126	0.12987	0.411255	0.393939	0.0649351	2692.09	1722.3	64	0.239198	0.492755	0.365977											a	h	h	a	h	h	a	h	a	a	b	h	h	h	h	a
3116851S	SNP	3116851|F|0--49:C>T	TGCAGACGAACAAGCGGGTAACATGTTCTTCAGCTTCCACATGTTTGAACCCTGAAGCTACTCCACCTT	A01	3545985	1	0.987013	0.987013	0.986842	0.679825	0.974026	0.670996	0.329004	0.012987	0.316017	0.658009	0.012987	1824.56	1229.77	49	0.0259695	0.435326	0.230648											a	h	h	h	h	h	h	h	a	h	h	a	h	h	a	h
3084611S	SNP	3084611|F|0--58:T>G	TGCAGCAGTCCCAGCTTCATCCTAATATTTATCATCTCTTAGTTCTCCCTCATTCTACTAAACGAAGAA	A01	3546172	1	0.926407	0.926407	0.794393	0.598131	0.735931	0.554113	0.562771	0.190476	0.372294	0.363636	0.0735931	1109.21	447.843	58	0.326666	0.480741	0.403703											a	h	h	a	h	a	a	h	a	a	b	h	b	h	h	a
3086103S	SNP	3086103|F|0--47:C>T	TGCAGAAGGTCCTTGTAGGAACTATCTAGCAGCTCTGAAACAAGAATCCGATTTGAATTTCAAGTACGA	A01	3553647	1	0.930736	0.930736	0.84186	0.604651	0.78355	0.562771	0.515152	0.147186	0.367965	0.415584	0.0692641	1469.16	875.957	47	0.266263	0.478096	0.37218											a	h	h	a	h	a	a	h	a	h	b	h	h	h	h	a
100013305S	SNP	100013305|F|0--52:T>C	TGCAGCTACTTTACTGGTCACACGAAGGATGCAAATGGAGCCCCACAGTTTGTTGGAGGGACGACAAAA	A01	3701908	1	0.995671	0.995671	0.986957	0.595652	0.982684	0.593074	0.415584	0.012987	0.402597	0.580087	0.004329	2937.03	2129.19	52	0.0257467	0.481701	0.253724											a	h	h	a	h	a	a	h	a	h	h	h	h	h	h	a
3092702S	SNP	3092702|F|0--8:A>C	TGCAGAGTACAAATTAGAACATCGATCAAGGATGATTACAGATCGGAAGAGCGGTTCAGCAGGAATGCC	A01	3918295	2	0.935065	0.935065	0.800926	0.634259	0.748918	0.593074	0.528139	0.186147	0.341991	0.406926	0.0649351	1636.43	873.834	8	0.318887	0.463949	0.391418											a	h	h	a	h	a	a	h	a	a	b	h	h	h	h	a
3081943S	SNP	3081943|F|0--67:T>C	TGCAGGGATTATAGTTTCTAACCATGGAGCTCGTCAGCTCGATTATGTCCCTGCAACTATAATGGCCTT	A01	4852923	1	0.91342	0.91342	0.744076	0.729858	0.679654	0.666667	0.480519	0.233766	0.246753	0.4329	0.0865801	2411.77	1208.15	67	0.380854	0.394331	0.387592											a	h	h	a	h	a	a	h	a	a	b	h	h	h	h	a
100061181S	SNP	100061181|F|0--25:A>G	TGCAGTGTGTACAAACGCTTACAGAACATACTTCAGTTGTCATGTCTCTCATTTGCTGGGATCAGTTCC	A01	8334242	1	1	1	0.852814	0.575758	0.852814	0.575758	0.571429	0.147186	0.424242	0.428571	0	2685.81	1825.28	25	0.251045	0.488522	0.369783											a	h	h	h	h	h	a	h	a	a	b	h	b	h	h	h
3075922S	SNP	3075922|F|0--66:G>T	TGCAGAGATATTCTCGATGCATTTCTGGATCACATGGTTTCCGTTTTGGTCTCGAACACATCTCATGAC	A01	8500764	1	1	1	0.857143	0.593074	0.857143	0.593074	0.549784	0.142857	0.406926	0.450216	0	1918.5	1229.75	66	0.244898	0.482675	0.363786											a	h	h	h	h	a	a	h	a	a	b	h	b	h	h	h
3154958S	SNP	3154958|F|0--39:G>A	TGCAGATGATGGATACAACTGGAGGAAATACGGACAAAAGCTAGTTACAGATCGGAAGAGCGGTTCAGC	A01	9305256	2	1	1	0.852814	0.69697	0.852814	0.69697	0.450216	0.147186	0.30303	0.549784	0	3048.96	1216.27	39	0.251045	0.422406	0.336725											a	h	h	h	h	a	a	h	h	a	b	h	b	h	h	h
3094588S	SNP	3094588|F|0--9:T>G	TGCAGCTGCTTCTGGTGCTTCAACTCGTAAGTGATCCACATCACATCTCCTTGAGCCATAAACACTATT	A01	10129309	1	0.974026	0.974026	0.782222	0.68	0.761905	0.662338	0.52381	0.212121	0.311688	0.450216	0.025974	2503.17	1372.91	9	0.340701	0.4352	0.387951											a	h	h	h	h	a	a	h	a	h	b	h	b	h	h	h
100030834S	SNP	100030834|F|0--35:A>G	TGCAGAGTTACCCGCTTCCACCATATCTCCACGGAACCTGTACGCGATTAGGCGAAGAGGACTATCTCT	A01	11777577	1	0.839827	0.839827	0.809278	0.71134	0.679654	0.597403	0.402597	0.160173	0.242424	0.437229	0.160173	1038.67	584.237	35	0.308694	0.410671	0.359682											a	h	h	h	h	a	a	h	a	a	h	h	b	h	h	h
3137141S	SNP	3137141|F|0--55:T>C	TGCAGTTGTGCAAGTTGGCATCGGGTTATTACTTTTCCAGTTTCAAGTACTAAATTTATTTGTGAAAGT	Scaffold000300	10519	1	0.848485	0.848485	0.826531	0.673469	0.701299	0.571429	0.424242	0.147186	0.277056	0.424242	0.151515	1230.31	666.613	55	0.286756	0.439817	0.363286											a	h	h	h	h	a	a	h	a	a	h	h	b	h	h	h
3137108S	SNP	3137108|F|0--12:C>G	TGCAGCACCTCCCTCGCTGTGATTTGAAAAAGATAAAAGGGTTCGTGATTGATTTGAAATTGGAGATAA	A01	13390242	1	1	1	0.835498	0.688312	0.835498	0.688312	0.47619	0.164502	0.311688	0.52381	0	2810.71	1687.77	12	0.274882	0.429077	0.35198											a	h	h	h	h	a	a	h	a	a	h	h	b	h	h	h
3138562S	SNP	3138562|F|0--6:A>G	TGCAGAAAACAAACATTGAAGAAGGTGAAAGAATAAAAAGTTTACAGATCGGAAGAGCGGTTCAGCAGG	A01	16200371	2	0.926407	0.926407	0.733645	0.794393	0.679654	0.735931	0.437229	0.246753	0.190476	0.489177	0.0735931	4831.14	2616.39	6	0.39082	0.326666	0.358743											a	h	h	h	h	h	a	h	a	h	h	h	b	h	h	h
100044444S	SNP	100044444|F|0--47:A>T	TGCAGCACCTAAACTTTGCGCCGTTTTTAGGCTGAGAAGGTTGTCTTATGATTCTTTTGTTTGATATAC	A01	16893109	1	0.805195	0.805195	0.731183	0.758065	0.588745	0.61039	0.411255	0.21645	0.194805	0.393939	0.194805	1163.9	567.061	47	0.393109	0.366805	0.379957											a	h	h	h	h	a	a	h	a	a	h	h	b	h	h	h
3082052S	SNP	3082052|F|0--31:T>A	TGCAGATTTTGGTAGTTTTGGAAATGTTCCGTACGAGACCATGAAGCCATCACATGAGACTATGAATCA	A01	17577112	1	0.922078	0.922078	0.826291	0.577465	0.761905	0.532468	0.549784	0.160173	0.38961	0.372294	0.0779221	908.042	629.791	31	0.287068	0.487998	0.387533											a	h	h	h	h	h	a	h	a	a	h	h	b	h	h	h
3122672S	SNP	3122672|F|0--39:C>T	TGCAGTCATCCCTACATCAAGGAAAATAATGTGTGGCTTCTTCGATCTGAACAGACCTCTTTTAGCACC	A01	17630781	1	1	1	0.857143	0.5671	0.857143	0.5671	0.575758	0.142857	0.4329	0.424242	0	1865.67	1178.48	39	0.244898	0.490995	0.367947											a	h	h	h	h	h	a	h	a	a	h	h	b	h	h	h
3076040S	SNP	3076040|F|0--49:G>A	TGCAGACTCTGTACCATCTGAAATGGACAGCTCCACACGATATCTTCAAGTTTTACAGATCGGAAGAGC	A01	17696751	1	0.991342	0.991342	0.995633	0.615721	0.987013	0.61039	0.385281	0.004329	0.380952	0.606061	0.00865801	6823.46	4671.61	49	0.00869549	0.473218	0.240957											a	c	c	c	c	c	c	c	c	c	a	c	a	c	a	c
3110365S	SNP	3110365|F|0--28:A>G	TGCAGGTGGCAAAATCTAGTTTTGTTCCAGTTTTATTTGGACATGCCTTACAGATCGGAAGAGCGGTTC	A01	19323639	2	0.926407	0.926407	1	0.700935	0.926407	0.649351	0.277056	0	0.277056	0.649351	0.0735931	2300.04	1573.3	28	0	0.419251	0.209625											a	c	c	c	a	c	c	c	c	c	c	c	c	c	c	c
3153764S	SNP	3153764|F|0--42:C>T	TGCAGCTCCTCCATACATCCGGTTTGTGTTTCTCATCTTCTTCTTCCCAATCTATATGTAGTGGTATGG	A01	20756695	1	0.930736	0.930736	0.818605	0.651163	0.761905	0.606061	0.493506	0.168831	0.324675	0.437229	0.0692641	2205.61	1280.3	42	0.296982	0.4543	0.375641											a	h	b	a	h	h	h	b	h	b	h	h	a	h	h	a
3075045S	SNP	3075045|F|0--9:C>T	TGCAGCTAACAATGCATCAAGCATACCGAAGTAAACCTGTGGAGTTCATGAAATAAATAGTTACAGATC	A01	22158374	1	0.900433	0.900433	0.855769	0.620192	0.770563	0.558442	0.471861	0.12987	0.341991	0.428571	0.0995671	3428.72	2014.45	9	0.246857	0.471108	0.358982											a	h	h	h	h	a	a	h	a	a	h	h	b	h	h	h
100075824S	SNP	100075824|F|0--18:A>G	TGCAGGCGGTGAGGCCCAATCTAAAGCTTACAGCGAAAACACATTCTTACTTTCTTTGAAGACGATGGT	A01	23959576	1	0.883117	0.883117	0.794118	0.72549	0.701299	0.640693	0.424242	0.181818	0.242424	0.458874	0.116883	1648.73	1059.73	18	0.32699	0.398308	0.362649											a	h	h	h	h	a	h	a	a	a	h	b	b	h	a	h
3076950S	SNP	3076950|F|0--58:C>G	TGCAGCAGCTATCTTTACGTCAAACCTATACAAATATTACCAACAGACAACAGTTAGACTAAGAGGGGT	A01	25368750	1	1	1	0.943723	0.597403	0.943723	0.597403	0.458874	0.0562771	0.402597	0.541126	0	1641.87	1252.45	58	0.10622	0.481025	0.293623											a	h	a	h	h	a	a	a	h	a	a	h	b	h	a	b
3076654S	SNP	3076654|F|0--9:A>T	TGCAGTGGTATTTGCGTTATAGTTTTGGAGATTGTAATTGTACAGGAAGGAAGTTCAGATTCTCTGGGA	A01	25857234	1	0.991342	0.991342	0.969432	0.606987	0.961039	0.601732	0.419913	0.030303	0.38961	0.571429	0.00865801	2593.69	1216.79	9	0.0592666	0.477108	0.268187											a	c	c	c	c	c	c	c	a	c	c	c	c	c	c	c
3084476S	SNP	3084476|F|0--21:T>A	TGCAGTTTTTGCTATGGATCCTGATAAATCACCTGGACCTGATGGGATGACTCCTGCCTTCTACCGACA	A01	26255047	1	0.930736	0.930736	0.827907	0.609302	0.770563	0.5671	0.52381	0.160173	0.363636	0.406926	0.0692641	1894.98	1032.7	21	0.284954	0.476106	0.38053											a	h	h	h	h	h	a	h	a	a	h	h	b	h	h	h
3079924S	SNP	3079924|F|0--45:C>A	TGCAGAAAAATGAAAAAGCTCAGTTTACAGAATCCTCAATAACAGCGTCAGTTCATAAGGAAATGCATA	A01	26362903	1	0.91342	0.91342	0.739336	0.71564	0.675325	0.65368	0.497835	0.238095	0.25974	0.415584	0.0865801	2044.42	996.72	45	0.385436	0.406999	0.396218											a	h	a	a	h	a	h	a	h	a	h	b	b	h	h	h
100060640S	SNP	100060640|F|0--65:A>T	TGCAGAGAGATGGATGCTGGTTTTGTGGACCATGGTTACGTTGTGTCGAGGCGTATGAAGTCGATAGGA	A01	26947501	1	0.922078	0.922078	0.995305	0.596244	0.917749	0.549784	0.376623	0.004329	0.372294	0.545455	0.0779221	1045.4	724.422	65	0.00934559	0.481474	0.24541											a	c	c	c	c	a	c	c	c	c	c	c	c	c	c	a
100051639S	SNP	100051639|F|0--17:T>C	TGCAGCAGCTTCGTCCTTGAGTTCCTCGAGATCTTCTAGTAATAACAACTTTTTTTGAAACTTTATTTT	A01	28003519	1	0.835498	0.835498	0.766839	0.73057	0.640693	0.61039	0.419913	0.194805	0.225108	0.415584	0.164502	2168.74	1154.52	17	0.357593	0.393675	0.375634											a	h	a	a	h	h	h	a	h	h	h	b	b	h	a	b
3090447S	SNP	3090447|F|0--12:G>A	TGCAGATGAAAGGATGTGTTTTCCATCTTCGGTGAAAGCTACACAACGCACACCTCCCTGTATAGCATT	A02	2799855	1	0.926407	0.926407	0.771028	0.654206	0.714286	0.606061	0.532468	0.212121	0.320346	0.393939	0.0735931	2583.23	1463.16	12	0.353088	0.452441	0.402764											a	h	h	b	b	b	h	a	h	b	h	h	h	a	h	a
3083582S	SNP	3083582|F|0--31:T>G	TGCAGTGATCACCACAAGCCCAAAAAGTCGCTTCACAACTCATACTCTGCTCAACTATATCAAACAAGA	A02	3016247	1	0.935065	0.935065	0.791667	0.62963	0.74026	0.588745	0.541126	0.194805	0.34632	0.393939	0.0649351	1676.14	924.678	31	0.329861	0.466392	0.398127											a	h	h	b	b	b	h	a	h	b	h	h	h	a	h	a
3147423S	SNP	3147423|F|0--25:G>C	TGCAGAGAATCGTTCTTTTCTTCACGATGCAAACTTCTAATTTCGTCCGGTTCAAGCCACTGTTTCATT	A02	3418583	1	0.930736	0.930736	0.767442	0.660465	0.714286	0.614719	0.532468	0.21645	0.316017	0.398268	0.0692641	2737.29	1505.83	25	0.35695	0.448502	0.402726											a	h	h	b	h	b	h	a	h	b	h	h	h	a	h	a
3113817S	SNP	3113817|F|0--43:A>G	TGCAGGTTCCCGTTGATGGATCCGTCTTAGTCACCTCCGATATATTTGGAAACTTACACGCTGTATCAA	A02	6521464	1	0.896104	0.896104	0.676329	0.78744	0.606061	0.705628	0.480519	0.290043	0.190476	0.415584	0.103896	1237.08	463.819	43	0.437817	0.334757	0.386287											a	h	b	h	h	b	h	b	h	b	h	h	a	h	b	a
3145240S	SNP	3145240|F|0--27:T>G	TGCAGGAAATGAAACTCAAACAAGGGTTCATGAGCAAGAGACTGATGAAAGTGAAGATGAGGAGGAAGA	A02	6985666	1	0.926407	0.926407	0.742991	0.668224	0.688312	0.619048	0.545455	0.238095	0.307359	0.380952	0.0735931	1298.56	679.607	27	0.381911	0.443401	0.412656											a	h	b	h	h	h	h	b	h	b	h	h	a	h	b	a
3085206S	SNP	3085206|F|0--54:A>G	TGCAGATAATAATATGTTTTTATGTACCTTGTGGTGTATGTTAGATTCATCAAAAGCACACCCAACAGG	A02	7147267	1	0.922078	0.922078	0.704225	0.723005	0.649351	0.666667	0.528139	0.272727	0.255411	0.393939	0.0779221	951.68	446.282	54	0.416584	0.400538	0.408561											a	h	b	h	h	b	h	b	h	b	a	h	a	h	b	a
3086644S	SNP	3086644|F|0--34:T>A	TGCAGGTTGCCTCCGCTAGACTCACTTCTATACATTGAAGACCCAAAACCAAATGCAGGGTTCAATTCT	A02	8469736	1	0.930736	0.930736	0.706977	0.739535	0.658009	0.688312	0.515152	0.272727	0.242424	0.415584	0.0692641	990.606	480.661	34	0.414321	0.385246	0.399784											a	h	b	h	h	b	h	b	h	b	a	b	a	b	b	a
3076610S	SNP	3076610|F|0--11:G>T	TGCAGTAAATAGTTTCACGTGAACTAATATATCAATCAAATTATATTGTCGAACATGTTACAGATCGGA	A02	8511049	1	0.930736	0.930736	0.730233	0.725581	0.679654	0.675325	0.506494	0.251082	0.255411	0.424242	0.0692641	2352.1	1242.84	11	0.393986	0.398226	0.396106											a	h	b	h	h	b	h	b	h	b	a	b	a	b	b	a
3123908S	SNP	3123908|F|0--54:C>T	TGCAGCAGGCTTAGGAGAAACGAGTCTTGCCAGCAAAATATACAGAGGGAACAGCTTTTGAGTTTGTAC	A02	9155244	1	1	1	0.744589	0.705628	0.744589	0.705628	0.549784	0.255411	0.294372	0.450216	0	887.717	453.341	54	0.380353	0.415434	0.397894											a	h	b	h	h	b	h	b	h	b	a	b	a	b	b	a
3119518S	SNP	3119518|F|0--16:T>G	TGCAGTTTTTGTATCCTATCAAGCTGTTGCTTCACGGAATCGACTTTGTCAGATCGTAGATTCGCGCGG	A02	10591496	1	0.991342	0.991342	0.716157	0.646288	0.709957	0.640693	0.632035	0.281385	0.350649	0.359307	0.00865801	896.043	512.654	16	0.406552	0.4572	0.431876											a	h	b	h	h	b	h	b	h	b	h	b	a	b	h	a
3084238S	SNP	3084238|F|0--43:A>C	TGCAGGAGAAGATGAGCTTTTTGCTTTATTCATAATAAAGCAGAAGAAGTCTGAGCTTTTGCTTCAACA	A02	10767866	1	0.978355	0.978355	0.712389	0.70354	0.69697	0.688312	0.571429	0.281385	0.290043	0.406926	0.021645	1195.92	572.141	43	0.409782	0.417143	0.413462											a	h	b	h	h	b	h	b	h	h	h	b	a	b	h	a
3153532S	SNP	3153532|F|0--35:G>A	TGCAGAGAATCAAGTTCCTAGCGACGCAGTGTGGAGTTGCACCGAGCCCGACAAGAAGTCCAAGCCCGA	A02	10783285	1	0.930736	0.930736	0.711628	0.72093	0.662338	0.670996	0.528139	0.268398	0.25974	0.402597	0.0692641	1163.52	546.619	35	0.410427	0.40238	0.406403											a	h	b	h	h	b	h	b	h	h	h	b	a	b	h	a
3091140S	SNP	3091140|F|0--34:T>A	TGCAGTCACCTTCATTGCCTACACGATAAAAAAATTTCCAGATAAAGATAGATCCTTTTCTTTGGTTAC	A02	10777626	1	0.922078	0.922078	0.704225	0.7277	0.649351	0.670996	0.52381	0.272727	0.251082	0.398268	0.0779221	925.053	451.045	34	0.416584	0.396306	0.406445											a	h	b	h	h	b	h	b	h	b	h	b	a	b	h	a
3148310S	SNP	3148310|F|0--33:G>C	TGCAGCTGTACTTTTCCATTCGCTCCTTGTATCGGCCTTAGATCTCTTTACAGATCGGAAGAGCGGTTC	A02	11248638	1	0.935065	0.935065	0.685185	0.782407	0.640693	0.731602	0.497835	0.294372	0.203463	0.437229	0.0649351	3416.59	1441.83	33	0.431413	0.340492	0.385953											a	h	h	h	h	h	h	b	h	b	h	b	a	b	h	a
100079681S	SNP	100079681|F|0--8:T>C	TGCAGGGGTTATATGGCTCCAGAGTACGTGGTACATGGTCAGCTAACAGAGAAGGTAGATGTCTACAGC	A02	11868083	1	1	1	0.926407	0.757576	0.926407	0.757576	0.316017	0.0735931	0.242424	0.683983	0	1444.69	915.738	8	0.136354	0.367309	0.251832											a	c	c	c	c	c	c	c	c	c	c	c	a	c	c	a
3127952S	SNP	3127952|F|0--8:A>G	TGCAGGATAAGATCTCTTGACTGAGGGTTGCAGTTCTTATTACCGACTACAGGTAACAAGTTGTGTGCC	A02	12001556	1	0.952381	0.952381	0.604545	0.845455	0.575758	0.805195	0.52381	0.376623	0.147186	0.428571	0.047619	1073.92	405.662	8	0.47814	0.261322	0.369731											a	h	b	h	h	b	h	b	h	b	h	b	a	b	h	a
3103133S	SNP	3103133|F|0--52:C>T	TGCAGGTGGACTTAGTTGGTGGGTACTACACCGAAGGAGACAACGTCAAACACAATTTCCCAATGGCGT	A02	12275593	1	0.987013	0.987013	0.754386	0.631579	0.744589	0.623377	0.606061	0.242424	0.363636	0.380952	0.012987	982.922	571.491	52	0.370576	0.465374	0.417975											a	h	h	h	h	h	h	b	h	b	h	b	a	b	h	a
3078688S	SNP	3078688|F|0--22:C>A	TGCAGGTTCCAGCTAGTGATCCCCTGACTCTTCATCTTGCCAAGATGTCTAGAACTCAGCTCTCTGAAA	A02	12283888	1	1	1	1	0.640693	1	0.640693	0.359307	0	0.359307	0.640693	0	3819.92	2577.7	22	0	0.460411	0.230206											a	c	c	c	c	c	c	c	c	c	c	c	a	c	c	a
3169540S	SNP	3169540|F|0--11:G>A	TGCAGTCTTGGGTGAGTTTGTTTCAAGAATAGAGATCTCGAAAACGACGAGGGATGGTTCTGTAGTAAC	A02	18684085	1	0.922078	0.922078	0.7277	0.690141	0.670996	0.636364	0.536797	0.251082	0.285714	0.385281	0.0779221	850.929	431.88	11	0.396306	0.427693	0.411999											a	h	b	h	h	b	h	b	h	b	h	b	a	b	h	h
3081718S	SNP	3081718|F|0--47:A>T	TGCAGCAAAAGACCCTAATCTCAAATATGATTTTTGAGAAAATCAATATTACAGATCGGAAGAGCGGTT	A02	19108678	4	0.935065	0.935065	1	0.708333	0.935065	0.662338	0.272727	0	0.272727	0.662338	0.0649351	6106.94	5055.1	47	0	0.413194	0.206597											a	h	h	h	h	h	h	h	h	h	h	h	a	h	h	h
3164994S	SNP	3164994|F|0--23:C>A	TGCAGCTGATTTGATGGTAGCCACGGAAAGAGTCGTTCCCTTGTCTCTTCTATAGGTTGAAGAGTCCCA	A02	20607216	1	0.991342	0.991342	1	0.611354	0.991342	0.606061	0.385281	0	0.385281	0.606061	0.00865801	2155.77	1625.92	23	0	0.475201	0.2376											a	h	h	h	h	h	a	h	h	h	a	h	h	h	h	h
3125533S	SNP	3125533|F|0--11:T>C	TGCAGAGCATGTTTTGAAGCAGCATATATAGCCTGTCCAGGTGATGGTACCTTCCCTGCGGCACTGCTA	A02	26743551	1	0.982684	0.982684	0.933921	0.123348	0.917749	0.121212	0.926407	0.0649351	0.861472	0.0562771	0.017316	2131.24	1797.84	11	0.123426	0.216267	0.169846											a	h	a	a	a	a	a	a	a	a	a	a	a	a	a	a
3074360S	SNP	3074360|F|0--27:C>G	TGCAGAGGATCTTGATGCTGAATTGGACAAGTATCACAAAGAGGCAATGGAGGAAACAAGTTACAGATC	A03	318458	2	0.943723	0.943723	0.784404	0.637615	0.74026	0.601732	0.545455	0.203463	0.341991	0.398268	0.0562771	3868.62	2265.41	27	0.338229	0.462124	0.400177											a	h	h	h	a	a	h	b	h	h	h	h	h	a	h	h
100006765S	SNP	100006765|F|0--28:G>A	TGCAGAATCTGAGGAAACATAGTTGCATGGACCTGACTCAGCGTCCATATTTTACAGATCGGAAGAGCG	A03	3651137	1	0.848485	0.848485	0.841837	0.673469	0.714286	0.571429	0.411255	0.134199	0.277056	0.437229	0.151515	3841.73	2183.22	28	0.266295	0.439817	0.353056											a	h	b	h	a	h	h	b	h	h	h	b	h	a	a	h
3110163S	SNP	3110163|F|0--16:T>G	TGCAGAGGACTTACTCTGAAGAACTATTGGATAACGAAGAATACAACTCGACAAGATATTTGAACGATA	A03	3714431	1	1	1	0.930736	0.770563	0.930736	0.770563	0.298701	0.0692641	0.229437	0.701299	0	4157.99	2556.11	16	0.128933	0.353592	0.241262											a	h	a	h	h	h	h	h	h	h	h	h	h	h	h	a
3085562S	SNP	3085562|F|0--28:T>C	TGCAGTTCAGAGACATTCAGACAGTGAGTGAATGGCTAATCCTAAAAATGATATGATGTAGAGAGCTAA	A03	3870037	1	0.926407	0.926407	0.785047	0.61215	0.727273	0.5671	0.558442	0.199134	0.359307	0.367965	0.0735931	1104.9	927.831	28	0.337497	0.474845	0.406171											a	h	b	a	a	a	h	b	h	h	a	b	h	a	a	h
3083935S	SNP	3083935|F|0--7:C>T	TGCAGCTCCAACAACATACAGAGATTACTCATGCCATTTTTACAGATCGGAAGAGCGGTTCAGCAGGAA	A03	3885175	1	1	1	0.757576	0.766234	0.757576	0.766234	0.47619	0.242424	0.233766	0.52381	0	3230.79	1551.43	7	0.367309	0.358239	0.362774											a	h	b	a	a	h	h	b	h	h	h	b	h	a	a	h
3111317S	SNP	3111317|F|0--43:T>A	TGCAGGACAGGTTCTACTGCTGAAAAAAGTGAGTGATCCTCTTTGTTACTATTACAACGGGAGTTTCGA	A03	5545746	1	0.991342	0.991342	0.812227	0.71179	0.805195	0.705628	0.471861	0.186147	0.285714	0.519481	0.00865801	2574.44	1358.73	43	0.305029	0.41029	0.357659											a	h	b	h	a	h	h	b	h	h	b	b	h	h	a	h
3078215S	SNP	3078215|F|0--47:A>G	TGCAGCTACATTTCTTATCATAAGAAAGATGAAAATAAAAGGGCTAGAATACTAAAGCCGCTAAGAAAG	A03	7634073	1	0.930736	0.930736	0.804651	0.64186	0.748918	0.597403	0.515152	0.181818	0.333333	0.415584	0.0692641	1942.61	950.862	47	0.314375	0.459751	0.387063											a	h	b	a	a	h	b	h	h	h	b	b	b	a	a	h
3098475S	SNP	3098475|F|0--31:A>G	TGCAGGTGAATAAAAAAACAAGAAGCAGAGCATATGACGTACTTGTTCAGATTGGGCATGCATATGCAG	A03	8030578	1	0.935065	0.935065	0.712963	0.712963	0.666667	0.666667	0.536797	0.268398	0.268398	0.398268	0.0649351	1121.09	551.861	31	0.409294	0.409294	0.409294											a	h	b	a	a	h	b	h	h	h	b	b	b	a	a	h
3092596S	SNP	3092596|F|0--48:G>A	TGCAGTGGTGACTACTTTTGTTCGGAGTCTCAAGGATGAGTATCAACAGAGGTTGTTGGAGAAAGAAGC	A03	8105834	1	0.930736	0.930736	0.809302	0.67907	0.753247	0.632035	0.47619	0.177489	0.298701	0.454545	0.0692641	2099.6	1134.98	48	0.308664	0.435868	0.372266											a	h	b	h	a	h	b	h	h	h	b	b	b	a	a	h
100013518S	SNP	100013518|F|0--12:T>C	TGCAGAGAAGTTTCTCAGAGCATTGCTCAACATTCCTTTAGCCTTCAAGAGGATTGATGCAATGCTTTA	A03	10563687	1	0.800866	0.800866	0.740541	0.767568	0.593074	0.614719	0.393939	0.207792	0.186147	0.406926	0.199134	1061.93	529.911	12	0.38428	0.356815	0.370548											a	h	b	a	h	h	b	a	b	h	b	b	h	a	a	h
3076951S	SNP	3076951|F|0--9:T>C	TGCAGAAAGTTCGATGAGTGTAAGGCAAGCAAGAAACTAGACATGATGAAGAACAAGAAGAGGGCTTAC	A03	10607796	1	0.930736	0.930736	0.809302	0.674419	0.753247	0.627706	0.480519	0.177489	0.30303	0.450216	0.0692641	2206.37	1068.11	9	0.308664	0.439156	0.37391											a	h	b	a	h	h	b	a	b	h	b	b	b	a	a	h
100066742S	SNP	100066742|F|0--6:A>G	TGCAGAAGCGAAAACAGAACCCAACTTCCTATCAAAAGGTGGTGACCACAGAAGAATGTGTATTTCCAA	A03	10836897	1	0.852814	0.852814	0.725888	0.736041	0.619048	0.627706	0.458874	0.233766	0.225108	0.393939	0.147186	1240.68	615.777	6	0.397949	0.38857	0.393259											a	h	b	a	h	h	b	a	b	h	b	b	b	a	a	h
3096156S	SNP	3096156|F|0--49:C>G	TGCAGAAGCAAGGAAGATCATTCAACACACACCTTTGAAACACAAACACCAAGTGAAGTAAAGTTCTGT	A03	10913672	1	0.930736	0.930736	0.697674	0.762791	0.649351	0.709957	0.502165	0.281385	0.220779	0.428571	0.0692641	3642.46	1760.28	49	0.42185	0.361882	0.391866											a	h	b	a	h	h	b	a	b	h	b	b	b	a	a	h
100019504S	SNP	100019504|F|0--46:C>T	TGCAGTTGCGACCAATCGGTGACACGTTGAGCATTCCATTTCGGAACTCTATAAATGTTCCCCTGTGTA	A03	10950467	1	0.943723	0.943723	0.940367	0.674312	0.887446	0.636364	0.363636	0.0562771	0.307359	0.580087	0.0562771	3317.58	2283.01	46	0.112154	0.439231	0.275692											a	h	a	h	h	h	h	h	h	h	h	a	h	h	h	h
3155629S	SNP	3155629|F|0--64:C>G	TGCAGAGAGGACGAAGAAATCTATGGCAACTCACAACAAGCCGTGTGTCAGTTTTGCTCTCATCCCCAG	A03	11453964	1	1	1	0.809524	0.614719	0.809524	0.614719	0.575758	0.190476	0.385281	0.424242	0	3066	885.494	64	0.30839	0.473679	0.391035											a	h	h	a	h	h	b	a	b	h	b	b	b	a	a	h
3100310S	SNP	3100310|F|0--6:A>G	TGCAGAACATAAGAATATTTATGCATATATTCACTGCGGTGTTCTAAATTACAGATCGGAAGAGCGGTT	A03	12526543	1	0.926407	0.926407	0.761682	0.691589	0.705628	0.640693	0.506494	0.220779	0.285714	0.419913	0.0735931	2063.58	1062.56	6	0.363045	0.426587	0.394816											a	h	b	a	h	h	h	a	b	h	b	b	b	a	a	h
3131329S	SNP	3131329|F|0--26:A>G	TGCAGCCAATCCAGCCTGGTAACTTTACCTTTTTCAATATGAATAAAACAAAAACAATCTGAACGGTGC	A03	13783333	1	0.922078	0.922078	0.807512	0.666667	0.744589	0.614719	0.484848	0.177489	0.307359	0.437229	0.0779221	1681.6	961.083	26	0.310873	0.444444	0.377659											a	h	b	a	h	h	h	a	b	h	b	b	b	a	h	h
3147981S	SNP	3147981|F|0--7:T>G	TGCAGCCTCTTCTTCTTCTTCTCTCCAAGCATCATATGTGACCCATCCTCTGATAAATTCTCCTCATCA	A03	14397300	1	0.865801	0.865801	0.805	0.675	0.69697	0.584416	0.450216	0.168831	0.281385	0.415584	0.134199	1777.65	928.482	7	0.31395	0.43875	0.37635											a	h	b	a	h	h	h	a	h	h	b	b	b	a	h	h
3107366S	SNP	3107366|F|0--7:A>G	TGCAGAAATCAGTACCGCAACTTCTCAATTCGATCAGCCTGGTGAGAATCTGACCAGAGAACAGCTCAA	A03	14466003	1	0.978355	0.978355	0.765487	0.774336	0.748918	0.757576	0.450216	0.229437	0.220779	0.528139	0.021645	1497.11	710.174	7	0.359034	0.349479	0.354256											a	h	b	a	h	h	h	a	h	h	b	b	b	h	a	h
3189736S	SNP	3189736|F|0--45:T>C	TGCAGTTCCGATACCACACTGGAACCGTACCTTCAGCATCAATTTTGCACCATCTATCTCCTCTCCTAT	A03	14489392	1	0.935065	0.935065	0.759259	0.671296	0.709957	0.627706	0.532468	0.225108	0.307359	0.402597	0.0649351	1110.26	438.856	45	0.365569	0.441315	0.403442											a	h	b	a	h	h	h	a	h	h	b	b	b	h	a	h
3075987S	SNP	3075987|F|0--36:A>T	TGCAGCTGTGATTACAGGTACAACCCCTTCTGATGCAGTAGTCCTACTTGACCTGTAAAAATTACAGAT	A03	15421886	1	0.91342	0.91342	0.800948	0.696682	0.731602	0.636364	0.458874	0.181818	0.277056	0.454545	0.0865801	2826.76	1538.87	36	0.318861	0.422632	0.370746											a	h	b	h	h	h	h	a	h	h	b	b	b	h	h	h
3155126S	SNP	3155126|F|0--63:C>T	TGCAGATTCTGCTCTTATGAACCCAAACTCTAGGATCCTTGCCTTGAAAGGTATTTGTCTGTTCCCTTC	A03	16146880	1	0.878788	0.878788	0.793103	0.699507	0.69697	0.614719	0.445887	0.181818	0.264069	0.4329	0.121212	1455.66	782.668	63	0.328181	0.420394	0.374287											a	h	b	a	h	h	h	a	h	h	b	b	b	h	h	h
3145175S	SNP	3145175|F|0--27:C>A	TGCAGAGGATGAAGATTACAATGATGGCGAGTGCTATCGAGAATGTAGTTGGTAGAGATACTGCAAGTA	A03	21405252	1	0.935065	0.935065	0.800926	0.611111	0.748918	0.571429	0.549784	0.186147	0.363636	0.385281	0.0649351	1206.28	715.299	27	0.318887	0.475309	0.397098											a	h	b	h	h	b	h	a	h	h	b	h	b	h	a	h
3078449S	SNP	3078449|F|0--26:A>G	TGCAGTCAGAACTGTACCCAGTAAGAATCCAACAAATCTCAGCTACTGTTTTAGCTAAAGAGAGGCCAC	A03	21473417	1	1	1	1	0.679654	1	0.679654	0.320346	0	0.320346	0.679654	0	2099.7	1687.63	26	0	0.435449	0.217725											a	h	h	h	h	a	a	h	a	a	h	h	h	h	h	h
3104386-1S	SNP	3104386|F|0--15:T>C	TGCAGATGAGTACTTTGAGAAGCACCCAGAACTCAAAAAGAAGTTTGATGACGAAATCCGTAACGACTA	A03	22115435	1	1	1	0.948052	0.662338	0.948052	0.662338	0.38961	0.0519481	0.337662	0.61039	0	2410.37	1203.92	15	0.0984989	0.447293	0.272896											a	h	h	h	h	a	h	h	a	h	b	h	b	h	h	a
3104386-2S	SNP	3104386|F|0--42:G>A	TGCAGATGAGTACTTTGAGAAGCACCCAGAACTCAAAAAGAAGTTTGATGACGAAATCCGTAACGACTA	A03	22115435	1	1	1	0.948052	0.545455	0.948052	0.545455	0.506494	0.0519481	0.454545	0.493506	0	2410.37	1203.92	42	0.0984989	0.495868	0.297183											a	h	h	h	h	h	h	a	h	h	b	h	b	h	h	h
3075475S	SNP	3075475|F|0--44:A>G	TGCAGCTTTCCAACATTTTTCCTGAGAACATATATTATACGACCATAATATGAAAATTTTACATTACAG	A03	22159728	1	1	1	0.774892	0.619048	0.774892	0.619048	0.606061	0.225108	0.380952	0.393939	0	2088.4	1183.34	44	0.348869	0.471655	0.410262											a	h	b	h	h	b	h	a	h	h	b	h	b	h	h	h
3158704S	SNP	3158704|F|0--23:C>T	TGCAGATGAAGAGGAAGGCCTCACATCACGTGCCCCTCTCCTTTCTTACAGATCGGAAGAGCGGTTCAG	A03	22429316	1	1	1	0.930736	0.670996	0.930736	0.670996	0.398268	0.0692641	0.329004	0.601732	0	2524.59	1688.31	23	0.128933	0.441521	0.285227											a	c	c	c	c	c	c	c	a	c	c	c	c	c	c	a
3094439S	SNP	3094439|F|0--16:C>T	TGCAGCAGTAGGAGTTCTACAGCTATCTTCTTCATAAAGATATCCCCCTCTACCTACATAGCAACCATT	A03	24796434	1	0.917749	0.917749	0.693396	0.712264	0.636364	0.65368	0.545455	0.281385	0.264069	0.372294	0.0822511	1119.14	535.798	16	0.425196	0.409888	0.417542											a	h	b	h	h	b	h	a	h	h	b	h	b	b	h	h
3077913S	SNP	3077913|F|0--52:T>A	TGCAGTACTGAAGAAGCAGCTTAGCTTTCTCCAAAGCTTTGTTGAGCAAACATAGAGTCTGTATCCCTG	A03	30320019	1	0.95671	0.95671	1	0.633484	0.95671	0.606061	0.350649	0	0.350649	0.606061	0.04329	2164.86	1760.87	52	0	0.464364	0.232182											a	c	c	a	c	c	c	c	c	c	c	c	a	c	c	c
3135573S	SNP	3135573|F|0--14:G>A	TGCAGTAGACAAAAGACTCGTTTCTCTAGCTAAGTAACTCTCAAATGGATGATGGTGGACATCGTGACA	A04	1062228	1	0.900433	0.900433	0.706731	0.740385	0.636364	0.666667	0.497835	0.264069	0.233766	0.402597	0.0995671	1728.42	779.671	14	0.414525	0.38443	0.399478											a	h	h	a	a	h	a	b	h	b	h	h	a	a	h	h
3187428S	SNP	3187428|F|0--8:C>T	TGCAGCAGCTGCTTCTAGAAGAAAGGCTTCTTCGATCTTCCTCTGCTAATTGGTGTATCGTTACAGATC	A04	7233131	1	1	1	0.666667	0.835498	0.666667	0.835498	0.497835	0.333333	0.164502	0.502165	0	1726.13	679.685	8	0.444444	0.274882	0.359663											a	h	h	a	a	h	a	b	h	b	h	h	a	a	h	h
3082889S	SNP	3082889|F|0--61:A>G	TGCAGGACAGAGGAAACGTTGGCGTTAGCCATTGGAGTTATGATAAACCGGCACAAGACCAACGATTAC	A04	7345565	1	1	1	0.796537	0.619048	0.796537	0.619048	0.584416	0.203463	0.380952	0.415584	0	2647.01	1843.84	61	0.324132	0.471655	0.397894											a	h	h	a	a	h	a	b	h	b	h	h	a	a	h	h
3145712-1S	SNP	3145712|F|0--37:A>G	TGCAGTATCCGAGAGCAACAGAAGAGCGTGTTCCTTTATCTACCGCTCTTACAGATCGGAAGAGCGGTT	A04	8289177	2	0.995671	0.995671	0.956522	0.691304	0.952381	0.688312	0.350649	0.04329	0.307359	0.645022	0.004329	1642.84	844.405	37	0.0831758	0.426805	0.254991											a	h	h	a	a	h	a	h	h	h	h	h	a	a	h	h
3076487S	SNP	3076487|F|0--40:C>G	TGCAGGCACTTTATGTAATGAACCCTAACAAGTTCAGAGCCTGTGAGTTTCTTATACGTTTCCATGAAC	A04	8296836	1	0.991342	0.991342	0.772926	0.598253	0.766234	0.593074	0.623377	0.225108	0.398268	0.367965	0.00865801	1454.48	534.267	40	0.351023	0.480693	0.415858											a	h	h	a	a	h	a	b	h	h	h	h	a	a	h	h
3109689S	SNP	3109689|F|0--64:C>G	TGCAGTTGACTTTGAAATCCGGGTGGCCGCACTCTTCTCTGTCAGATGTCCAAAAGGGATAATACAGAT	A04	8762158	1	1	1	0.787879	0.597403	0.787879	0.597403	0.614719	0.212121	0.402597	0.385281	0	1458.28	885.662	64	0.334252	0.481025	0.407639											a	h	h	h	a	h	a	h	a	h	h	h	a	a	h	h
3150401S	SNP	3150401|F|0--40:G>A	TGCAGCATCTTCTTCTTCTTCTACCAGAACAGAAACAGAGGAAAAGTTTATGACATATGTATGTGTGTG	A04	9835879	1	0.839827	0.839827	0.731959	0.716495	0.614719	0.601732	0.463203	0.225108	0.238095	0.376623	0.160173	1072.89	547.23	40	0.39239	0.40626	0.399325											a	h	h	a	a	h	a	h	h	h	h	h	a	a	h	h
3085114S	SNP	3085114|F|0--32:A>G	TGCAGGTCCACAATACTTTGATCAAAACATTTATTTGTTACAGATCGGAAGAGCGGTTCAGCAGGAATG	A04	10853274	2	0.922078	0.922078	0.774648	0.657277	0.714286	0.606061	0.52381	0.207792	0.316017	0.398268	0.0779221	2738.85	1627.43	32	0.349137	0.450528	0.399832											a	h	h	a	a	a	h	h	a	h	h	h	a	a	h	h
3074250S	SNP	3074250|F|0--42:G>A	TGCAGCAATTTCTTCAGTTGTGGCATTATCATCTGCATACAAGCCTTCCACCTTTTCTTTACAGATCGG	A04	12439913	3	0.930736	0.930736	0.990698	0.67907	0.922078	0.632035	0.307359	0.00865801	0.298701	0.623377	0.0692641	3052.02	1724.47	42	0.0184316	0.435868	0.22715											a	c	c	c	c	c	c	c	c	c	c	c	a	c	c	c
3076327S	SNP	3076327|F|0--63:T>C	TGCAGCTTCTATCGTTTTCCGCACAACAAACCCACATTACTCTCACCTTCTCTTGCACCATGCTCAACA	A04	14711515	1	0.948052	0.948052	0.762557	0.689498	0.722944	0.65368	0.519481	0.225108	0.294372	0.428571	0.0519481	3477.61	1904	63	0.362128	0.428181	0.395154											a	h	h	h	a	h	h	h	a	h	a	b	a	a	h	a
100085432S	SNP	100085432|F|0--59:A>G	TGCAGCTTTCGTTCCCACTTCATCGACCTCAATGTAAGCCTTGTGGACAATCTTCTCCAACGGCGTCTT	A04	15407899	1	0.874459	0.874459	0.727723	0.688119	0.636364	0.601732	0.510823	0.238095	0.272727	0.363636	0.125541	1186.08	503.588	59	0.396285	0.429223	0.412754											a	h	b	h	a	a	b	h	a	h	a	b	a	a	a	a
100013251S	SNP	100013251|F|0--33:C>T	TGCAGAGGAAAGCATAGCGCAGCTCTCTGCTGCCAACATAGCGAGATTCAAATCAGGTTCATCAAGATC	A04	16890205	1	0.922078	0.922078	0.615023	0.760563	0.5671	0.701299	0.575758	0.354978	0.220779	0.34632	0.0779221	1690.76	689.494	33	0.473539	0.364213	0.418876											a	h	b	h	a	h	b	h	h	h	a	b	a	a	a	a
3094702S	SNP	3094702|F|0--17:T>C	TGCAGCATATAGACACGTAGCGTTATAAAACTAAGTGAGGAAGCTGTGAAATTAGCCCATCACATGGAG	A04	18395775	1	0.922078	0.922078	0.666667	0.760563	0.614719	0.701299	0.528139	0.307359	0.220779	0.393939	0.0779221	1240.59	541.409	17	0.444444	0.364213	0.404329											a	h	b	h	a	a	h	a	h	h	h	b	a	a	a	a
3082820S	SNP	3082820|F|0--25:C>G	TGCAGCCATCTTGGACAAACCATTCCTTGTCATGTTTTGGTTTGAACTTCGAGAGATATGTTACAGATC	A04	18397837	1	0.865801	0.865801	0.795	0.685	0.688312	0.593074	0.450216	0.177489	0.272727	0.415584	0.134199	3151.23	1685.74	25	0.32595	0.43155	0.37875											a	h	b	h	a	a	h	a	h	h	h	b	a	a	a	a
3140289S	SNP	3140289|F|0--29:G>A	TGCAGATCTACCACAGTGCTAGCTTCACTGAAATTACAGATCGGAAGAGCGGTTCAGCAGGAATGCCGA	A04	18789098	2	0.878788	0.878788	0.753695	0.719212	0.662338	0.632035	0.463203	0.21645	0.246753	0.415584	0.121212	2275.38	1107.27	29	0.371278	0.403892	0.387585											a	h	b	h	a	h	h	a	h	h	h	b	a	a	a	a
3084743S	SNP	3084743|F|0--16:G>A	TGCAGAGACCAACACAGTGTTTGATGTGAGATCGAGATAAGATAAAGAGATCTGTTGTGGAATCTTTGC	A05	962787	1	0.926407	0.926407	0.817757	0.658879	0.757576	0.61039	0.484848	0.168831	0.316017	0.441558	0.0735931	2460.8	1372.16	16	0.298061	0.449515	0.373788											a	h	h	a	h	h	a	b	h	h	h	b	h	h	h	h
3093394S	SNP	3093394|F|0--66:A>G	TGCAGACGAAGTAAATGTGCTTCCAGAAGAGAAGAACCAGTAATATAACAAGTTGAGGACAACAAAAGA	A05	1713921	1	0.991342	0.991342	0.947598	0.641921	0.939394	0.636364	0.406926	0.0519481	0.354978	0.584416	0.00865801	1484.53	613.797	66	0.0993116	0.459717	0.279514											a	c	c	a	c	c	a	c	c	c	c	c	c	c	c	c
3077457S	SNP	3077457|F|0--51:C>T	TGCAGGGATGTTACAGAGATTGGTAAGCCACATCTCCTTTACAGAGATTGGCAGCAGCAAGTTATAGTT	A05	2365953	1	0.891775	0.891775	0.728155	0.762136	0.649351	0.679654	0.454545	0.242424	0.212121	0.437229	0.108225	4136.38	2078.53	51	0.39589	0.36257	0.37923											a	h	h	h	b	h	a	b	b	h	h	b	h	h	h	h
100027055S	SNP	100027055|F|0--40:G>T	TGCAGTTGCGACCAATAGGTGACACATTGAGCATTCCATTGCGGAACTCTATAAATGTTCCCCTGTGTA	A05	2572915	1	0.930736	0.930736	0.665116	0.776744	0.619048	0.722944	0.519481	0.311688	0.207792	0.411255	0.0692641	3272.73	1232.44	40	0.445473	0.346825	0.396149											a	h	h	h	b	h	a	b	h	h	h	b	h	h	h	h
3082584S	SNP	3082584|F|0--27:T>G	TGCAGGTTCTACTTCTCATCTTCTTGTTTCTTGCCTTTGTCCTTCCTCTGCATTCAGTAGTATCACACT	A05	2597011	1	1	1	0.852814	0.606061	0.852814	0.606061	0.541126	0.147186	0.393939	0.458874	0	2081.95	1326.75	27	0.251045	0.477502	0.364274											a	h	h	a	b	h	a	b	b	h	h	h	h	h	h	h
3092219S	SNP	3092219|F|0--29:A>G	TGCAGAGAGAAGAAGTGTATGAATGTCAAAAAGCTAACAACACTAGGATTACAGATCGGAAGAGCGGTT	A05	2665651	1	0.909091	0.909091	0.809524	0.671429	0.735931	0.61039	0.471861	0.17316	0.298701	0.437229	0.0909091	2259.67	1290.14	29	0.30839	0.441224	0.374807											a	h	h	a	b	h	a	b	b	h	h	h	h	h	h	h
3081453S	SNP	3081453|F|0--44:A>T	TGCAGTCAATTGCTCTACCACTGAGCTATGGACCCTTGATGCCTAATACTGTGTATTACAGATCGGAAG	A05	3068732	16	0.91342	0.91342	0.815166	0.649289	0.744589	0.593074	0.489177	0.168831	0.320346	0.424242	0.0865801	2535.29	1510.36	44	0.301341	0.455426	0.378383											a	h	h	h	b	h	a	b	b	h	h	h	h	h	h	b
3118910S	SNP	3118910|F|0--50:A>C	TGCAGGAGTTCTCACAACAGGTTTCTGAGGAACCTGCCAGGATACATATAAATGCAGCTAAGTAATCAA	A05	5766496	1	0.835498	0.835498	0.849741	0.569948	0.709957	0.47619	0.484848	0.125541	0.359307	0.350649	0.164502	1190.77	723.615	50	0.255363	0.490215	0.372789											a	h	h	a	b	h	a	b	h	h	h	h	h	h	h	b
3090363S	SNP	3090363|F|0--42:A>T	TGCAGAAAATGAACATCTCAAGGTAAGTCCATAAAGTTCATTATTACAGATCGGAAGAGCGGTTCAGCA	A05	5905213	1	0.926407	0.926407	0.841121	0.565421	0.779221	0.52381	0.549784	0.147186	0.402597	0.376623	0.0735931	2104.34	1188.32	42	0.267272	0.49144	0.379356											a	h	h	h	b	h	a	b	h	h	h	h	h	h	h	b
100008765S	SNP	100008765|F|0--66:A>G	TGCAGCTGAGCAAAACCATTCACCACATCTCAAGGTATGACATTACACATGAGTACATTATATGTAAAT	A05	6159999	1	0.922078	0.922078	0.694836	0.7277	0.640693	0.670996	0.532468	0.281385	0.251082	0.38961	0.0779221	2500.48	1069.53	66	0.424078	0.396306	0.410192											a	h	h	a	b	h	a	b	h	h	h	h	h	h	h	b
100020008S	SNP	100020008|F|0--5:C>A	TGCAGCAAAATAGATGTAAGCCACTGATTCCAAAAATATTTTGCACGTCTTGATATGAATCATAATTAT	A05	6659804	1	0.922078	0.922078	0.971831	0.591549	0.896104	0.545455	0.402597	0.025974	0.376623	0.519481	0.0779221	970.733	663.506	5	0.054751	0.483237	0.268994											a	h	h	a	h	h	a	h	h	h	h	h	h	h	h	h
3093082S	SNP	3093082|F|0--44:G>T	TGCAGAGCTCTCCATAGAATCTGGAGACAAGTTCAATGAAGACAGGGCTCTTACAGATCGGAAGAGCGG	A05	7408050	2	0.930736	0.930736	1	0.623256	0.930736	0.580087	0.350649	0	0.350649	0.580087	0.0692641	3163.06	2074.76	44	0	0.469616	0.234808											a	c	c	c	a	a	c	c	a	c	a	c	a	a	c	a
3078028S	SNP	3078028|F|0--64:C>T	TGCAGCCCAGTAATTGAACAGTGTCTTCACTTCTATCTTGTAGTCTTCAGGGAAATGGGCAAGGCAAAG	A05	8269279	1	0.878788	0.878788	0.719212	0.79803	0.632035	0.701299	0.424242	0.246753	0.177489	0.454545	0.121212	5003.15	2099.27	64	0.403892	0.322357	0.363125											a	h	h	h	h	h	h	b	b	b	h	h	a	b	h	h
3110271S	SNP	3110271|F|0--15:T>A	TGCAGCAAGTTCTAATGACAAGAAGCCTTTTCCTTACAGATCGGAAGAGCGGTTCAGCAGGAATGCCGA	A05	9319739	1	0.991342	0.991342	0.834061	0.585153	0.82684	0.580087	0.575758	0.164502	0.411255	0.415584	0.00865801	1402.29	837.101	15	0.276806	0.485498	0.381152											a	h	h	a	b	h	a	b	h	h	h	h	h	h	a	b
3077396S	SNP	3077396|F|0--15:G>A	TGCAGTTCGTAATGCGATCGTCTATGTTAGAGCTTCAGGGAATATGTTGACATCATTTACAGATCGGAA	A05	15457929	1	0.930736	0.930736	0.804651	0.586047	0.748918	0.545455	0.5671	0.181818	0.385281	0.363636	0.0692641	1648.57	943.341	15	0.314375	0.485192	0.399784											a	h	h	a	b	h	a	b	h	h	h	h	h	h	a	b
3090075S	SNP	3090075|F|0--39:A>T	TGCAGAATACTGCTTCCACAAACTTATGATCTTGACCCTAATCTTCCACATAGTCTTGAACGGTTTTAC	A05	15849000	1	0.922078	0.922078	0.995305	0.643192	0.917749	0.593074	0.333333	0.004329	0.329004	0.588745	0.0779221	2883.58	2497.51	39	0.00934559	0.458992	0.234169											a	h	h	a	h	h	a	h	h	h	a	h	a	h	a	h
3151756S	SNP	3151756|F|0--34:T>C	TGCAGAATGAGAGGGAGAGTGATGCTGAGACTGATTTGCTTGCGCAGCAGAAGCTTGAGGCTGAAGAAG	A05	16762168	1	1	1	0.731602	0.809524	0.731602	0.809524	0.458874	0.268398	0.190476	0.541126	0	3337.42	2283	34	0.392721	0.30839	0.350556											a	h	h	b	b	h	h	b	b	h	a	h	a	h	h	b
3124086S	SNP	3124086|F|0--6:A>G	TGCAGAATACAATCAAAACCCGAACCATTTATGTTTTACAGATCGGAAGAGCGGTTCAGCAGGAATGCC	A05	17724830	2	0.930736	0.930736	1	0.125581	0.930736	0.116883	0.813853	0	0.813853	0.116883	0.0692641	4636.76	4587.4	6	0	0.219621	0.109811											a	h	a	a	a	a	a	a	a	a	a	a	a	a	a	h
3093644S	SNP	3093644|F|0--48:G>T	TGCAGCTCCTCCACCTAAGCGTCCAAGAGGTCGTCCAAGGAAAGCACAGGTTGTTTGTCTCGTTTACAG	A05	18051250	2	1	1	1	0.484848	1	0.484848	0.515152	0	0.515152	0.484848	0	4336.28	2418.97	48	0	0.499541	0.24977											a	h	h	a	h	h	a	h	h	h	h	h	h	h	a	h
3118101S	SNP	3118101|F|0--19:G>C	TGCAGATTGAGACAGATCTGATAATTCAATCCTAACAATCTTATCGATTACAGATCGGAAGAGCGGTTC	A05	19117625	1	0.926407	0.926407	0.831776	0.649533	0.770563	0.601732	0.480519	0.155844	0.324675	0.445887	0.0735931	3634.99	1952.33	19	0.27985	0.45528	0.367565											a	h	h	h	h	h	a	b	h	h	h	h	h	h	a	b
3119092S	SNP	3119092|F|0--56:A>G	TGCAGAGGAAGAGGAGGATCAGGAGATTGCTATGGAGAGATGGAAGGAGAAGATCCAGTTCGTAAATCT	A05	20018884	1	0.995671	0.995671	0.991304	0.508696	0.987013	0.506494	0.497835	0.00865801	0.489177	0.497835	0.004329	973.802	723.454	56	0.0172401	0.499849	0.258544											a	h	h	a	h	h	a	h	h	h	h	h	h	h	h	h
3089830S	SNP	3089830|F|0--41:C>A	TGCAGTGGCTCTGACTAATTCGTCAAAGTCCAACTCTTCCTCGAAGATTGTGGTCAACATGCTCTTACA	A05	20426367	1	0.978355	0.978355	0.845133	0.59292	0.82684	0.580087	0.549784	0.151515	0.398268	0.428571	0.021645	1908.32	1029.47	41	0.261767	0.482732	0.372249											a	h	h	a	h	h	a	b	h	h	h	h	h	h	h	b
3158904S	SNP	3158904|F|0--64:C>T	TGCAGATAGTAACTCTTGAAGATGTGGTGGAAGAGATTGTTGGTGAAATATTTGATGAAAATGACTCAA	A05	21081696	1	0.995671	0.995671	0.930435	0.613043	0.926407	0.61039	0.454545	0.0692641	0.385281	0.541126	0.004329	1054.5	630.349	64	0.129452	0.474442	0.301947											a	h	h	h	h	h	a	h	h	a	h	a	h	a	h	h
3102749S	SNP	3102749|F|0--18:T>C	TGCAGGTGATGATGGGACTGTGCATCTCTGGGACACGACTGGTCGTAACCCAAAGGTTTGATCTATTGC	A05	21707334	1	0.991342	0.991342	0.930131	0.100437	0.922078	0.0995671	0.961039	0.0692641	0.891775	0.030303	0.00865801	1605.5	1527.57	18	0.129975	0.180698	0.155336											a	h	a	a	a	a	a	a	h	a	a	a	a	a	a	a
3164117S	SNP	3164117|F|0--26:G>A	TGCAGAGGCGTGGGCCTAAAGTCCGTGTACACCACGTGACACGGCTGCTTATGCAGATAGCAAATCCAC	A05	22288603	1	0.922078	0.922078	0.685446	0.713615	0.632035	0.658009	0.554113	0.290043	0.264069	0.367965	0.0779221	1319.87	666.454	26	0.43122	0.408737	0.419978											a	h	h	a	h	a	b	b	h	h	h	a	b	a	h	b
3094227S	SNP	3094227|F|0--30:A>G	TGCAGCATATCAGGTGCAGTATAGGTTTCCATGAACATTTCTTACAGATCGGAAGAGCGGTTCAGCAGG	A05	22391901	1	1	1	0.922078	0.242424	0.922078	0.242424	0.835498	0.0779221	0.757576	0.164502	0	3562.88	2863.64	30	0.1437	0.367309	0.255505											a	h	a	a	a	a	a	a	a	a	a	a	a	h	a	a
3075601S	SNP	3075601|F|0--34:T>C	TGCAGTCCATTATCACTTTGTAGACCCATCTCTCTCCAAATGTGAAATCATATTTACAGATCGGAAGAG	A06	204160	1	1	1	0.835498	0.532468	0.835498	0.532468	0.632035	0.164502	0.467532	0.367965	0	1744.31	1208.71	34	0.274882	0.497892	0.386387											a	h	h	h	b	h	h	h	h	h	b	a	b	a	h	h
3086379S	SNP	3086379|F|0--15:G>C	TGCAGCATCAACATCGCTATGGCAGATACTCAGCAAAATCTAAACATCTAAACCGAGATTCTGATTCAA	A06	259804	1	0.91342	0.91342	0.78673	0.57346	0.718615	0.52381	0.584416	0.194805	0.38961	0.329004	0.0865801	970.92	554.783	15	0.335572	0.489207	0.41239											a	h	h	h	b	h	h	h	h	h	b	a	b	a	h	h
3127790S	SNP	3127790|F|0--23:A>G	TGCAGAAATGTGATGATTTGGTGATATGAATAGTTTATTTACAGATCGGAAGAGCGGTTCAGCAGGAAT	A06	1136080	2	0.995671	0.995671	0.93913	0.121739	0.935065	0.121212	0.935065	0.0606061	0.874459	0.0606061	0.004329	2978.45	2481.36	23	0.114329	0.213837	0.164083											a	h	a	a	a	a	a	a	h	a	a	a	a	a	a	a
100002848S	SNP	100002848|F|0--30:C>T	TGCAGGGACATCAGAATTGTTCTTCTGTTTCTTACCACCAAACACATAATATTTCTTTTACAGATCGGA	A06	1528878	1	0.852814	0.852814	0.736041	0.715736	0.627706	0.61039	0.467532	0.225108	0.242424	0.385281	0.147186	3056.32	1566.58	30	0.38857	0.406916	0.397743											a	h	h	h	b	h	h	h	h	h	b	a	b	a	h	h
3086488S	SNP	3086488|F|0--17:G>T	TGCAGCTTTACACTCTTGGGGACAATAACTTTGTTCTAGTCATTTACCACATTGAGCATGGGTTGAAAA	A06	2091697	1	0.922078	0.922078	0.751174	0.629108	0.692641	0.580087	0.571429	0.229437	0.341991	0.350649	0.0779221	1156.27	617.565	17	0.373824	0.466662	0.420243											a	h	h	a	b	h	a	h	h	h	b	a	b	a	h	h
3150521S	SNP	3150521|F|0--16:G>T	TGCAGCTAAGCCAGCTGCGAAGGATTCTTCATCCTCTGAGGAGGATTCAGAAGATGAATCCGAGGATGA	A06	2120475	3	0.930736	0.930736	1	0.590698	0.930736	0.549784	0.380952	0	0.380952	0.549784	0.0692641	2126.63	1771.33	16	0	0.483548	0.241774											a	h	h	a	h	h	a	h	h	h	h	a	h	a	h	h
3161255S	SNP	3161255|F|0--55:T>G	TGCAGTTCTCAAATTCGCCATGGGTAAAAAATCCGCCACCAAAGTAATCTTCTTCTCCTTCTGGGTTTT	A06	2122424	1	0.917749	0.917749	0.830189	0.584906	0.761905	0.536797	0.536797	0.155844	0.380952	0.380952	0.0822511	3072.77	1119.82	55	0.281951	0.485582	0.383766											a	h	h	a	b	h	a	h	h	h	b	a	b	a	h	h
3158048S	SNP	3158048|F|0--14:T>C	TGCAGGTGAAACAGTCAAGGAAGAGTCTAAAATGTCTACCTCCAGGATCATGGTTTGAGAGGTTCTCAA	A06	2397593	1	0.930736	0.930736	0.846512	0.530233	0.787879	0.493506	0.580087	0.142857	0.437229	0.350649	0.0692641	1911.5	1275.07	14	0.259859	0.498172	0.379016											a	h	h	a	b	h	a	h	h	a	b	a	b	a	h	h
100011870S	SNP	100011870|F|0--28:A>G	TGCAGAGCTAATAGCTAATCTAGTTATAAATTACCAACATCTATTCTTTTTCATCAACTTTTTGGAAAA	A06	3538179	1	0.848485	0.848485	0.72449	0.739796	0.614719	0.627706	0.454545	0.233766	0.220779	0.393939	0.151515	1328.37	594.732	28	0.399209	0.384996	0.392102											a	h	h	a	b	h	a	h	h	a	h	h	b	a	h	h
3158144S	SNP	3158144|F|0--9:A>C	TGCAGAGCTATCAAAGAACGACAGAGAGAACTTGCTTGATTTCTTCAAGGCGGTTGCGCTTAGAGATGG	A06	3978787	1	0.930736	0.930736	0.804651	0.623256	0.748918	0.580087	0.532468	0.181818	0.350649	0.398268	0.0692641	1340.44	755.107	9	0.314375	0.469616	0.391996											a	h	h	h	b	h	a	h	h	a	h	h	b	h	h	h
3074542S	SNP	3074542|F|0--43:T>C	TGCAGTGTTTGCTACCCATATCTTTTGTTCCATTCTTTTTCTTTACTTTACAAAAATCATTACAGATCG	A06	4330997	1	0.930736	0.930736	0.725581	0.725581	0.675325	0.675325	0.510823	0.255411	0.255411	0.419913	0.0692641	5294.32	2593.06	43	0.398226	0.398226	0.398226											a	h	h	b	b	h	a	h	h	h	h	h	b	a	h	h
3090904S	SNP	3090904|F|0--13:G>A	TGCAGACAAGGTAGAAACATTTGTTTCATTTCTCGTGATTTTTGTTTATCTTCTCTTACAGATCGGAAG	A06	4512950	1	0.926407	0.926407	0.752336	0.67757	0.69697	0.627706	0.528139	0.229437	0.298701	0.398268	0.0735931	1700.59	871.576	13	0.372653	0.436938	0.404795											a	h	h	b	b	h	a	h	h	a	h	h	b	a	h	h
3113134S	SNP	3113134|F|0--38:C>T	TGCAGTCTCCAATGGTTCTTGGCACAGAACACATGATGCATCAACATTACAGATCGGAAGAGCGGTTCA	A06	5176854	2	0.939394	0.939394	1	0.705069	0.939394	0.662338	0.277056	0	0.277056	0.662338	0.0606061	3849.51	2860.08	38	0	0.415893	0.207947											a	h	h	a	a	h	a	h	h	h	h	h	a	a	h	h
3113440S	SNP	3113440|F|0--24:A>G	TGCAGACTTTCTTTTCATTTCGACATCGAGTGAGAAGTAGCGAAGGAGGATGATTACAGATCGGAAGAG	A06	5861563	1	0.926407	0.926407	0.738318	0.696262	0.683983	0.645022	0.52381	0.242424	0.281385	0.402597	0.0735931	2412.37	1300.02	24	0.386409	0.422963	0.404686											a	h	h	b	b	h	a	h	h	h	h	h	b	a	h	h
3081744S	SNP	3081744|F|0--33:A>T	TGCAGATATGTTCCCTGATAACATGTTTTGGTGAAGCTCTAATGCTGAAAGGTTATTACAGATCGGAAG	A06	6621698	1	0.926407	0.926407	0.761682	0.635514	0.705628	0.588745	0.558442	0.220779	0.337662	0.367965	0.0735931	1919.2	1021.98	33	0.363045	0.463272	0.413158											a	h	h	b	b	h	a	a	h	a	h	h	b	a	h	h
3082697S	SNP	3082697|F|0--47:C>G	TGCAGGTGGTAGTCCTAAAGCACCTGCATTGTCAACAACTGCCTCAACCCCTGGAGCTTCTAGAGATAC	A06	6699431	1	0.930736	0.930736	0.753488	0.665116	0.701299	0.619048	0.541126	0.229437	0.311688	0.38961	0.0692641	1877	1043.86	47	0.371487	0.445473	0.40848											a	h	h	b	h	h	a	h	h	a	h	h	b	a	h	h
3088397S	SNP	3088397|F|0--18:C>T	TGCAGGGAAAGTTGGTTACTTTCTTCATAATATAAGAATTTGTATTACAGATCGGAAGAGCGGTTCAGC	A06	7725573	1	0.995671	0.995671	0.778261	0.626087	0.774892	0.623377	0.593074	0.220779	0.372294	0.402597	0.004329	2569.67	1330.03	18	0.345142	0.468204	0.406673											a	h	h	b	b	h	a	h	h	a	h	h	b	h	h	h
3076251S	SNP	3076251|F|0--28:A>G	TGCAGTTTATCCAGGAGATGAATGTTCAATCAGAGCCACCTATCTGGGAAAGCTTCTTACAGATCGGAA	A06	7750713	1	0.991342	0.991342	0.759825	0.829694	0.753247	0.822511	0.406926	0.238095	0.168831	0.584416	0.00865801	2862.78	1234.62	28	0.364982	0.282603	0.323792											a	h	h	b	b	h	a	h	h	a	h	h	b	h	h	h
100056337S	SNP	100056337|F|0--12:T>A	TGCAGTGACATATTACAGAAGAAAGACAATTAGTTTGCATTGGGAACCAAGAACGGTGTTTGAGGATAG	A06	8200309	1	0.935065	0.935065	0.657407	0.768519	0.614719	0.718615	0.536797	0.320346	0.21645	0.398268	0.0649351	2634.29	1198.76	12	0.450446	0.355796	0.403121											a	h	h	b	b	h	a	h	h	a	h	h	b	h	h	h
3082009S	SNP	3082009|F|0--30:A>G	TGCAGCTCGTAAACATCCACTTATAACATTATCATTTGTTGATTCTGAAAATGCTTACAGATCGGAAGA	A06	8964320	1	0.909091	0.909091	0.785714	0.638095	0.714286	0.580087	0.52381	0.194805	0.329004	0.385281	0.0909091	2623.27	1453.04	30	0.336735	0.461859	0.399297											a	h	h	b	b	h	a	h	h	a	h	h	b	h	h	h
3088569S	SNP	3088569|F|0--55:T>A	TGCAGGCTCCGTCAAGAAAGGTGTTATACGAGACCAAATTCTTCTCAGAAAGCGATTCAAAAGCTCTCC	A06	9444285	1	0.930736	0.930736	0.8	0.613953	0.744589	0.571429	0.545455	0.186147	0.359307	0.385281	0.0692641	1166.99	704.552	55	0.32	0.474029	0.397015											a	h	h	b	b	h	a	h	h	a	h	h	b	h	h	h
3149077S	SNP	3149077|F|0--33:T>C	TGCAGAGATGAGGAAGAAGATGAAAGAGAGAAATTTGGTTACAGATCGGAAGAGCGGTTCAGCAGGAAT	A06	9445166	1	1	1	0.87013	0.82684	0.87013	0.82684	0.30303	0.12987	0.17316	0.69697	0	4062.28	2738.95	33	0.226008	0.286351	0.25618											a	h	h	h	h	a	h	h	h	h	h	h	h	h	h	a
3079157S	SNP	3079157|F|0--47:T>G	TGCAGGCTGCTCCAGTGACCACTACATACCTAAGTGCACATAATGAATGATATATGAACACATGACCCA	A06	13403701	1	0.939394	0.939394	1	0.608295	0.939394	0.571429	0.367965	0	0.367965	0.571429	0.0606061	3130.53	2350.95	47	0	0.476544	0.238272											a	h	h	h	h	h	h	h	a	h	h	h	h	h	h	h
3076653S	SNP	3076653|F|0--65:T>G	TGCAGTTTCCAGACTCTCATCAGCGCGATAACAAACAAAAAGCTCACAGCCAATGCAGTTCATTCTAAA	A06	14269134	1	0.930736	0.930736	0.767442	0.665116	0.714286	0.619048	0.528139	0.21645	0.311688	0.402597	0.0692641	2262.81	1267.94	65	0.35695	0.445473	0.401211											a	h	h	b	b	h	a	h	b	a	h	h	b	h	h	h
100005444S	SNP	100005444|F|0--32:T>G	TGCAGATTATAACCATCATTCTAACGTTTCAGTGGTGATGAGAAAAGAATTGCATCATTCTTTTGTGAA	A06	14313927	1	0.878788	0.878788	0.694581	0.753695	0.61039	0.662338	0.484848	0.268398	0.21645	0.393939	0.121212	2479.3	1262.19	32	0.424276	0.371278	0.397777											a	h	h	b	b	h	a	h	b	a	h	h	b	h	h	h
3082171S	SNP	3082171|F|0--43:T>C	TGCAGTATGGTAACCGATCTAGTAACTCATTTCGCTGTAGATTTATTTGAGCTTACCTCAAGACAAGGG	A06	14508774	1	0.904762	0.904762	0.717703	0.717703	0.649351	0.649351	0.510823	0.255411	0.255411	0.393939	0.0952381	1270.53	496.632	43	0.405211	0.405211	0.405211											a	h	h	b	b	h	a	h	b	a	h	h	b	h	h	h
100008140S	SNP	100008140|F|0--11:A>G	TGCAGCGTTGTATAGGTAGCCACGTACTTTCAAACCCTCAGTTTTGATGATTATGCAAATTATGAGAAG	A06	14947776	1	0.930736	0.930736	0.674419	0.786047	0.627706	0.731602	0.502165	0.30303	0.199134	0.428571	0.0692641	1824.48	911.269	11	0.439156	0.336355	0.387756											a	h	h	b	b	h	h	h	b	a	h	h	b	h	h	h
3095437S	SNP	3095437|F|0--54:A>T	TGCAGAAAGCTCCCCGTAGTTAGTGTAGCTCCTCAGGTCAACTTTCCTCAGATAAGGAGCACCATCCAT	A06	15582923	1	0.995671	0.995671	0.713043	0.795652	0.709957	0.792208	0.489177	0.285714	0.203463	0.506494	0.004329	1727.77	580.382	54	0.409225	0.32518	0.367202											a	h	h	b	b	h	a	h	b	a	h	h	b	h	h	h
3141767S	SNP	3141767|F|0--34:T>C	TGCAGTGGAGGAATGAAATGTATAATGTAGTTATTGAAGCGTTTACAGATCGGAAGAGCGGTTCAGCAG	A06	16152881	2	1	1	0.813853	0.701299	0.813853	0.701299	0.484848	0.186147	0.298701	0.515152	0	3183.3	1758.27	34	0.302993	0.418958	0.360975											a	h	h	b	b	h	a	h	b	a	h	h	b	h	h	h
3086975S	SNP	3086975|F|0--28:G>A	TGCAGTATCACGTGTTTTACGTGAAATGGCAAATGTCGAAAACTCTATTATTCAAATTCCTTTGTCGAC	A06	16455456	1	0.930736	0.930736	0.827907	0.64186	0.770563	0.597403	0.493506	0.160173	0.333333	0.437229	0.0692641	2294.78	1211.38	28	0.284954	0.459751	0.372353											a	h	h	b	b	h	a	h	b	h	h	b	b	h	h	h
3105663S	SNP	3105663|F|0--6:C>T	TGCAGCCCCTCTACCGGCACTGTCTGGAAGTCGGGAGAATTCAGCTGTATATATCCTTGGAAGAGAATT	A06	17278807	1	0.982684	0.982684	0.951542	0.647577	0.935065	0.636364	0.393939	0.047619	0.34632	0.588745	0.017316	4593.94	3049.56	6	0.0922199	0.456442	0.274331											a	h	h	h	h	h	h	h	a	a	h	h	h	h	h	h
100001062S	SNP	100001062|F|0--43:G>T	TGCAGCAAACTTATATAGACTGTCTATTTGAACTATAGGTATAGGATGAGCTCATGTTACAGATCGGAA	A06	17500916	2	0.995671	0.995671	0.913043	0.773913	0.909091	0.770563	0.311688	0.0865801	0.225108	0.683983	0.004329	3587.47	2729.44	43	0.15879	0.349943	0.254367											a	h	a	h	h	h	a	h	h	a	h	h	h	h	h	h
3081010S	SNP	3081010|F|0--31:A>G	TGCAGCCTCCTCAAGTGCGCTTCTTGACCAAAATATTCCATCCCAATGTGCATTTCAAGGTAAATGAAA	A06	17728766	1	0.935065	0.935065	0.791667	0.62963	0.74026	0.588745	0.541126	0.194805	0.34632	0.393939	0.0649351	2328.37	1392.49	31	0.329861	0.466392	0.398127											a	h	a	b	b	h	a	h	b	a	h	b	b	h	h	h
3074597S	SNP	3074597|F|0--26:A>G	TGCAGTGCAGTGCAGTTGATATCATGAGAAAATGCCACGATGATCGCTAGGTTGAAGCTGTAGTCACAT	A06	17920827	1	0.987013	0.987013	0.95614	0.127193	0.943723	0.125541	0.904762	0.04329	0.861472	0.0822511	0.012987	2998.55	2840.33	26	0.083872	0.22203	0.152951											a	h	a	a	a	a	h	a	a	a	a	a	a	h	a	a
100063758S	SNP	100063758|F|0--43:T>C	TGCAGATTTGAGTGGTGCAATTGAGGTTTAGTTACTCTTACTTTCCTTTCGAGTTTCTTGTCTAGCTTT	A06	18000210	1	0.930736	0.930736	0.632558	0.795349	0.588745	0.74026	0.532468	0.341991	0.190476	0.398268	0.0692641	1082.33	392.473	43	0.464857	0.325538	0.395197											a	h	h	b	b	h	a	h	b	a	h	b	b	h	h	h
3096378S	SNP	3096378|F|0--14:C>T	TGCAGATATGCTTCCTCTCTCTTTTCCATTCACAGATTTACAGATCGGAAGAGCGGTTCAGCAGGAATG	A06	19758292	1	0.930736	0.930736	0.781395	0.651163	0.727273	0.606061	0.528139	0.203463	0.324675	0.402597	0.0692641	1495.21	929.438	14	0.341633	0.4543	0.397966											a	h	h	b	b	h	h	b	b	h	a	h	a	b	h	b
3160429S	SNP	3160429|F|0--18:T>C	TGCAGTCGATTTCCTAGCTCCTGTTCTGGATGTGAAATTTACAGATCGGAAGAGCGGTTCAGCAGGAAT	A06	21097595	2	0.904762	0.904762	0.751196	0.674641	0.679654	0.61039	0.519481	0.225108	0.294372	0.385281	0.0952381	2376.78	1322.95	18	0.373801	0.439001	0.406401											a	h	h	b	b	h	a	h	b	a	h	b	b	h	h	h
3154544S	SNP	3154544|F|0--30:A>C	TGCAGCCCGATATTGTCTCACCGCATTGCCAATCTTTTCACGGATGTGGTTTACAGATCGGAAGAGCGG	A06	21931600	1	0.935065	0.935065	0.75463	0.689815	0.705628	0.645022	0.519481	0.229437	0.290043	0.415584	0.0649351	2452.51	1385.17	30	0.370328	0.427941	0.399134											a	h	a	b	b	h	h	h	b	a	h	b	b	h	h	h
3094020S	SNP	3094020|F|0--36:G>A	TGCAGTGTCAGCGCCAATTACAAAACTGCTTCCTGGGAAGAGTTCAGCTTTCTTGTAGAAGTACGGCTG	A06	24160481	1	0.91342	0.91342	0.625592	0.767773	0.571429	0.701299	0.554113	0.341991	0.212121	0.359307	0.0865801	1260.34	716.152	36	0.468453	0.356596	0.412524											a	h	h	b	b	h	h	b	b	a	a	b	b	h	b	h
3084629S	SNP	3084629|F|0--8:A>C	TGCAGTAAATAAACTGATATTTGTTCTATTGATCATTACAGATCGGAAGAGCGGTTCAGCAGGAATGCC	A06	24517505	4	0.935065	0.935065	1	0.685185	0.935065	0.640693	0.294372	0	0.294372	0.640693	0.0649351	3800.69	1897.49	8	0	0.431413	0.215706											a	c	c	c	c	c	c	c	c	a	c	c	c	c	c	c
3101583S	SNP	3101583|F|0--15:A>C	TGCAGCAGTTTTCCCAGCATTGCCATCAATTGGTGTTGTAAACTCGGCTTCCTACAAAACAATGTAGAC	A06	25523701	1	0.930736	0.930736	0.711628	0.637209	0.662338	0.593074	0.606061	0.268398	0.337662	0.324675	0.0692641	2247.67	1210.45	15	0.410427	0.462347	0.436387											a	h	h	h	h	a	h	b	b	a	h	b	b	b	b	b
3108072S	SNP	3108072|F|0--33:G>A	TGCAGAAAGTAAATCAAGAGAAAAACTAGATACGAATCCCCTATATATTACAGATCGGAAGAGCGGTTC	A07	701456	1	0.917749	0.917749	0.783019	0.59434	0.718615	0.545455	0.571429	0.199134	0.372294	0.34632	0.0822511	2274.32	1283.33	33	0.339801	0.4822	0.411											a	h	h	a	a	h	h	h	h	h	a	a	h	h	b	a
3084649S	SNP	3084649|F|0--19:T>C	TGCAGTCTTTCATGAGGTATAATACATACCTTCCACATTACAGATCGGAAGAGCGGTTCAGCAGGAATG	A07	881450	1	1	1	0.800866	0.614719	0.800866	0.614719	0.584416	0.199134	0.385281	0.415584	0	2028.11	1247.9	19	0.31896	0.473679	0.396319											a	h	h	a	a	b	h	h	h	h	a	a	h	h	b	a
3090838S	SNP	3090838|F|0--58:G>A	TGCAGCCCCACGCAATGAACAGCATACTCCAAACTGCTCCTGTTGAAGTTACTTGAATGAATAAGTCAA	A07	985239	1	0.987013	0.987013	0.776316	0.600877	0.766234	0.593074	0.614719	0.220779	0.393939	0.372294	0.012987	1523.47	927.031	58	0.347299	0.479648	0.413473											a	h	h	a	a	b	h	h	h	h	a	a	h	h	b	a
3130323S	SNP	3130323|F|0--6:A>G	TGCAGAAGATAATCCTGCATGGAGGATACTGAGTGTTACAGATCGGAAGAGCGGTTCAGCAGGAATGCC	A07	1219055	1	0.861472	0.861472	0.753769	0.673367	0.649351	0.580087	0.493506	0.212121	0.281385	0.367965	0.138528	1732.07	924.269	6	0.371203	0.439888	0.405545											a	h	h	a	a	h	h	h	h	h	a	a	h	h	b	a
3096965S	SNP	3096965|F|0--11:G>A	TGCAGAGTTCTGATGGGATCCGGTGCATTAGTGCTGGTATGATCACACCCGTTACAGATCGGAAGAGCG	A07	3177129	34	0.939394	0.939394	1	0.419355	0.939394	0.393939	0.545455	0	0.545455	0.393939	0.0606061	9050.35	7736.29	11	0	0.486993	0.243496											a	c	c	c	c	a	c	c	a	a	a	c	c	c	c	c
100050831S	SNP	100050831|F|0--54:T>C	TGCAGCTCCAATAACAATCGTCCTTATCTCGGATAGTCCATAACACGGACTAAATAAAGTAACTTACAG	A07	4361728	1	0.930736	0.930736	0.590698	0.781395	0.549784	0.727273	0.584416	0.380952	0.203463	0.34632	0.0692641	1772.22	750.477	54	0.483548	0.341633	0.412591											a	h	h	a	a	b	h	h	h	h	a	a	h	h	b	a
100006167S	SNP	100006167|F|0--37:T>G	TGCAGCAGTGTCTGCCTTGTTGGGTTTTTCACCTCCATCTACTTTGACACCTGATGGCTCCTCCAAGGT	A07	4385357	1	0.995671	0.995671	0.834783	0.734783	0.831169	0.731602	0.428571	0.164502	0.264069	0.5671	0.004329	5387.75	3213.46	37	0.275841	0.389754	0.332798											a	h	h	a	a	h	h	h	h	h	a	a	h	h	h	a
3144623S	SNP	3144623|F|0--10:G>A	TGCAGCCCAGGTCAGGAAAGTATTGAGCAGGAGACAAATCATACGGCTTCATTGTCTAGTCCTAGTAAC	A07	8721622	1	0.887446	0.887446	0.634146	0.790244	0.562771	0.701299	0.510823	0.324675	0.186147	0.376623	0.112554	1267.64	523.216	10	0.46401	0.331517	0.397763											a	h	h	a	a	b	h	h	h	h	h	a	h	h	b	a
3097336S	SNP	3097336|F|0--45:C>A	TGCAGGGCTAATAACTCTCTGCGAACTTATGCTCGCTGTTCTTAGCAGTCTCCTGAACTCATGCAGGCT	A07	10258460	1	0.930736	0.930736	0.669767	0.734884	0.623377	0.683983	0.554113	0.307359	0.246753	0.376623	0.0692641	1007.72	461.972	45	0.442358	0.389659	0.416009											a	h	h	a	a	b	h	h	h	h	h	a	h	a	h	a
100008292S	SNP	100008292|F|0--33:C>G	TGCAGGTGCTAAGGAAGTTGCAATCTTTGCATCCGCTTCCGAGTCTTTCTCTTTGTCAAATATTACAGA	A07	10421017	1	0.922078	0.922078	0.615023	0.798122	0.5671	0.735931	0.541126	0.354978	0.186147	0.380952	0.0779221	2443.38	1102.96	33	0.473539	0.322246	0.397893											a	h	h	h	a	h	h	h	h	h	h	a	h	a	h	a
3100179S	SNP	3100179|F|0--39:G>A	TGCAGAATTCTCTACTTGAAGAGAGATTATGCCAAGAATGTATGGAGCGAGCTCTCATGGACAGACAAG	A07	10668263	2	0.878788	0.878788	0.773399	0.640394	0.679654	0.562771	0.515152	0.199134	0.316017	0.363636	0.121212	1115.35	786.543	39	0.350506	0.460579	0.405542											a	h	h	a	a	b	h	h	h	h	h	h	h	a	h	a
3111844S	SNP	3111844|F|0--33:A>G	TGCAGCAGCCGTGAAGATCGCAGAGGCTCATTCAGATTTCGTGATGGGATTCATCTCCGTTACAGATCG	A07	11736328	3	0.926407	0.926407	0.752336	0.635514	0.69697	0.588745	0.5671	0.229437	0.337662	0.359307	0.0735931	1099.14	565.229	33	0.372653	0.463272	0.417962											a	h	h	a	a	h	h	b	h	h	h	h	h	a	h	h
3080323S	SNP	3080323|F|0--21:G>C	TGCAGCTGCACTTCCTGTTGCGTTTGGGACTTCTCATGTTGCTCTTGTCCATAGAGCTCGTTTACAGAT	A07	12112890	1	0.935065	0.935065	0.703704	0.689815	0.658009	0.645022	0.5671	0.277056	0.290043	0.367965	0.0649351	2103.78	985.611	21	0.41701	0.427941	0.422475											a	h	h	a	a	h	h	h	h	h	h	h	h	a	h	h
3092330S	SNP	3092330|F|0--68:T>C	TGCAGTCGGGCATTCAAAGTTCTCTCTACAGCACCCCAAGCTTCTGCTCTTCTGGCAGTAGTTTCCTAT	A07	13662172	1	1	1	0.995671	0.61039	0.995671	0.61039	0.393939	0.004329	0.38961	0.606061	0	3925.41	3084.19	68	0.00862053	0.475628	0.242124											a	h	h	h	a	h	h	h	a	h	h	h	h	a	h	h
3076745S	SNP	3076745|F|0--62:T>G	TGCAGTAAACACAGATGCTGCTGACAAAATAGTAATTCTTATGTTGTTCTCTTATTCATTTGTGATGTT	A07	16787975	1	0.930736	0.930736	1	0.539535	0.930736	0.502165	0.428571	0	0.428571	0.502165	0.0692641	2690.7	2512.67	62	0	0.496874	0.248437											a	h	h	h	a	h	a	h	h	h	h	a	h	a	h	h
3173334S	SNP	3173334|F|0--10:T>G	TGCAGTCTCCTAACAGTGGCCTGGACAATTCTCCCCTCAGCTATGGTGTCTTCAGTCTCACCAGAGTTC	A07	16914826	1	0.930736	0.930736	0.832558	0.609302	0.774892	0.5671	0.519481	0.155844	0.363636	0.411255	0.0692641	1999.61	1243	10	0.27881	0.476106	0.377458											a	h	h	h	b	h	h	h	a	h	h	h	h	h	h	h
3091987S	SNP	3091987|F|0--5:C>G	TGCAGCCAAACATCACATCAACAAAACAATAACGTTACAGATCGGAAGAGCGGTTCAGCAGGAATGCCG	A07	19787240	2	0.930736	0.930736	0.827907	0.595349	0.770563	0.554113	0.536797	0.160173	0.376623	0.393939	0.0692641	4015.27	2458.32	5	0.284954	0.481817	0.383386											a	h	h	h	b	h	h	h	a	a	h	h	h	a	h	h
3094307S	SNP	3094307|F|0--39:A>G	TGCAGATTGCCTATTCAAAGAAACAGAGAACAGATAAGAACCCCAAGTTGTTACAGATCGGAAGAGCGG	A07	19812443	1	0.939394	0.939394	0.834101	0.62212	0.78355	0.584416	0.510823	0.155844	0.354978	0.428571	0.0606061	2751.99	1670.26	39	0.276753	0.470174	0.373463											a	h	h	h	b	h	h	h	a	a	h	h	h	a	h	h
100054070S	SNP	100054070|F|0--15:G>A	TGCAGAGGAAGTGAAGCGTCACTATGACATCCTCGTCGAAGATCTCATCAACATCGAAACTGGTCGTGT	A07	20485750	1	1	1	0.935065	0.705628	0.935065	0.705628	0.359307	0.0649351	0.294372	0.640693	0	1736.7	1077.57	15	0.121437	0.415434	0.268436											a	c	c	a	c	a	c	c	c	c	c	c	c	c	c	a
3082623S	SNP	3082623|F|0--45:C>G	TGCAGCTGCTAGTTTCTCAGGAACCAGCGGTTTTGTGAACAGCATCACCGGTTCATTAGGATCCTAAGA	A07	22096582	1	0.930736	0.930736	0.990698	0.637209	0.922078	0.593074	0.34632	0.00865801	0.337662	0.584416	0.0692641	2924.65	2317.54	45	0.0184316	0.462347	0.240389											a	c	c	c	c	a	c	c	c	c	c	c	c	a	a	c
3088342S	SNP	3088342|F|0--18:G>C	TGCAGTAGTACAAGTGTTGTTATATAAATGATATGGAAGTTTTACAGATCGGAAGAGCGGTTCAGCAGG	A08	49418	1	0.935065	0.935065	0.814815	0.643519	0.761905	0.601732	0.506494	0.17316	0.333333	0.428571	0.0649351	3557.15	2286.03	18	0.301783	0.458805	0.380294											a	h	b	a	h	h	h	b	h	b	h	h	a	h	h	a
3118442S	SNP	3118442|F|0--39:G>C	TGCAGTAATCATGAGGATAAGAGAGCCAAAGACTACAGCGTTGATCTTTGCTTCTGGGAAAATGGTATG	A08	335574	1	1	1	0.831169	0.593074	0.831169	0.593074	0.575758	0.168831	0.406926	0.424242	0	2511.39	1600.55	39	0.280654	0.482675	0.381665											a	h	b	a	h	h	h	b	h	b	h	h	a	h	h	a
3101863S	SNP	3101863|F|0--7:G>A	TGCAGATGAGATTCTGTTTCATGACATGTTCTTGACTGGATTATCTTTACAGATCGGAAGAGCGGTTCA	A08	350733	1	0.91342	0.91342	0.824645	0.635071	0.753247	0.580087	0.493506	0.160173	0.333333	0.419913	0.0865801	3089.92	1761.43	7	0.289212	0.463512	0.376362											a	h	h	h	h	h	h	b	h	b	h	h	a	h	h	a
3102219S	SNP	3102219|F|0--18:A>C	TGCAGATCCAACCATTGCAGATGCATGGTCGTAATTATAGGTTCGAGTCAAATATCTTGATTTCCTTTA	A08	1466680	1	0.995671	0.995671	0.730435	0.673913	0.727273	0.670996	0.593074	0.268398	0.324675	0.402597	0.004329	1592.33	884.607	18	0.3938	0.439509	0.416654											a	h	b	h	h	h	h	b	h	b	h	b	a	b	h	h
3084385S	SNP	3084385|F|0--54:A>T	TGCAGTAGCATACATGTTTGAGTCTTGATTAGCATATCCGTTGCTGTAACCTTGACCTCTTGAGTATCC	A08	2439861	1	1	1	0.809524	0.683983	0.809524	0.683983	0.506494	0.190476	0.316017	0.493506	0	2652.01	1505.93	54	0.30839	0.432301	0.370345											a	h	b	a	h	h	h	b	h	b	h	h	a	h	h	a
3078018S	SNP	3078018|F|0--48:A>G	TGCAGTTGAGCTTCCAAGCTCTGAAGCTTACTATTGCTCTGAGCACAAACATTCCGTGACTCCAGCAAC	A08	3547293	1	0.935065	0.935065	0.800926	0.652778	0.748918	0.61039	0.510823	0.186147	0.324675	0.424242	0.0649351	2131.12	1131.88	48	0.318887	0.453318	0.386103											a	h	h	a	h	h	h	b	h	b	h	h	a	h	h	a
3091023S	SNP	3091023|F|0--41:T>A	TGCAGAAACAAAAACATATAAATGAGAATATGATAAAGTTCTTGTCTTACAGATCGGAAGAGCGGTTCA	A08	6112103	1	1	1	0.805195	0.701299	0.805195	0.701299	0.493506	0.194805	0.298701	0.506494	0	1972.41	1041.68	41	0.313712	0.418958	0.366335											a	h	b	a	h	h	h	b	h	b	h	h	a	h	h	a
3113663S	SNP	3113663|F|0--26:T>C	TGCAGCAAATGCTCTAGATCATTCTCTGTCACAATCTCCTCTCTCACCGTCGTGTTATCGCTAGCCCTG	A08	6264423	2	1	1	1	0.65368	1	0.65368	0.34632	0	0.34632	0.65368	0	3515.3	2269.68	26	0	0.452765	0.226383											a	h	h	a	h	h	h	h	h	h	h	h	a	h	h	h
100035288S	SNP	100035288|F|0--7:T>G	TGCAGCATTATAATATAAACCAAAAGATGAACACAAGGAAGATCTTACAGATCGGAAGAGCGGTTCAGC	A08	6330888	1	0.857143	0.857143	0.722222	0.762626	0.619048	0.65368	0.441558	0.238095	0.203463	0.415584	0.142857	2273.92	1037.1	7	0.401235	0.362055	0.381645											a	h	b	a	h	h	h	b	h	b	h	h	a	h	h	a
3080356S	SNP	3080356|F|0--23:C>T	TGCAGCGACTGTAAAACTAAGGCCACCAGAGAACCTTCTTCGTTGTTGTGCCCAAAGTTTGGCAACATT	A08	6882845	3	0.926407	0.926407	0.976636	0.752336	0.904762	0.69697	0.251082	0.021645	0.229437	0.675325	0.0735931	3110.05	2034.45	23	0.0456372	0.372653	0.209145											a	h	h	h	a	h	a	h	h	h	h	h	a	a	h	h
3075312S	SNP	3075312|F|0--61:T>C	TGCAGTGTGTAATTAGTCATGGTGCACTCCTTAGCTTGTTGAGCCTTCTGACTCATAACCATAAGAAGA	A08	6970689	1	1	1	0.809524	0.722944	0.809524	0.722944	0.467532	0.190476	0.277056	0.532468	0	3492.73	1889.52	61	0.30839	0.400592	0.354491											a	h	b	a	h	h	h	b	h	b	h	h	a	h	h	a
3097698S	SNP	3097698|F|0--12:A>G	TGCAGTGTTGGAACTGACAAATCTTTTGGAAGGGACAATGTTGATTCTCACTACAAGAAATGTTTGTAT	A08	7404237	2	0.969697	0.969697	0.955357	0.642857	0.926407	0.623377	0.38961	0.04329	0.34632	0.580087	0.030303	2741.32	1219.75	12	0.0852997	0.459184	0.272242											a	h	h	h	h	h	h	h	h	h	h	a	h	h	a	h
3087980S	SNP	3087980|F|0--64:G>C	TGCAGTATAAAGTAATGGTGATAAGAAGCAACCTCATAACCACATCTAGTTTTAGTGGACAAGTGACTA	A08	8880268	1	0.935065	0.935065	0.782407	0.680556	0.731602	0.636364	0.502165	0.203463	0.298701	0.4329	0.0649351	1371.24	603.384	64	0.340492	0.434799	0.387646											a	h	b	h	h	h	h	b	h	b	h	h	a	h	h	a
3150242S	SNP	3150242|F|0--10:T>A	TGCAGTAGATTCGGAGACACACGAAGAGATTGCAATCAAGAAGATAGGTAAAGCCTTTGACAACAAAGT	A08	9402272	1	0.91342	0.91342	0.763033	0.635071	0.69697	0.580087	0.549784	0.21645	0.333333	0.363636	0.0865801	2614.31	1216.35	10	0.361627	0.463512	0.412569											a	h	h	b	b	h	h	b	b	h	a	h	a	b	h	b
3111470S	SNP	3111470|F|0--34:G>A	TGCAGCTAGTTGAGGCGGAGAAGAAGAAGATCAGGCAAGACTATGAGAAGAAGGAGAAGCAAGCTGATG	A08	9580162	1	1	1	0.779221	0.649351	0.779221	0.649351	0.571429	0.220779	0.350649	0.428571	0	3548.02	1166.27	34	0.344072	0.455389	0.39973											a	h	h	b	b	h	h	b	b	h	a	h	a	b	h	b
3157818S	SNP	3157818|F|0--22:T>C	TGCAGAAATTGAGCGGAGAAAGTTCCAAGAATCTGCTAGTTACAGATCGGAAGAGCGGTTCAGCAGGAA	A08	9582473	1	0.922078	0.922078	0.71831	0.713615	0.662338	0.658009	0.52381	0.25974	0.264069	0.398268	0.0779221	2461.37	641.923	22	0.404682	0.408737	0.406709											a	h	h	b	b	h	h	b	b	h	a	h	a	b	h	b
3129364S	SNP	3129364|F|0--25:A>T	TGCAGGCTATCGGCCCAGAACTTACATTCTACAACACATCAAAAGACGTTGTTACAGATCGGAAGAGCG	A08	10084168	1	1	1	1	0.69697	1	0.69697	0.30303	0	0.30303	0.69697	0	3125.84	2132.71	25	0	0.422406	0.211203											a	c	c	c	c	c	c	c	a	c	c	a	c	c	c	c
3075625S	SNP	3075625|F|0--19:C>T	TGCAGCAGATCAATAAAAACACTGAAAATCAGATCCCCAACTGTTCAAACTCCCACACACTAGTTACAG	A08	10238465	3	1	1	1	0.597403	1	0.597403	0.402597	0	0.402597	0.597403	0	3495.68	2638.35	19	0	0.481025	0.240513											a	c	c	c	c	c	c	c	c	a	c	c	c	c	c	c
100039108S	SNP	100039108|F|0--42:T>C	TGCAGAAATCAAGATTAGTGGAGGAATAGAAACTGATTGGTATGGAGTTCTTGGTGTTGATTCTAAGGC	A08	10987831	1	0.861472	0.861472	0.703518	0.768844	0.606061	0.662338	0.454545	0.255411	0.199134	0.406926	0.138528	955.299	440.064	42	0.417161	0.355446	0.386303											a	h	b	a	h	h	h	b	h	b	h	h	a	h	h	a
3216399S	SNP	3216399|F|0--57:A>T	TGCAGGGTTAGAAGCTTCTGACACAAGTTTCATCTGGGTTGTGAGGAAAAATGGTGAAAACACAGGTAC	A08	12556424	1	0.822511	0.822511	0.715789	0.763158	0.588745	0.627706	0.428571	0.233766	0.194805	0.393939	0.177489	1319.41	474.638	57	0.40687	0.361496	0.384183											a	h	b	a	h	h	h	b	h	b	h	h	a	h	h	a
3110019S	SNP	3110019|F|0--45:C>T	TGCAGTCTAACTCTCACATATCGACTGATGATCAGGTTTTGTACTCTTCTTACAGATCGGAAGAGCGGT	A08	12611798	1	0.935065	0.935065	0.777778	0.638889	0.727273	0.597403	0.545455	0.207792	0.337662	0.38961	0.0649351	2389.2	1298.4	45	0.345679	0.46142	0.403549											a	h	b	a	h	h	h	b	h	h	h	h	a	h	h	a
3084133S	SNP	3084133|F|0--23:A>G	TGCAGAGTTATAAATAACTCACTAGAAGGTTAGGTAACTACTGCTAAATTTCTCAGGCCACGCAAGACT	A08	13063728	1	0.930736	0.930736	0.762791	0.655814	0.709957	0.61039	0.541126	0.220779	0.320346	0.38961	0.0692641	1351.59	758.076	23	0.361882	0.451444	0.406663											a	h	b	a	h	h	h	b	h	b	h	h	a	h	h	a
3096033S	SNP	3096033|F|0--64:C>A	TGCAGCAGAGAAAATGTGGACCCCTTGGTTGCATATTTGAAAATAGAATCCCAAAAAATCGAAACACTG	A08	13076542	1	0.930736	0.930736	0.734884	0.706977	0.683983	0.658009	0.519481	0.246753	0.272727	0.411255	0.0692641	1433.16	703.693	64	0.389659	0.414321	0.40199											a	h	b	a	h	h	h	b	h	b	h	h	a	h	h	a
3094540S	SNP	3094540|F|0--56:C>T	TGCAGACAAGTTCTTATTCTTACCATTTGCAGCGACCAACAACGAATATATCAGAACAAACAGTCTGAG	A08	13217516	1	0.922078	0.922078	0.70892	0.713615	0.65368	0.658009	0.532468	0.268398	0.264069	0.38961	0.0779221	1365.77	910.873	56	0.412705	0.408737	0.410721											a	h	b	a	h	h	h	b	h	b	h	h	a	h	h	h
3076581S	SNP	3076581|F|0--59:T>C	TGCAGTCAGATAAGTTTGAAGCTTCCTAGCACAATTACTGAGAACTTGTTCTGCCAACCTCCGTGCTAC	A08	13227892	1	0.909091	0.909091	0.761905	0.685714	0.692641	0.623377	0.502165	0.21645	0.285714	0.406926	0.0909091	2856.9	1343.52	59	0.362812	0.43102	0.396916											a	h	b	a	h	h	h	b	h	b	h	h	a	h	h	h
3157180S	SNP	3157180|F|0--37:A>C	TGCAGGGACACCAGTAAAGTCCTGAAAACAAACAGAAAAAAATGACTTTACAGATCGGAAGAGCGGTTC	A08	14905971	1	0.995671	0.995671	0.743478	0.704348	0.74026	0.701299	0.549784	0.255411	0.294372	0.445887	0.004329	4642.59	2318.69	37	0.381437	0.416484	0.39896											a	h	b	a	h	h	h	b	h	h	h	h	a	h	h	h
3088558S	SNP	3088558|F|0--6:A>G	TGCAGAAGGTAGAAAGCCACTCAGGATTGGAAGCATTGGTCATTTGACTCGTATCTCGAACAAACTTCT	A08	16311707	1	1	1	1	0.562771	1	0.562771	0.437229	0	0.437229	0.562771	0	1613.08	1160.82	6	0	0.49212	0.24606											a	h	h	h	a	a	h	h	a	h	a	h	h	h	a	a
3112544S	SNP	3112544|F|0--18:A>G	TGCAGTTTTCTATTTAGAAATATGATTGATGAATCAAAACATTTCAAGCATAAAGTAATTTTACAGATC	A08	16401710	1	0.939394	0.939394	0.788018	0.677419	0.74026	0.636364	0.502165	0.199134	0.30303	0.437229	0.0606061	3736.15	1922.21	18	0.334091	0.437045	0.385568											a	h	b	h	h	h	h	b	h	h	h	h	a	h	h	b
100066821S	SNP	100066821|F|0--36:C>G	TGCAGAAAGAGAAAACGAATTGTGATTTAGTATTCACTGGGCAAACAAAGGTAGAAAAAAAATTGAAAC	A08	16801671	1	0.930736	0.930736	0.748837	0.674419	0.69697	0.627706	0.536797	0.233766	0.30303	0.393939	0.0692641	1553.97	860.133	36	0.37616	0.439156	0.407658											a	h	b	a	h	h	h	b	h	b	h	h	a	h	h	h
3103525S	SNP	3103525|F|0--19:C>G	TGCAGTACACTACCGGCAACAGAGAACAAGAACAAAGAATCGTACCACAGAATCACAGACTCTTACAGA	A08	18626519	1	0.831169	0.831169	0.703125	0.723958	0.584416	0.601732	0.47619	0.246753	0.229437	0.354978	0.168831	2061.95	996.26	19	0.41748	0.399685	0.408583											a	h	h	h	h	a	h	b	b	b	h	h	a	h	h	h
100017405S	SNP	100017405|F|0--33:G>A	TGCAGTGATTGCTAGAAGCGCAGGAGTTGGAGAGAACTACAAGAAGCTTTGTACTTGTGATGGTACTGT	A08	19879520	2	1	1	0.857143	0.766234	0.857143	0.766234	0.376623	0.142857	0.233766	0.623377	0	2890.18	1086.9	33	0.244898	0.358239	0.301569											a	h	h	h	h	h	h	h	b	h	h	h	a	h	h	h
3093210S	SNP	3093210|F|0--61:T>A	TGCAGCCAATCTCTTCTTGAAAACCCTACACACAACCCAGCCTTCTTCCTACAACCAAATATCATATAT	A08	19964530	1	0.95671	0.95671	0.78733	0.628959	0.753247	0.601732	0.558442	0.203463	0.354978	0.398268	0.04329	1524.95	782.469	61	0.334883	0.466739	0.400811											a	h	h	h	h	a	h	b	b	b	h	h	a	b	h	h
3124167S	SNP	3124167|F|0--37:T>A	TGCAGAAGCAACCTTTGATCAACTACCACGAGATCCCTCAAGGTGGACATCTCATCGTGCACTACGATG	A08	20663034	1	1	1	0.995671	0.562771	0.995671	0.562771	0.441558	0.004329	0.437229	0.558442	0	859.668	573.428	37	0.00862053	0.49212	0.25037											a	h	h	h	h	a	h	h	a	h	a	h	h	a	h	a
3087795S	SNP	3087795|F|0--68:G>A	TGCAGCGGTTTTGTTGTTTACATACTCCTGAAAAGATGATTCTCCAAACTCCCTCTAGGCATAAACTCG	A09	1406786	1	0.909091	0.909091	0.709524	0.695238	0.645022	0.632035	0.541126	0.264069	0.277056	0.367965	0.0909091	1108.17	528.644	68	0.4122	0.423764	0.417982											a	h	a	b	a	a	b	b	h	h	h	h	b	h	a	a
3159673S	SNP	3159673|F|0--15:T>G	TGCAGAGCATCCAGATAGAAGTGCCTGAAGAGTATTACAGATCGGAAGAGCGGTTCAGCAGGAATGCCG	A09	1868730	1	0.926407	0.926407	0.995327	0.579439	0.922078	0.536797	0.393939	0.004329	0.38961	0.532468	0.0735931	6537.69	5374.4	15	0.00930212	0.487379	0.24834											a	h	a	h	h	a	h	h	h	h	h	h	h	h	a	a
3159838S	SNP	3159838|F|0--63:A>T	TGCAGCTATATCTATCAATGCAGGTTTGGACTTGAACTGTGGTTCGTTCTTGGGTCAACACACAGAAGC	A09	3542057	1	0.995671	0.995671	0.8	0.53913	0.796537	0.536797	0.658009	0.199134	0.458874	0.337662	0.004329	988.052	636.536	63	0.32	0.496938	0.408469											a	h	h	h	b	a	b	b	h	h	h	h	h	b	a	a
3110635S	SNP	3110635|F|0--47:A>G	TGCAGAACTTCAAGTGAGTCAGCTTTTAGATTTGACATATGGATTGAATGTAGAATTTTACAGATCGGA	A09	4189155	1	1	1	0.922078	0.272727	0.922078	0.272727	0.805195	0.0779221	0.727273	0.194805	0	4865.68	4108.99	47	0.1437	0.396694	0.270197											a	h	a	a	a	a	a	a	a	a	a	a	a	a	a	h
3080019S	SNP	3080019|F|0--6:A>G	TGCAGAAAACTTTCCCTTCAAGTTTGGATCAATCAACTCAGCAACATTTTTCCCATGTATCGTCTCATG	A09	4554567	1	0.935065	0.935065	0.800926	0.657407	0.748918	0.614719	0.506494	0.186147	0.320346	0.428571	0.0649351	2225.29	1314.15	6	0.318887	0.450446	0.384666											a	h	h	h	b	a	h	b	b	h	h	h	h	b	a	b
3074719S	SNP	3074719|F|0--41:T>G	TGCAGGCACACCTGGTGATTGGAGTCACATTATCAAACAGATAGGGATGTTTTCTTTTACAGGATTACA	A09	5885886	1	1	1	1	0.709957	1	0.709957	0.290043	0	0.290043	0.709957	0	3628.1	2337.37	41	0	0.411836	0.205918											a	c	c	c	c	c	c	c	c	c	a	c	a	c	a	c
3088487S	SNP	3088487|F|0--61:A>T	TGCAGATTCAACAGCGTGCAACATTTTGCAATAACAGGTTAGATTACATCGTAGCTCTACTATGTTCTC	A09	8300193	1	0.926407	0.926407	0.71028	0.700935	0.658009	0.649351	0.545455	0.268398	0.277056	0.380952	0.0735931	928.961	417.014	61	0.411564	0.419251	0.415407											a	h	h	b	b	h	h	b	b	h	a	h	a	b	a	b
3106762S	SNP	3106762|F|0--25:C>T	TGCAGTATCACCTCTTCATCCCAGTCTCTCCATTCCTTTGTTACAGATCGGAAGAGCGGTTCAGCAGGA	A09	8300197	2	0.935065	0.935065	1	0.62963	0.935065	0.588745	0.34632	0	0.34632	0.588745	0.0649351	2545.53	1721.62	25	0	0.466392	0.233196											a	c	c	c	c	c	c	c	c	c	c	c	c	c	c	a
3100702S	SNP	3100702|F|0--26:T>A	TGCAGTGTTCATCAAAATCAGTCGTCTCTTTTTTATTTGGGTTTGGATTCTTACAGATCGGAAGAGCGG	A09	12530559	1	1	1	0.701299	0.692641	0.701299	0.692641	0.606061	0.298701	0.307359	0.393939	0	1938.19	933.629	26	0.418958	0.425779	0.422368											a	h	h	b	b	h	h	b	b	h	a	h	a	b	h	b
3082488S	SNP	3082488|F|0--37:C>T	TGCAGACCAACTTCATCTGAAGTCGCACACCGCTCTTCCCCATTGGAATCTCAGCAGCCCTGAATCAAA	A09	12678546	1	0.909091	0.909091	0.733333	0.666667	0.666667	0.606061	0.545455	0.242424	0.30303	0.363636	0.0909091	1247.67	622.631	37	0.391111	0.444444	0.417778											a	h	h	b	b	h	h	b	b	h	a	h	a	b	h	b
3146101S	SNP	3146101|F|0--39:T>C	TGCAGCACCTGCAATCATACCCCCGATTCCAGCTGCGTGTCCTGAAACAAGTTACAGATCGGAAGAGCG	A09	12936969	1	1	1	0.701299	0.839827	0.701299	0.839827	0.458874	0.298701	0.160173	0.541126	0	3251.87	1487.25	39	0.418958	0.269035	0.343997											a	h	h	b	b	h	h	b	b	h	h	a	a	b	h	b
3096047S	SNP	3096047|F|0--33:C>T	TGCAGCATTGAAAGAAGAAGATGAACAAAAACACTTTACAGATCGGAAGAGCGGTTCAGCAGGAATGCC	A09	13699174	1	0.818182	0.818182	0.783069	0.777778	0.640693	0.636364	0.359307	0.177489	0.181818	0.458874	0.181818	6013.07	2566.74	33	0.339744	0.345679	0.342712											a	h	h	b	b	h	h	h	h	h	a	a	a	b	h	h
3086398S	SNP	3086398|F|0--31:A>G	TGCAGGAGGATGATAAATACGAATTTGCGGAATCTACAAGAATCAAGAACCTTGTTACAGATCGGAAGA	A09	14599882	2	1	1	0.774892	0.757576	0.774892	0.757576	0.467532	0.225108	0.242424	0.532468	0	2146.62	1288.28	31	0.348869	0.367309	0.358089											a	h	h	b	b	h	h	b	b	h	a	h	a	b	h	b
3074197S	SNP	3074197|F|0--40:G>A	TGCAGTAGCAAATTATGAAGCATGTAGCTCTTTCTACCCTGAGCTTCTAAATGACCATACTCTTTTTTA	A09	14647879	1	1	1	1	0.658009	1	0.658009	0.341991	0	0.341991	0.658009	0	15992.1	13534.3	40	0	0.450067	0.225033											a	c	c	c	c	c	c	c	c	c	a	c	a	c	c	c
3119439S	SNP	3119439|F|0--61:T>C	TGCAGCAGCACACGAAGGATCATTACTTCTTTGACAGCGCTGCAAAAATCTCCTTCTTCTTTGAAGGTA	A09	15490289	1	1	1	0.774892	0.632035	0.774892	0.632035	0.593074	0.225108	0.367965	0.406926	0	2142.76	1549.66	61	0.348869	0.465134	0.407001											a	h	h	b	b	h	h	b	b	h	a	h	a	b	h	b
100041377S	SNP	100041377|F|0--29:C>T	TGCAGTAAGTATTGAATACTTCTTACCTTCTTGGGTTTACAGATCGGAAGAGCGGTTCAGCAGGAATGC	A09	15865812	1	0.839827	0.839827	0.762887	0.706186	0.640693	0.593074	0.445887	0.199134	0.246753	0.393939	0.160173	933.582	498.601	29	0.361781	0.414975	0.388378											a	h	h	b	b	h	h	b	b	h	a	a	a	b	h	b
100056225S	SNP	100056225|F|0--30:T>A	TGCAGCGAGACTGATGAATGCGTTTATGGATTTGGATGTTGAGTTGAATCATGCTAGCATTTCGGTGAT	A09	16031063	2	0.926407	0.926407	0.990654	0.649533	0.917749	0.601732	0.333333	0.00865801	0.324675	0.593074	0.0735931	875.176	439.88	30	0.0185169	0.45528	0.236898											a	c	c	c	c	c	c	c	c	c	a	a	a	c	c	c
3106664S	SNP	3106664|F|0--25:A>G	TGCAGAATAGAAGTGCAACATCAACAATTCATCATATTGGTCCAAGGTTACAGATCGGAAGAGCGGTTC	A09	16529648	2	0.926407	0.926407	0.775701	0.658879	0.718615	0.61039	0.52381	0.207792	0.316017	0.402597	0.0735931	1491.44	844.506	25	0.347978	0.449515	0.398747											a	h	h	b	b	h	h	b	b	h	a	a	a	b	h	b
3092228S	SNP	3092228|F|0--20:T>C	TGCAGAGTCCTTCTAAGTTCTTTGTCCTCTATGCCAGTGGAATCTTTACAGATCGGAAGAGCGGTTCAG	A09	16582582	2	0.935065	0.935065	1	0.671296	0.935065	0.627706	0.307359	0	0.307359	0.627706	0.0649351	5536.57	3711.77	20	0	0.441315	0.220658											a	c	c	c	c	a	c	c	c	a	c	c	c	c	c	c
3085606S	SNP	3085606|F|0--5:A>C	TGCAGAAAGCCTAGCATCAGAAGTAGTACTCCGTGTCCTAAGCACTTCCATATCAGATTTGAGCTGATC	A09	16640272	1	1	1	0.683983	0.82684	0.683983	0.82684	0.489177	0.316017	0.17316	0.510823	0	1193.57	508.386	5	0.432301	0.286351	0.359326											a	h	h	b	b	h	h	b	b	h	a	a	a	b	h	b
3123755S	SNP	3123755|F|0--10:G>A	TGCAGGGTAAGATTGAGCAGATGACTGATATTATCAGAAGGCTTACAGATCGGAAGAGCGGTTCAGCAG	A09	16981471	1	0.935065	0.935065	0.736111	0.675926	0.688312	0.632035	0.549784	0.246753	0.30303	0.385281	0.0649351	1425.54	740.82	10	0.388503	0.4381	0.413302											a	h	h	b	b	h	h	b	b	h	a	h	a	b	h	b
3175251S	SNP	3175251|F|0--11:A>T	TGCAGCCTTCAACGACTCAACTCCTAGACCACAGTCACTTGTCTCTTTAGAAGCTTGAAGCGGTTGAGT	A09	17887203	1	0.935065	0.935065	0.759259	0.625	0.709957	0.584416	0.575758	0.225108	0.350649	0.359307	0.0649351	869.423	489.459	11	0.365569	0.46875	0.41716											a	h	h	b	b	h	h	b	b	h	a	h	a	b	h	b
3119555S	SNP	3119555|F|0--34:A>G	TGCAGGGTTTTGAAATCTTGGATCAGTCTTTTGCAGAATTAGTTACAGATCGGAAGAGCGGTTCAGCAG	A09	18748011	1	1	1	0.675325	0.753247	0.675325	0.753247	0.571429	0.324675	0.246753	0.428571	0	2985.52	1406.56	34	0.438523	0.371732	0.405127											a	h	h	b	b	h	h	b	b	h	a	h	a	b	h	b
100016234S	SNP	100016234|F|0--52:A>C	TGCAGAATCAAAGGTTCCGGTAACGAACTGATTCTGTCCTCCCTCACAACATATCGCTTCCTCAAACTA	A09	20047969	1	0.887446	0.887446	0.731707	0.731707	0.649351	0.649351	0.47619	0.238095	0.238095	0.411255	0.112554	1970.88	944.334	52	0.392623	0.392623	0.392623											a	h	h	h	b	h	h	b	b	h	a	h	a	b	h	h
3082142S	SNP	3082142|F|0--8:C>T	TGCAGTTTCACAGTGAATTTACTGTTGCTACTATGTCACGATCAGAATATTGTAAAATTACCCAATGTG	A09	20239141	1	0.909091	0.909091	0.728571	0.7	0.662338	0.636364	0.519481	0.246753	0.272727	0.38961	0.0909091	1455.2	653.848	8	0.39551	0.42	0.407755											a	h	h	b	b	h	h	b	b	h	a	h	a	b	h	b
100012103S	SNP	100012103|F|0--54:G>T	TGCAGCGTAAAAACAAAGACCTGATCAGAACATAGTAGTAGTCATGCATAGATGGCAGTTTTCAATCAA	A09	20605807	1	0.926407	0.926407	0.990654	0.61215	0.917749	0.5671	0.367965	0.00865801	0.359307	0.558442	0.0735931	2020.61	808.361	54	0.0185169	0.474845	0.246681											a	c	c	c	c	c	c	c	c	c	a	a	a	c	c	c
3094222S	SNP	3094222|F|0--5:C>G	TGCAGCAGAAGAACGTCAAACTTTTTCCTTCCTTTGACCACTCTATTTATAGTTTGACAATTCTAATTA	A09	20984611	1	0.922078	0.922078	0.737089	0.680751	0.679654	0.627706	0.536797	0.242424	0.294372	0.385281	0.0779221	982.089	568.585	5	0.387577	0.434658	0.411118											a	h	h	b	b	h	h	b	b	h	a	h	a	b	h	b
100063114S	SNP	100063114|F|0--40:G>T	TGCAGATCTACGGTTGCTCGAGCGTTTCCAGTCTAACAGTGTGGCGAAGGAGATCTCTCTTTGATAATG	A09	23856498	1	0.930736	0.930736	0.762791	0.646512	0.709957	0.601732	0.549784	0.220779	0.329004	0.380952	0.0692641	1472.41	788.105	40	0.361882	0.457069	0.409475											a	h	h	b	b	h	h	b	b	h	a	h	a	b	h	b
3076394S	SNP	3076394|F|0--48:A>G	TGCAGATGTGTTTGGTTCTACATTCAAATTTTCACTAAAATTTGAAATATATTACAGATCGGAAGAGCG	A09	24853135	1	0.935065	0.935065	1	0.648148	0.935065	0.606061	0.329004	0	0.329004	0.606061	0.0649351	5364.06	3583.54	48	0	0.456104	0.228052											a	c	c	c	c	c	c	c	c	c	c	c	c	c	c	a
3121917S	SNP	3121917|F|0--16:A>G	TGCAGATAATTTTCATACCTCTGCTCATACTAATCCTCCTGAACTCGTGGCTGTGAAATCTTTTCTTAC	A09	25832228	1	0.930736	0.930736	0.697674	0.725581	0.649351	0.675325	0.536797	0.281385	0.255411	0.393939	0.0692641	2052.88	1032.13	16	0.42185	0.398226	0.410038											a	h	h	b	b	h	h	b	b	h	a	h	a	h	h	b
3143892S	SNP	3143892|F|0--15:A>C	TGCAGCTTGCAGGAGAAGGGCAGAGACAAAATTAGACTTACAGATCGGAAGAGCGGTTCAGCAGGAATG	A09	30266688	1	0.930736	0.930736	0.786047	0.660465	0.731602	0.614719	0.515152	0.199134	0.316017	0.415584	0.0692641	1368.62	784.024	15	0.336355	0.448502	0.392428											a	h	h	a	b	h	h	b	h	b	h	b	a	a	h	b
3089535S	SNP	3089535|F|0--34:C>T	TGCAGTACAAACATAACCAAATCACTCGAATGAACAAAACATTCATAAAGTAGCAAAACAACATGATTG	A09	30780060	1	0.848485	0.848485	0.816327	0.668367	0.692641	0.5671	0.437229	0.155844	0.281385	0.411255	0.151515	1735.1	1007.26	34	0.299875	0.443305	0.37159											a	h	b	a	b	h	h	b	h	b	h	b	a	a	h	b
3075001S	SNP	3075001|F|0--42:A>G	TGCAGCCTCTCTTGCCCTATTAGCCTCTTCCTTGTTATAAAAATCCATTTTGAAAAGCCTCCAACTACA	A09	30889938	1	1	1	0.82684	0.636364	0.82684	0.636364	0.536797	0.17316	0.363636	0.463203	0	2041.15	1201.95	42	0.286351	0.46281	0.374581											a	h	b	a	b	h	h	b	h	b	h	b	a	a	h	b
3173785S	SNP	3173785|F|0--51:A>T	TGCAGCGGCACGCTCGGGCATGGCTAACTCTTATGCACCGAGCCCTGGAATATTACAGATCGGAAGAGC	A09	31123206	1	1	1	0.757576	0.78355	0.757576	0.78355	0.458874	0.242424	0.21645	0.541126	0	1729.85	758.437	51	0.367309	0.339199	0.353254											a	h	h	a	b	h	h	b	h	h	h	b	a	a	h	b
3149249S	SNP	3149249|F|0--60:G>C	TGCAGTCATCTCTCCGCAGCTTCATGAGTCAGTGGAAACAGATGGTGACGACCAATCAGAGCAGGATTA	A09	34453327	1	0.930736	0.930736	0.786047	0.632558	0.731602	0.588745	0.541126	0.199134	0.341991	0.38961	0.0692641	1269.12	701.237	60	0.336355	0.464857	0.400606											a	h	h	a	b	h	h	b	h	b	a	b	a	h	a	h
3088286S	SNP	3088286|F|0--26:T>A	TGCAGTTTTCAGGCTAAGCTATCATTTGTTCATAAGACAGCTAAAGCAGCCAATTACAGATCGGAAGAG	A09	34472808	1	0.909091	0.909091	0.8	0.685714	0.727273	0.623377	0.467532	0.181818	0.285714	0.441558	0.0909091	2507.49	1439.22	26	0.32	0.43102	0.37551											a	h	h	h	b	h	h	b	h	b	h	b	a	h	h	h
100062974S	SNP	100062974|F|0--32:A>G	TGCAGCTCCCTCACGGCTTTGAAACTCAAAGGAGAGTCTATCTTCGTGGACGTGCCTCAAAGTGTTACA	A09	34716674	1	0.974026	0.974026	0.653333	0.817778	0.636364	0.796537	0.515152	0.337662	0.177489	0.458874	0.025974	3098.52	1398.97	32	0.452978	0.298035	0.375506											a	h	h	a	b	h	h	b	h	h	h	b	a	h	a	h
3153750S	SNP	3153750|F|0--39:A>G	TGCAGGACAACTGTAGAGGACAAGCATGTTGTTCCCACCAAAAGGAGCCATGGTGCTGCCTTTACAGAT	A09	35245602	2	0.930736	0.930736	0.95814	0.790698	0.891775	0.735931	0.233766	0.038961	0.194805	0.69697	0.0692641	4006.59	1845.91	39	0.0802163	0.33099	0.205603											a	c	c	a	c	c	a	c	c	a	c	c	c	a	c	c
100056586S	SNP	100056586|F|0--15:T>A	TGCAGGCCTGATAGTTCCTGATCCTGCATCTGGTGTTACAGATCGGAAGAGCGGTTCAGCAGGAATGCC	A09	35265412	1	1	1	1	0.662338	1	0.662338	0.337662	0	0.337662	0.662338	0	2296.2	1163.73	15	0	0.447293	0.223646											a	c	c	c	c	c	c	c	c	c	c	a	c	c	a	a
3075527S	SNP	3075527|F|0--19:T>G	TGCAGAATCAAGTTACAAGTTGTTGCTTGTTACTCAAGAAACTCTCTAAGAGACGTTTACAGATCGGAA	A09	35937876	1	0.917749	0.917749	0.801887	0.674528	0.735931	0.619048	0.480519	0.181818	0.298701	0.437229	0.0822511	2923.7	1607.57	19	0.317729	0.43908	0.378404											a	h	h	h	b	h	h	b	h	b	a	b	a	h	a	h
3112094S	SNP	3112094|F|0--31:G>T	TGCAGAATCCAAAGTTCGTGAGGAGAACACAGGAATTTACAGATCGGAAGAGCGGTTCAGCAGGAATGC	A09	36189373	4	0.935065	0.935065	1	0.768519	0.935065	0.718615	0.21645	0	0.21645	0.718615	0.0649351	3334.72	2045.96	31	0	0.355796	0.177898											a	h	h	h	h	a	a	h	a	a	h	h	h	h	h	h
3085533S	SNP	3085533|F|0--21:A>C	TGCAGTCATCTGACAAAACAAAGTGGTTACTTGACTTCCAAGTCTTTGTTTAGTTTTAGGTTTACATTA	A09	36246628	1	0.922078	0.922078	0.802817	0.610329	0.74026	0.562771	0.541126	0.181818	0.359307	0.380952	0.0779221	1308.75	791.421	21	0.316604	0.475655	0.39613											a	h	h	a	b	h	h	b	h	h	a	b	a	h	a	h
3082674S	SNP	3082674|F|0--36:T>C	TGCAGACACTTCAATGTTATCAATTTCAGGGCAAGTTAGATGCACAAACTTTACAGATCGGAAGAGCGG	A10	1035316	1	0.930736	0.930736	0.8	0.613953	0.744589	0.571429	0.545455	0.186147	0.359307	0.385281	0.0692641	2547.52	1759.09	36	0.32	0.474029	0.397015											a	h	b	h	h	h	h	h	a	h	b	h	b	b	b	h
3093981S	SNP	3093981|F|0--50:G>C	TGCAGACACGACAAATAATCCTCCTCAGTTTTTTTATAGATCATTGGAGCGCATTTACAGATCGGAAGA	A10	2058633	1	0.922078	0.922078	0.816901	0.549296	0.753247	0.506494	0.584416	0.168831	0.415584	0.337662	0.0779221	1300.86	739.211	50	0.299147	0.49514	0.397143											a	h	b	h	h	b	h	h	a	h	b	b	b	b	b	b
3084573S	SNP	3084573|F|0--36:C>T	TGCAGGATCTCAATATGATTTCTGTAGTCGCTACTTCGCTCCTAACTTTGGAATTACAGATCGGAAGAG	A10	3969824	1	0.930736	0.930736	1	0.660465	0.930736	0.614719	0.316017	0	0.316017	0.614719	0.0692641	2541.35	1780.34	36	0	0.448502	0.224251											a	c	c	c	c	c	c	c	c	c	c	c	a	c	c	c
3092255S	SNP	3092255|F|0--52:T>C	TGCAGAAGGAAGTCGACAAGTTGAATGACTTCGCTGAGACCATACAGATCAATGCCTTGAAAGCAGAAG	A10	4763643	1	1	1	0.809524	0.619048	0.809524	0.619048	0.571429	0.190476	0.380952	0.428571	0	1720.61	993.024	52	0.30839	0.471655	0.390023											a	h	b	h	h	h	h	h	a	b	b	b	b	b	b	b
3126021S	SNP	3126021|F|0--9:A>T	TGCAGGGACATCGTCCTCGACACCCTCCAAATATCGACCTTGATTACGAGTCAATTCTTCTTCACGTCT	A10	5606442	1	0.922078	0.922078	0.784038	0.605634	0.722944	0.558442	0.562771	0.199134	0.363636	0.359307	0.0779221	1722.51	1067.49	9	0.338645	0.477683	0.408164											a	h	h	h	h	b	h	h	a	h	b	b	b	b	b	b
3078913S	SNP	3078913|F|0--66:T>C	TGCAGTTCGCAAGCGTGATTCAGTTGCATCCTCTCTGTGTGCAACAGCTAGAAGGGACTGAATAATTTC	A10	5640546	1	0.935065	0.935065	0.819444	0.592593	0.766234	0.554113	0.549784	0.168831	0.380952	0.385281	0.0649351	3380.99	1095.46	66	0.29591	0.482853	0.389382											a	h	h	h	h	b	h	h	a	h	b	b	b	b	b	b
100051558S	SNP	100051558|F|0--35:A>G	TGCAGAAACCTAGGAGATGAGATTATGGGAGGGGGATTTTGCATGATTTGTTCTGGTTTTGAGCACAGG	A10	5893338	1	0.926407	0.926407	0.682243	0.696262	0.632035	0.645022	0.575758	0.294372	0.281385	0.350649	0.0735931	1361.27	683.988	35	0.433575	0.422963	0.428269											a	h	b	h	h	b	h	h	a	h	b	b	b	b	b	b
100012152S	SNP	100012152|F|0--29:G>C	TGCAGGTAAATATAGCAAACCTACTCCACGCAGTTTTTGTTTTTGTTTTTGTTTTGCATATCTAGCCCA	A10	8212714	1	0.809524	0.809524	0.796791	0.641711	0.645022	0.519481	0.454545	0.164502	0.290043	0.354978	0.190476	1494.97	887.143	29	0.32383	0.459836	0.391833											a	h	b	h	h	h	h	h	h	h	b	b	b	b	b	b
3077492S	SNP	3077492|F|0--60:A>G	TGCAGCATATGGGATGGTCAGTGCAGAAGTGGAATGAGCTATACAAGGATCTTCCTAGCAAACAGGTTA	A10	11332152	1	0.930736	0.930736	0.762791	0.688372	0.709957	0.640693	0.510823	0.220779	0.290043	0.419913	0.0692641	2527.88	1650.24	60	0.361882	0.429032	0.395457											a	h	b	h	h	h	h	h	a	h	b	b	b	b	b	h
3075614S	SNP	3075614|F|0--12:A>T	TGCAGACCATAAATTTCAACTCATATCATTGATTCCTCTGTATATTTGAAACAGAACAAACTCTTACAG	A10	11343742	1	0.861472	0.861472	0.81407	0.603015	0.701299	0.519481	0.502165	0.160173	0.341991	0.359307	0.138528	2663.64	1372.01	12	0.30272	0.478776	0.390748											a	h	b	a	h	h	h	h	a	h	b	b	b	b	h	h
100025362S	SNP	100025362|F|0--33:T>C	TGCAGACCAGTTATTGGTTTGGACGGTACGTTTTTGAAGCACTCAATGCAGGGAATGATATTACAGATC	A10	11630509	4	0.896104	0.896104	0.971014	0.63285	0.87013	0.5671	0.354978	0.025974	0.329004	0.541126	0.103896	1652.62	1421.58	33	0.0562907	0.464702	0.260496											a	h	h	a	h	a	h	h	a	a	h	h	a	h	h	a
100013821S	SNP	100013821|F|0--38:C>T	TGCAGATAGCACTAGCATGTTGAAGTACTTGAAGTGGGCGGAGAAAAATCAAATATATGAGATGATATA	A10	12232756	1	0.896104	0.896104	0.628019	0.748792	0.562771	0.670996	0.558442	0.333333	0.225108	0.337662	0.103896	2042.97	872.854	38	0.467222	0.376205	0.421713											a	h	h	a	a	h	h	h	h	h	a	a	h	h	b	h
3074431S	SNP	3074431|F|0--64:T>A	TGCAGTGACAACACCTTTCTCTATTCCAGAGGAACTCATCGTCTTCACTATGATTGCAAGACAATGAAA	A10	12647792	2	1	1	1	0.528139	1	0.528139	0.471861	0	0.471861	0.528139	0	5304.79	4525.01	64	0	0.498416	0.249208											a	c	c	a	a	c	c	c	c	c	a	a	c	c	c	a
3093842S	SNP	3093842|F|0--31:T>C	TGCAGCTGCTTTTGCTAAAGGCCTACTTGACTTAGAAGGACAGCTGACCCCAATCCTGGTTTGCCGTTT	A10	13589734	1	0.926407	0.926407	1	0.654206	0.926407	0.606061	0.320346	0	0.320346	0.606061	0.0735931	2453.54	1699.54	31	0	0.452441	0.226221											a	c	c	c	c	c	c	c	c	c	c	a	c	c	c	c
3084751S	SNP	3084751|F|0--24:G>A	TGCAGTGTCCTCTTCTTTCGTGGTGTGGGCCAGAGATCCAATAGAAGAAGCCTTTGTTACAGATCGGAA	A10	13661501	1	1	1	0.995671	0.541126	0.995671	0.541126	0.463203	0.004329	0.458874	0.536797	0	3778.64	3007.03	24	0.00862053	0.496617	0.252619											a	h	h	a	h	h	h	h	a	h	h	h	h	h	h	h
3123070S	SNP	3123070|F|0--12:A>T	TGCAGGTACCAAATATTTCTCCATGAGAATCACGTTTTTGTGAATTACAGATCGGAAGAGCGGTTCAGC	A10	14321957	1	0.926407	0.926407	0.831776	0.588785	0.770563	0.545455	0.536797	0.155844	0.380952	0.38961	0.0735931	3130.99	1891.16	12	0.27985	0.484234	0.382042											a	h	b	a	h	h	h	h	a	h	h	b	h	b	h	h
3086733S	SNP	3086733|F|0--46:A>G	TGCAGATAAGTTGGCATATATCAATCCAATTATGAACTTGTAAATTATAACTGCAAACGGCAATGCAGT	A10	14567988	1	0.896104	0.896104	0.816425	0.618357	0.731602	0.554113	0.506494	0.164502	0.341991	0.38961	0.103896	1430.71	768.346	46	0.29975	0.471983	0.385867											a	h	b	a	h	h	h	h	a	h	h	b	h	b	b	h
3159600S	SNP	3159600|F|0--12:T>A	TGCAGGAGCTCGTGATAACTCCTCTGCTGTGAGTTTTACAGATCGGAAGAGCGGTTCAGCAGGAATGCC	A10	15099138	1	0.922078	0.922078	0.995305	0.657277	0.917749	0.606061	0.320346	0.004329	0.316017	0.601732	0.0779221	6389	4722.44	12	0.00934559	0.450528	0.229937											a	c	c	c	c	c	c	c	c	c	c	a	c	c	c	c
3084199S	SNP	3084199|F|0--9:C>G	TGCAGGAAACCAATAAGAAAAAATTGGTTTAGTAATTACAGATCGGAAGAGCGGTTCAGCAGGAATGCC	A10	15172375	4	1	1	1	0.597403	1	0.597403	0.402597	0	0.402597	0.597403	0	5441.73	4511.51	9	0	0.481025	0.240513											a	h	h	h	h	h	a	h	h	h	h	h	h	h	h	h
3083310S	SNP	3083310|F|0--40:G>A	TGCAGACAAATAGGATTTACTGAGATAAGTTCACCAAGAGGGATGAATGTTTACAGATCGGAAGAGCGG	A10	15234554	1	0.878788	0.878788	0.783251	0.73399	0.688312	0.645022	0.424242	0.190476	0.233766	0.454545	0.121212	3649.52	1712.8	40	0.339537	0.390497	0.365017											a	h	b	h	h	h	a	h	h	b	h	h	h	b	h	h
100027166S	SNP	100027166|F|0--41:A>G	TGCAGAAAGCTCGTGTCGCTGCCTGAGCTACAGACGTCGTCACTCAAAATACTACGCGCACAAGATTGC	A10	15401675	1	0.930736	0.930736	0.651163	0.8	0.606061	0.744589	0.510823	0.324675	0.186147	0.419913	0.0692641	1888.44	733.515	41	0.4543	0.32	0.38715											a	h	b	h	h	h	a	h	h	b	h	h	h	b	b	h
3095964S	SNP	3095964|F|0--59:T>G	TGCAGCATTTGGACTGTTGATCTGGCATATTTACTGCAAAGGTTCTGCGTGGAATTTTCTTATTGCACA	A10	15436105	1	0.926407	0.926407	0.785047	0.630841	0.727273	0.584416	0.541126	0.199134	0.341991	0.385281	0.0735931	1022.79	565.508	59	0.337497	0.465761	0.401629											a	h	b	h	h	h	a	h	h	b	h	h	h	b	b	h
3153813S	SNP	3153813|F|0--18:A>G	TGCAGAGGAGACTAGTCAATACGATAGAGAGAGCTCTTACAGATCGGAAGAGCGGTTCAGCAGGAATGC	A10	16020170	1	0.991342	0.991342	0.991266	0.69869	0.982684	0.692641	0.307359	0.00865801	0.298701	0.683983	0.00865801	2745.25	2102.61	18	0.0173147	0.421045	0.21918											a	c	c	c	c	c	c	c	c	c	c	c	c	c	c	c
3077685S	SNP	3077685|F|0--50:T>C	TGCAGCCACAGATGCCTACATCAATTCCTCTATCATTTGAACAGAGAAAATGAAATAACAAATGTAATG	Scaffold000104	90429	1	0.904762	0.904762	0.688995	0.760766	0.623377	0.688312	0.497835	0.281385	0.21645	0.406926	0.0952381	1866.41	863.361	50	0.428562	0.364003	0.396282											a	h	h	a	a	h	a	b	h	b	h	h	a	a	h	h
3081993S	SNP	3081993|F|0--13:C>G	TGCAGGCAAATTTCTGAAATTGCACCCAAATACGGAACAATGTATTAGGCTTGATGTTGCAAGAGTTTT	Scaffold000104	279829	1	0.926407	0.926407	0.714953	0.724299	0.662338	0.670996	0.519481	0.264069	0.255411	0.406926	0.0735931	1774.52	852.337	13	0.40759	0.39938	0.403485											a	h	h	a	a	h	a	b	h	b	h	h	a	a	h	h
3156800S	SNP	3156800|F|0--20:C>T	TGCAGTCACAAAACAATATACATCCCCGGGTCAAAAATTCAAAATATTACAGATCGGAAGAGCGGTTCA	Scaffold000247	22075	1	0.935065	0.935065	0.782407	0.694444	0.731602	0.649351	0.489177	0.203463	0.285714	0.445887	0.0649351	2782.56	1476.66	20	0.340492	0.424383	0.382437											a	h	h	a	h	h	h	b	h	b	h	h	a	h	h	a
3093698S	SNP	3093698|F|0--32:C>T	TGCAGGAATTGTGTGAATATATATAAGTTGGCCTTACGCAAAATTTTACAGATCGGAAGAGCGGTTCAG	Scaffold000281	29690	3	0.948052	0.948052	0.785388	0.703196	0.744589	0.666667	0.484848	0.203463	0.281385	0.463203	0.0519481	4144.15	3247.41	32	0.337107	0.417422	0.377265											a	h	h	a	a	h	a	b	h	b	h	h	a	a	h	h
3081929S	SNP	3081929|F|0--39:C>G	TGCAGGCACATGTTTCATGCAACAACTGTAGTAATCAATCACATACCTCTTGTCAATCTTCCAGATGCA	Scaffold000286	16498	1	0.883117	0.883117	0.735294	0.656863	0.649351	0.580087	0.536797	0.233766	0.30303	0.34632	0.116883	1489.4	718.846	39	0.389273	0.450788	0.420031											a	h	b	h	h	h	h	h	a	h	b	b	b	b	b	b
3151798S	SNP	3151798|F|0--39:T>G	TGCAGTCACAACCAAGAACACCGGTGAAGTAGAAGCATCTTATAGCTTACAGATCGGAAGAGCGGTTCA	Scaffold000295	8654	1	1	1	1	0.666667	1	0.666667	0.333333	0	0.333333	0.666667	0	3004.68	2106.13	39	0	0.444444	0.222222											a	h	h	h	h	h	h	h	h	h	h	h	h	h	h	a
3094977S	SNP	3094977|F|0--54:A>G	TGCAGACGGGTTGCTCAAACGCGAGCCCTTTGTTCAGCTCTTTGGAAGATCCTTATTTCAGAAGAACTT	Scaffold000320	10889	1	0.935065	0.935065	0.643519	0.782407	0.601732	0.731602	0.536797	0.333333	0.203463	0.398268	0.0649351	879.794	359.561	54	0.458805	0.340492	0.399648											a	h	b	h	h	h	h	b	h	b	h	h	a	h	h	a
3078145S	SNP	3078145|F|0--62:T>A	TGCAGCATATATATACAAAGATCATGTCTCAATCAAACATGGAGTCAGCACAGACAACTAACTCACAAC	Scaffold001254	203	2	0.930736	0.930736	0.767442	0.693023	0.714286	0.645022	0.502165	0.21645	0.285714	0.428571	0.0692641	2082.24	1133.15	62	0.35695	0.425484	0.391217											a	h	h	h	h	a	a	h	a	a	h	h	b	h	h	h
3074391S	SNP	3074391|F|0--43:A>C	TGCAGTTACATTGACAGTGAGCAACCAAAGATCATTTCATTGTAAGTTTTGAGTTTGTTCTGTTTCTAG	Scaffold002021	70	5	0.939394	0.939394	1	0.631336	0.939394	0.593074	0.34632	0	0.34632	0.593074	0.0606061	7026.48	4666.33	43	0	0.465501	0.232751											a	h	h	h	h	a	a	a	a	h	h	h	h	h	h	h
3074263S	SNP	3074263|F|0--50:T>A	TGCAGAATAGGAAGAAAAATATTCAACTTATACGCTTCCTAGCAAAAAGCTACATTCATTACAGATCGG	Scaffold002470	236	2	0.926407	0.926407	1	0.588785	0.926407	0.545455	0.380952	0	0.380952	0.545455	0.0735931	7242.68	5672.94	50	0	0.484234	0.242117											a	h	h	a	a	h	h	h	h	h	h	h	h	a	h	h
3087942S	SNP	3087942|F|0--65:G>C	TGCAGAAGAGGACTTTCTAGATGTATACACATATCTTGGTATATGCCTATGGTGTACATGCAAGAGACA	Scaffold002568	186	1	0.930736	0.930736	0.990698	0.618605	0.922078	0.575758	0.363636	0.00865801	0.354978	0.5671	0.0692641	3879.16	3087.86	65	0.0184316	0.471866	0.245149											a	h	h	h	h	a	a	h	a	a	h	h	h	h	h	h
3150710S	SNP	3150710|F|0--14:G>C	TGCAGTTCAGCCAAGGAAGAAATATCGGCAGAAAGCTTTCCTTCCAAGTTACAGATCGGAAGAGCGGTT	Scaffold007289	212	3	1	1	0.757576	0.753247	0.757576	0.753247	0.489177	0.242424	0.246753	0.510823	0	1719.4	781.85	14	0.367309	0.371732	0.369521											a	h	h	b	b	h	h	b	b	h	a	h	a	b	a	b
3093606S	SNP	3093606|F|0--7:G>T	TGCAGGGGCGTTGGTGAGACCAAAGGGCATAACCACGAACTCGTACTGCCCATACCTTGTCTGAAATGC	Scaffold025238	11	1	0.909091	0.909091	1	0.604762	0.909091	0.549784	0.359307	0	0.359307	0.549784	0.0909091	2383.54	2137.54	7	0	0.47805	0.239025											a	c	c	c	c	a	c	c	c	c	a	a	a	c	c	c
3104121S	SNP	3104121|F|0--22:A>C	TGCAGCAACAACCTTCAACACAAAAGTAAAAGAGTTACTTACAGATCGGAAGAGCGGTTCAGCAGGAAT	Scaffold030087	70	1	0.969697	0.969697	0.808036	0.558036	0.78355	0.541126	0.614719	0.186147	0.428571	0.354978	0.030303	1677.84	878.274	22	0.310228	0.493264	0.401746											a	h	b	h	a	a	b	h	h	h	a	b	a	a	a	a
3074203S	SNP	3074203|F|0--53:C>T	TGCAGAAACTTTTGTCTAAGCTCCTTTCGAAATTCACCCATGTTGGTATCCAACATCTGCTGCATTTGA		0	0	0.952381	0.952381	1	0.731818	0.952381	0.69697	0.255411	0	0.255411	0.69697	0.047619	27161.6	23425.4	53	0	0.392521	0.19626											a	c	c	c	a	c	a	c	c	c	c	c	a	a	c	c
3074221S	SNP	3074221|F|0--16:C>G	TGCAGCCTTGTTTTCTCAACTTTCAATCTAAGAATTATTCAGTCAACTTTGTTGTCTTGTCTCTAGCTT		0	0	0.948052	0.948052	1	0.689498	0.948052	0.65368	0.294372	0	0.294372	0.65368	0.0519481	30246.8	25613.8	16	0	0.428181	0.214091											a	c	c	c	c	c	c	c	c	c	a	c	a	c	c	c
3149595S	SNP	3149595|F|0--23:A>G	TGCAGCTTGTGTTGTTTGAGTAGAGATTTAGCAGTTTCAATGTTACAGATCGGAAGAGCGGTTCAGCAG		0	0	1	1	0.974026	0.658009	0.974026	0.658009	0.367965	0.025974	0.341991	0.632035	0	2648.06	1855.98	23	0.0505988	0.450067	0.250333											a	c	c	a	a	c	a	c	c	c	c	c	a	a	c	c
100027234S	SNP	100027234|F|0--34:T>G	TGCAGTTCTTACATCAGCGTTCTTGTGTCTAAGCTCATTACAGATCGGAAGAGCGGTTCAGCAGGAATG		0	0	0.991342	0.991342	0.842795	0.755459	0.835498	0.748918	0.398268	0.155844	0.242424	0.593074	0.00865801	4088.91	2406.19	34	0.264984	0.369482	0.317233											a	c	c	c	c	c	c	c	c	c	c	a	c	a	c	c
3089439S	SNP	3089439|F|0--39:C>T	TGCAGAGTCTTTCATCTCAAACATTGATGCAAAGTCACTCTCAATGGATGAAGCTGAGTTTGAGAAGAA		0	0	0.974026	0.974026	0.995556	0.613333	0.969697	0.597403	0.380952	0.004329	0.376623	0.593074	0.025974	1084.41	570.468	39	0.00884938	0.474311	0.24158											a	c	c	c	c	c	a	c	c	a	c	c	c	a	c	c
100030873S	SNP	100030873|F|0--27:A>G	TGCAGCCACTGGAATATCATGTAACTCAGGATGTCCATCTTCCTTACAGATCGGAAGAGCGGTTCAGCA		0	0	0.891775	0.891775	1	0.660194	0.891775	0.588745	0.30303	0	0.30303	0.588745	0.108225	1442.1	981.15	27	0	0.448676	0.224338											a	c	c	c	c	c	c	c	c	c	a	c	a	c	c	c
3105094S	SNP	3105094|F|0--21:C>A	TGCAGGCATGTAGTCTTTCAACATTTCAGCAATATAATCCATGCACTTCTCAGACAAGTTATAGTCTGT		0	0	0.883117	0.883117	1	0.602941	0.883117	0.532468	0.350649	0	0.350649	0.532468	0.116883	1749	1470.44	21	0	0.478806	0.239403											a	c	c	c	c	c	c	c	c	c	a	c	a	c	c	c
3074535S	SNP	3074535|F|0--8:G>T	TGCAGTGAGTACAGGGACATAATATTTCTGTCGGATCTCCTAACCTCCTCGCTGATGCAGTAACAAAGC		0	0	1	1	1	0.489177	1	0.489177	0.510823	0	0.510823	0.489177	0	2002.25	1862.36	8	0	0.499766	0.249883											a	c	c	a	a	c	c	c	c	c	c	a	a	c	a	c
3148143S	SNP	3148143|F|0--29:A>C	TGCAGTTGGGCCTTATTACCACCACCGAAAATTTTCTTACAGATCGGAAGAGCGGTTCAGCAGGAATGC		0	0	0.982684	0.982684	0.819383	0.634361	0.805195	0.623377	0.536797	0.177489	0.359307	0.445887	0.017316	3574.91	2298.24	29	0.295989	0.463894	0.379941											a	h	h	h	h	h	a	b	h	h	h	h	a	b	h	h
3158049S	SNP	3158049|F|0--9:G>C	TGCAGGTCTGTACAATTGTTATTTTATGGATGTTTTACAGATCGGAAGAGCGGTTCAGCAGGAATGCCG		0	0	0.917749	0.917749	0.764151	0.716981	0.701299	0.658009	0.47619	0.21645	0.25974	0.441558	0.0822511	3755.17	1858.44	9	0.360449	0.405838	0.383143											a	h	h	h	h	h	a	b	h	h	h	h	h	h	h	b
3127939S	SNP	3127939|F|0--12:T>C	TGCAGTGTCTGGTGGTACATCTTCATCCAGCAACATCTTACAGATCGGAAGAGCGGTTCAGCAGGAATG		0	0	0.909091	0.909091	0.804762	0.666667	0.731602	0.606061	0.480519	0.177489	0.30303	0.428571	0.0909091	3837.13	1723.17	12	0.31424	0.444444	0.379342											a	h	b	h	h	h	h	b	h	b	h	h	a	h	h	a
3194362S	SNP	3194362|F|0--27:G>A	TGCAGAGACAGAGAGAGCGAGACAATAGTCAAATTACAGATCGGAAGAGCGGTTCAGCAGGAATGCCGA		0	0	0.848485	0.848485	0.80102	0.69898	0.679654	0.593074	0.424242	0.168831	0.255411	0.424242	0.151515	2735.33	1352.5	27	0.318773	0.420814	0.369794											a	h	a	h	h	h	h	a	h	a	a	b	b	h	a	b
3082801S	SNP	3082801|F|0--7:C>A	TGCAGTTCCTATGAGGTCGAGAACTATAATGTTTGTGGATATCTCAGGAAAACGTTTCAACATAGGAGC		0	0	0.904762	0.904762	0.822967	0.631579	0.744589	0.571429	0.493506	0.160173	0.333333	0.411255	0.0952381	1085.83	651.625	7	0.291385	0.465374	0.37838											a	h	b	h	a	a	h	b	h	h	h	h	h	a	h	b
3143203S	SNP	3143203|F|0--22:T>C	TGCAGTGAAATCGAAATGGTTTTACTTACCATTCGCATCCCTTACAGATCGGAAGAGCGGTTCAGCAGG		0	0	0.896104	0.896104	0.642512	0.811594	0.575758	0.727273	0.489177	0.320346	0.168831	0.406926	0.103896	1149.67	500.232	22	0.459381	0.305818	0.382599											a	h	h	a	a	h	a	b	h	b	h	h	a	a	h	h
3113543S	SNP	3113543|F|0--40:A>C	TGCAGAGTTCCTCATTCGACAGGTCTGAATCTCTCTTTTGAGTATATTACAGATCGGAAGAGCGGTTCA		0	0	0.922078	0.922078	0.784038	0.647887	0.722944	0.597403	0.52381	0.199134	0.324675	0.398268	0.0779221	2998.92	1837.02	40	0.338645	0.456259	0.397452											a	h	a	b	h	a	b	b	h	h	b	h	b	b	a	a
3099744S	SNP	3099744|F|0--8:G>A	TGCAGAGAGGAAAATTCATAGTGAGTTTCTGAGATGTTACAGATCGGAAGAGCGGTTCAGCAGGAATGC		0	0	0.878788	0.878788	0.82266	0.630542	0.722944	0.554113	0.480519	0.155844	0.324675	0.398268	0.121212	2113.12	1187.01	8	0.291781	0.465918	0.378849											a	h	b	a	h	h	h	a	h	h	b	b	b	h	h	h
100055351S	SNP	100055351|F|0--27:C>G	TGCAGTAGTGTCTGATCCTTCAGAAGACACGATAAAGTCTCCTCCTTTGGTGTTTATTGAGTCAAGTGG		0	0	0.852814	0.852814	0.654822	0.807107	0.558442	0.688312	0.458874	0.294372	0.164502	0.393939	0.147186	2268.55	723.078	27	0.45206	0.311371	0.381716											a	h	a	h	b	h	h	h	b	a	h	b	b	h	h	h
3075161S	SNP	3075161|F|0--20:T>C	TGCAGCAGATGCAAGATCAATGGAGTACACATTGGGAATTGAACATGCAAGATCAATAATAGTTGATGC		0	0	0.922078	0.922078	0.788732	0.633803	0.727273	0.584416	0.532468	0.194805	0.337662	0.38961	0.0779221	2390.67	1406.03	20	0.333267	0.464194	0.39873											a	h	h	a	h	h	h	h	h	b	h	h	a	h	h	h
3101752S	SNP	3101752|F|0--29:C>T	TGCAGCTGCACAACGCCGTTATATAGATTCCTAATGGTGTGACCACCGGACACATCAGGGCTTTCATCA		0	0	0.852814	0.852814	0.822335	0.629442	0.701299	0.536797	0.467532	0.151515	0.316017	0.385281	0.147186	1624.39	954.97	29	0.2922	0.46649	0.379345											a	h	a	h	h	a	b	b	h	h	b	h	b	b	a	a
3125718S	SNP	3125718|F|0--32:G>A	TGCAGACTTTTCAACGCAAAACAACACACACAGATTACAGATCGGAAGAGCGGTTCAGCAGGAATGCCG		0	0	0.865801	0.865801	0.79	0.655	0.683983	0.5671	0.480519	0.181818	0.298701	0.385281	0.134199	1280.23	578.749	32	0.3318	0.45195	0.391875											a	h	b	a	h	h	h	b	h	h	h	h	a	h	h	a
100041615S	SNP	100041615|F|0--12:T>C	TGCAGCTTGGTATCCGATTCGAAGCGATTATGGTGTAGGAGTGAACAACATCATATTGCTATCAGATTT		0	0	0.930736	0.930736	0.637209	0.767442	0.593074	0.714286	0.554113	0.337662	0.21645	0.376623	0.0692641	1785.36	702.252	12	0.462347	0.35695	0.409648											a	h	a	b	h	a	b	b	h	h	b	h	b	b	a	a
3090802S	SNP	3090802|F|0--23:G>T	TGCAGAAAATAAATACTATTTTTGATATTTTATTTGAAAAATTACAGATCGGAAGAGCGGTTCAGCAGG		0	0	0.935065	0.935065	0.75463	0.643519	0.705628	0.601732	0.562771	0.229437	0.333333	0.372294	0.0649351	1094.24	592.263	23	0.370328	0.458805	0.414566											a	h	h	b	b	h	h	b	b	h	a	h	a	b	h	b
3083021S	SNP	3083021|F|0--45:T>C	TGCAGGGTCTGATGAGTATGCTCTTCGTTTGGAGGACGATAATGTTGAGATTTATTACAGATCGGAAGA		0	0	0.91342	0.91342	0.829384	0.549763	0.757576	0.502165	0.5671	0.155844	0.411255	0.34632	0.0865801	3164.43	1842.64	45	0.283013	0.495047	0.38903											a	h	b	h	h	h	h	h	a	h	b	b	b	b	h	b
3103288S	SNP	3103288|F|0--64:A>C	TGCAGTATTGAAACGGTTCTTTACAAGGAGATTCCACCACCGGAATGCTTGAAAACCGGGTTAGATTTC	A01	858404	1	0.857143	0.857143	0.717172	0.742424	0.614719	0.636364	0.463203	0.242424	0.220779	0.393939	0.142857	945.152	464.973	64	0.405673	0.382461	0.394067											a	h	h	a	h	a	a	a	h	h	b	a	h	h	a	h
100061225S	SNP	100061225|F|0--33:A>T	TGCAGTATCCCACAAACCAAGATTGACCGTGGCACCGTTACAGATCGGAAGAGCGGTTCAGCAGGAATG	A01	1250564	1	0.935065	0.935065	0.62037	0.782407	0.580087	0.731602	0.558442	0.354978	0.203463	0.376623	0.0649351	1184.64	461.271	33	0.471022	0.340492	0.405757											a	h	h	a	h	a	a	a	h	h	b	a	h	h	a	h
3091245S	SNP	3091245|F|0--35:A>G	TGCAGCTCTGGGATCCACTTCTTGGAGACATTCTCATAACTAGCCTTACTAATGAGAGAGAAGGCTAGA	A01	1250719	1	0.930736	0.930736	0.772093	0.632558	0.718615	0.588745	0.554113	0.212121	0.341991	0.376623	0.0692641	1485.13	836.716	35	0.351931	0.464857	0.408394											a	h	h	a	h	a	a	a	h	h	b	a	h	h	a	h
3112010S	SNP	3112010|F|0--65:T>G	TGCAGCTATTCACAGCAATGGTATAGACTTCTGGAGTACCCTTTATTCCATATTGATGGATCATCTTGT	A01	1656765	1	1	1	0.722944	0.727273	0.722944	0.727273	0.549784	0.277056	0.272727	0.450216	0	979.851	569.346	65	0.400592	0.396694	0.398643											a	h	h	a	h	a	a	a	h	a	b	a	h	h	h	h
3076726S	SNP	3076726|F|0--57:A>C	TGCAGTTGATGCAGACAAAAGTCCAGAACGTTGAGCAGACATATTGTGGACCCTGCAAGACTCAGATTG	A01	2531386	1	0.982684	0.982684	0.735683	0.696035	0.722944	0.683983	0.558442	0.25974	0.298701	0.424242	0.017316	4261.79	1738.62	57	0.388907	0.42314	0.406024											a	h	h	a	h	a	h	a	h	a	b	h	h	h	h	h
3089070S	SNP	3089070|F|0--9:C>T	TGCAGCACACTTACATCCCATCCCACTAGACTACTACGCAGCACATAGAACGTTAGTAGTATACACCGA	A01	3724820	1	0.930736	0.930736	0.748837	0.693023	0.69697	0.645022	0.519481	0.233766	0.285714	0.411255	0.0692641	1398.1	762.446	9	0.37616	0.425484	0.400822											a	h	h	a	h	a	a	h	a	a	b	h	h	h	h	a
3108882S	SNP	3108882|F|0--8:C>A	TGCAGGTTCTTATTTGATCTTTTCTTTCCGGTATCTGTTTCATTCTATGTCTTCTGATAAAATATAGTG	A01	4277340	1	0.835498	0.835498	0.73057	0.756477	0.61039	0.632035	0.428571	0.225108	0.203463	0.406926	0.164502	1318.83	647.179	8	0.393675	0.368439	0.381057											a	h	h	a	h	a	a	h	a	a	b	h	h	h	h	a
3143244S	SNP	3143244|F|0--7:C>T	TGCAGCTCCGGGGACTGCAAGTTGTTGGTATACGAGTACATGCCTAATGGGAGCTTAGCTGATGTGTTA	A01	4334430	1	1	1	0.787879	0.619048	0.787879	0.619048	0.593074	0.212121	0.380952	0.406926	0	1237.08	723.339	7	0.334252	0.471655	0.402953											a	h	h	a	h	a	a	h	a	a	b	h	h	h	h	a
3075728S	SNP	3075728|F|0--56:G>A	TGCAGATTTTACTTAGCTTTGACCGTGTTTGGCTGTAAATGAGTTGGGATATAATCGTTTTACAGATCG	A01	4543063	1	0.930736	0.930736	0.767442	0.693023	0.714286	0.645022	0.502165	0.21645	0.285714	0.428571	0.0692641	4933.63	2775.61	56	0.35695	0.425484	0.391217											a	h	h	a	h	a	a	h	a	h	b	h	h	h	h	a
3084628S	SNP	3084628|F|0--36:C>T	TGCAGGGAATATACTACAAAGTGTAACGTCTCTTGGCATCAACTACGGACAAGTCGGGAACAATTTGCC	A01	4820077	1	0.930736	0.930736	0.786047	0.693023	0.731602	0.645022	0.484848	0.199134	0.285714	0.445887	0.0692641	2884.28	1589.93	36	0.336355	0.425484	0.380919											a	h	h	a	h	a	a	h	a	h	h	h	h	h	h	a
3080365S	SNP	3080365|F|0--5:C>T	TGCAGCTGATTTTGTGGTTTACCTGGTTTGTGCTAAATGGTATAAGTATATTACAGATCGGAAGAGCGG	A01	6233570	2	1	1	0.246753	0.878788	0.246753	0.878788	0.874459	0.753247	0.121212	0.125541	0	6855.97	530.778	5	0.371732	0.213039	0.292386											a	h	h	a	a	a	a	a	a	a	a	h	a	a	a	a
3110592S	SNP	3110592|F|0--34:G>A	TGCAGCTCAGATCTAACAGAGTTCACAAAAACATGGGAAGACTTACAGATCGGAAGAGCGGTTCAGCAG	A01	6899193	2	0.952381	0.952381	0.186364	0.868182	0.177489	0.82684	0.900433	0.774892	0.125541	0.0519481	0.047619	1917.25	154.273	34	0.303264	0.228884	0.266074											a	h	a	a	a	a	a	a	a	a	a	a	a	h	a	a
3103628S	SNP	3103628|F|0--60:A>T	TGCAGCTCTTCCCATTCCTTTGTAACCCTTTTCAAATTATATCCCAACAAAAATGACTAAAGTAATTAC	A01	8363921	1	0.939394	0.939394	0.746544	0.723502	0.701299	0.679654	0.497835	0.238095	0.25974	0.441558	0.0606061	2729.89	1571.85	60	0.378432	0.400093	0.389263											a	h	h	h	h	a	a	h	a	a	b	h	b	h	h	h
3092939S	SNP	3092939|F|0--51:C>T	TGCAGGATGCATAGGCTAAAGATGTTTGATCTGAAAAGTTACAAGATAACTCTTATGTATATTATGATT	A01	11077473	1	0.930736	0.930736	0.697674	0.795349	0.649351	0.74026	0.471861	0.281385	0.190476	0.458874	0.0692641	1526.46	741.393	51	0.42185	0.325538	0.373694											a	h	h	h	h	a	a	h	a	a	b	h	b	h	h	h
3107435S	SNP	3107435|F|0--50:T>G	TGCAGTTACGTCCAGGGACTAATTCGTCCATGCATCATCAGCCTGAAGTTTTTACAGATCGGAAGAGCG	A01	11460940	1	0.935065	0.935065	0.759259	0.736111	0.709957	0.688312	0.471861	0.225108	0.246753	0.463203	0.0649351	3464.81	2197.45	50	0.365569	0.388503	0.377036											a	h	h	h	h	a	a	h	a	h	b	h	b	h	h	h
3122478S	SNP	3122478|F|0--28:G>A	TGCAGAACTGGTTGAGTTTGGGTAAAGTGAAAGAATGCAGGGAGATGATAGACTATCTCCTCGGGCTTG	A01	13694728	1	0.91342	0.91342	0.805687	0.829384	0.735931	0.757576	0.333333	0.177489	0.155844	0.580087	0.0865801	1912.53	839.887	28	0.313111	0.283013	0.298062											a	c	c	c	c	a	a	c	a	a	c	c	c	c	c	c
3077836-1S	SNP	3077836|F|0--47:C>T	TGCAGAAGAAAAGGTGAATTACTATTGGTCTATGATTACATGCCTTACGGAAACCTGGACGATTTCTTG	A01	14026046	1	0.991342	0.991342	0.79476	0.842795	0.787879	0.835498	0.359307	0.203463	0.155844	0.632035	0.00865801	3883.86	1335.8	47	0.326233	0.264984	0.295608											a	c	c	c	c	a	a	c	a	a	c	c	c	c	c	c
3077836-2S	SNP	3077836|F|0--24:T>C	TGCAGAAGAAAAGGTGAATTACTATTGGTCTATGATTACATGCCTTACGGAAACCTGGACGATTTCTTG	A01	14026046	1	1	1	0.787879	0.649351	0.787879	0.649351	0.562771	0.212121	0.350649	0.437229	0	3883.86	1335.8	24	0.334252	0.455389	0.39482											a	h	h	h	h	a	a	h	a	a	h	h	b	h	h	h
3094839S	SNP	3094839|F|0--28:G>A	TGCAGATGCGCATCTTATATATTTATATGCTTCAATGCGTTTTCAATTTTCTTCTTTTGTCCTTGCTAT	A01	15951174	1	0.922078	0.922078	0.779343	0.676056	0.718615	0.623377	0.502165	0.203463	0.298701	0.419913	0.0779221	1092.48	673.255	28	0.343935	0.438008	0.390972											a	h	h	h	h	a	a	h	a	a	h	h	b	h	h	h
3080317S	SNP	3080317|F|0--19:A>T	TGCAGAAAACTAGTTCTTGATGAAAGTTTGAACACCTTGAGTTTCGAGAGGTTAGCTATTACAGATCGG	A01	16003103	1	0.930736	0.930736	0.776744	0.67907	0.722944	0.632035	0.506494	0.207792	0.298701	0.424242	0.0692641	2127.87	915.434	19	0.346825	0.435868	0.391347											a	h	h	h	h	a	a	h	a	a	h	h	b	h	h	h
3087511S	SNP	3087511|F|0--28:C>A	TGCAGTTTTTGCTTTGCATTGCATGAAACCTTTTTTCTTGCTATTTTTAGGTTTACAGATCGGAAGAGC	A01	17007490	1	0.922078	0.922078	0.774648	0.680751	0.714286	0.627706	0.502165	0.207792	0.294372	0.419913	0.0779221	1633.68	905.007	28	0.349137	0.434658	0.391898											a	h	h	h	h	a	a	h	a	a	h	h	b	h	h	h
3125680S	SNP	3125680|F|0--30:T>A	TGCAGTTGAAGCCATACATGAAAACCTACTTTACCTCAGAAACAGGTAATATTTACAGATCGGAAGAGC	Scaffold000140	67550	1	0.926407	0.926407	0.766355	0.67757	0.709957	0.627706	0.515152	0.21645	0.298701	0.411255	0.0735931	1107.67	604.68	30	0.35811	0.436938	0.397524											a	h	h	h	h	a	a	h	a	a	h	h	b	h	h	h
3086882S	SNP	3086882|F|0--31:A>T	TGCAGGGAGTAACCAATTTAGTTATAAAAGTATTCTCTTGAATCCTTATTTATATCTTTTGAGAATCCT	A01	17289086	1	0.887446	0.887446	0.780488	0.692683	0.692641	0.614719	0.467532	0.194805	0.272727	0.419913	0.112554	1307.88	543.94	31	0.342653	0.425747	0.3842											a	h	h	h	h	a	a	h	a	a	h	h	b	h	h	h
3074539S	SNP	3074539|F|0--10:C>G	TGCAGTTACACAACCAGCAGCTGTCAGTAGTTACAATTAGAGCTACCTGAAATTTGATCAAGAGATTCA	A01	18157273	1	0.948052	0.948052	0.785388	0.835616	0.744589	0.792208	0.359307	0.203463	0.155844	0.588745	0.0519481	4137.85	1659.03	10	0.337107	0.274723	0.305915											a	c	c	c	c	a	a	c	a	a	c	c	c	c	c	c
3099099S	SNP	3099099|F|0--58:C>A	TGCAGACGTAGTAAACTTGACGATACACCAGACATAGATCTTCGATGGAGAACTCACTCCATTGATTGC	A01	19945875	1	0.917749	0.917749	0.75	0.726415	0.688312	0.666667	0.480519	0.229437	0.251082	0.437229	0.0822511	1351.36	736.766	58	0.375	0.397472	0.386236											a	h	h	h	h	a	a	h	a	a	h	h	b	h	h	h
100055329S	SNP	100055329|F|0--27:C>G	TGCAGTTCAAGCTCTCACATGGGAGCCCATAGGCTATCGGACATGGTGAGTTTATAAGAGCTGGAATTT	A01	20360466	1	0.926407	0.926407	0.593458	0.845794	0.549784	0.78355	0.519481	0.376623	0.142857	0.406926	0.0735931	975.061	344.124	27	0.482531	0.260852	0.371692											a	h	h	h	h	a	a	h	a	a	h	h	b	h	h	h
3160702S	SNP	3160702|F|0--6:A>G	TGCAGGACGACCTTTTATTTTGCAAGTTCTATCGGTTTACAGATCGGAAGAGCGGTTCAGCAGGAATGC	A01	20548578	2	1	1	0.813853	0.623377	0.813853	0.623377	0.562771	0.186147	0.376623	0.437229	0	2183.2	1339.13	6	0.302993	0.469556	0.386275											a	h	h	h	h	a	a	h	a	h	h	h	b	h	h	h
100055070S	SNP	100055070|F|0--21:G>C	TGCAGATGATAGAGGTTCAGAGTATTCGAGGTGCTGAAGACGAGGAAGAAAAGAAAGCGTGAGTGTAGT	A01	22830545	1	0.917749	0.917749	0.768868	0.688679	0.705628	0.632035	0.497835	0.212121	0.285714	0.419913	0.0822511	947.111	522.664	21	0.35542	0.4288	0.39211											a	h	h	h	h	a	a	h	a	a	h	h	b	h	h	h
3075579S	SNP	3075579|F|0--20:G>A	TGCAGAAGGCACAACTGCAAGTGTTTCCAGTTCTAATGGTGAAAACCCATCTTCCATAGATCATGCTTC	A01	25176757	1	0.939394	0.939394	0.778802	0.700461	0.731602	0.658009	0.489177	0.207792	0.281385	0.450216	0.0606061	3347.99	1699.24	20	0.344539	0.419631	0.382085											a	h	b	h	a	h	h	a	h	h	h	b	a	a	a	a
3080854S	SNP	3080854|F|0--8:T>A	TGCAGGTATATCTCCTTTACATGTTCTCCATATTGCTTATATTACAGATCGGAAGAGCGGTTCAGCAGG	A01	25960487	1	0.930736	0.930736	0.767442	0.674419	0.714286	0.627706	0.519481	0.21645	0.30303	0.411255	0.0692641	1959.96	1019.38	8	0.35695	0.439156	0.398053											a	h	h	h	h	a	a	h	a	a	h	h	b	h	h	h
3080737S	SNP	3080737|F|0--22:C>T	TGCAGTGGTGTTCGAATCACCACAATATGTTGATGCATCCCAGAACCAACCTGTTGGATGCTAGAATCA	A01	25994925	1	0.926407	0.926407	0.775701	0.682243	0.718615	0.632035	0.502165	0.207792	0.294372	0.424242	0.0735931	1414.71	763.893	22	0.347978	0.433575	0.390776											a	h	h	h	h	a	a	h	a	a	h	h	b	h	h	h
3099304S	SNP	3099304|F|0--68:T>A	TGCAGTAATCTGGTGAGACTGTACTGTCCACAAATTACCGTCCATAAATTATCTTCCACACAGATACAT	A01	25994990	1	0.922078	0.922078	0.769953	0.657277	0.709957	0.606061	0.528139	0.212121	0.316017	0.393939	0.0779221	914.997	481.866	68	0.354251	0.450528	0.402389											a	h	h	h	h	a	a	b	a	a	h	h	b	h	h	h
3087115S	SNP	3087115|F|0--9:A>G	TGCAGCTTTAGTGAAGTCATTGCATTATGTGCGTTCTCTTGTGGCACTACATATCCCAAGGCGATCCTT	A01	26387748	1	0.995671	0.995671	0.713043	0.895652	0.709957	0.891775	0.38961	0.285714	0.103896	0.606061	0.004329	1446.56	441.742	9	0.409225	0.186919	0.298072											a	h	a	a	c	a	c	a	c	a	c	c	c	c	a	c
3085152S	SNP	3085152|F|0--47:C>A	TGCAGTTCATGTAATCTGAGAATCTCTCGAGGTTTCATACTGCTCATCGTCAGCAAAGTCTGTGAAAGT	A01	26839208	1	0.909091	0.909091	0.790476	0.619048	0.718615	0.562771	0.536797	0.190476	0.34632	0.372294	0.0909091	1678.38	905.66	47	0.331247	0.471655	0.401451											a	h	h	h	a	h	b	b	h	h	b	h	b	h	a	a
3081096S	SNP	3081096|F|0--65:T>A	TGCAGCTGTACAATTCCTCACAAAGAAGCTGCATTGAAATGTTGTGATGAGGTTGATCCATTGGCTAAG	A01	28210109	1	0.987013	0.987013	0.741228	0.77193	0.731602	0.761905	0.480519	0.255411	0.225108	0.506494	0.012987	2054.94	398.019	65	0.383618	0.352108	0.367863											a	h	a	a	h	a	h	a	h	a	h	h	h	h	a	h
3086455S	SNP	3086455|F|0--14:A>T	TGCAGCCTCTTCGAAGTTGCATCCCAATGCGATGACTAGGGTCACAATAAGTATGATAGATTTCTTTGC	A01	28595160	1	1	1	0.709957	0.952381	0.709957	0.952381	0.337662	0.290043	0.047619	0.662338	0	5806.96	1280.51	14	0.411836	0.0907029	0.25127											a	h	a	c	c	c	c	a	c	a	a	c	c	c	c	c
100002062S	SNP	100002062|F|0--28:A>G	TGCAGGATACCTGAACATTATAATGATCAACAGTTATCAAACATTTATAGTCTTCACGAAAACTTTGGT	A02	6083	1	0.935065	0.935065	0.819444	0.685185	0.766234	0.640693	0.463203	0.168831	0.294372	0.471861	0.0649351	3102.69	1705.66	28	0.29591	0.431413	0.363662											a	h	h	a	a	b	h	h	h	h	h	h	h	a	h	a
3091635S	SNP	3091635|F|0--40:A>G	TGCAGTTTATACAGAATAATGCAAACAGTTGAACAAATATATTTTGAGCATTACAACGTATAATTATCT	A02	189614	1	0.891775	0.891775	0.771845	0.713592	0.688312	0.636364	0.458874	0.203463	0.255411	0.4329	0.108225	2676.53	1335.39	40	0.352201	0.408757	0.380479											a	h	h	a	a	h	h	h	h	h	h	h	h	a	h	a
3133463S	SNP	3133463|F|0--26:T>A	TGCAGCACACCAAACCCAAAGAAACCTCCAAGGCAAGCTTACAGATCGGAAGAGCGGTTCAGCAGGAAT	A02	417121	1	1	1	0.779221	0.727273	0.779221	0.727273	0.493506	0.220779	0.272727	0.506494	0	1167.85	618.601	26	0.344072	0.396694	0.370383											a	h	h	a	a	b	h	h	h	h	h	h	h	a	h	a
3115692S	SNP	3115692|F|0--21:T>C	TGCAGGAAGAAATAGAGAGTTTATACAAAACCAAAATTGGCAAGTCTAAGGATTCATTCAGCTGGTAAC	A02	807792	1	0.917749	0.917749	0.745283	0.886792	0.683983	0.813853	0.337662	0.233766	0.103896	0.580087	0.0822511	1539.1	486	21	0.379672	0.200783	0.290228											a	c	c	a	a	c	c	c	c	c	c	c	c	a	c	a
3091591S	SNP	3091591|F|0--52:G>C	TGCAGACTGGAGAATAATTGAAGACAGTACGTTAGTGAAAAAAATGTCACTAGTTACAGATCGGAAGAG	A02	2200853	1	0.935065	0.935065	0.787037	0.643519	0.735931	0.601732	0.532468	0.199134	0.333333	0.402597	0.0649351	1690.42	1178.9	52	0.335219	0.458805	0.397012											a	h	h	h	b	h	h	a	h	b	h	h	h	a	h	a
3104900S	SNP	3104900|F|0--29:C>A	TGCAGATTCTCAAACGCACCAACTCCAAGCAGAACACTGTCACAACACTTTACAGATCGGAAGAGCGGT	A02	2555818	1	0.939394	0.939394	0.815668	0.645161	0.766234	0.606061	0.506494	0.17316	0.333333	0.4329	0.0606061	5763.37	3669.47	29	0.300707	0.457856	0.379282											a	h	h	h	b	h	h	a	h	h	h	h	h	a	h	a
100004530-1S	SNP	100004530|F|0--40:A>G	TGCAGCTTTGTGATGGACTCAAACACATGCACTCTCTGGAACCACCATATGCTCACAACGATGTCAAAC	A02	2624542	1	0.978355	0.978355	0.716814	0.995575	0.701299	0.974026	0.281385	0.277056	0.004329	0.69697	0.021645	5063.67	1293.12	40	0.405983	0.0088104	0.207397											a	c	c	c	c	c	c	c	c	c	c	c	c	c	c	c
100004530-2S	SNP	100004530|F|0--50:G>T	TGCAGCTTTGTGATGGACTCAAACACATGCACTCTCTGGAACCACCATATGCTCACAACGATGTCAAAC	A02	2624542	1	0.909091	0.909091	0.771429	0.690476	0.701299	0.627706	0.489177	0.207792	0.281385	0.419913	0.0909091	5063.67	1293.12	50	0.352653	0.427438	0.390045											a	h	b	h	b	h	h	b	b	h	b	h	h	b	h	h
3081624S	SNP	3081624|F|0--33:G>C	TGCAGTAATGAATAGTGTGTCGTAGAATAGCAAGTAACTTTTTCAAAGTTGTAAAAGCAGTAATAATCG	A02	2776398	1	0.935065	0.935065	0.75463	0.717593	0.705628	0.670996	0.493506	0.229437	0.264069	0.441558	0.0649351	2509.73	1289.44	33	0.370328	0.405307	0.387817											a	h	h	h	b	h	h	a	h	b	h	h	h	a	h	a
3115837S	SNP	3115837|F|0--5:A>G	TGCAGAGTGGGAAGCAAGCAGTCATAAACCTTTACTAGCCGTTGTGTCACCGTTACAGATCGGAAGAGC	A02	3044615	1	0.930736	0.930736	0.786047	0.604651	0.731602	0.562771	0.5671	0.199134	0.367965	0.363636	0.0692641	955.407	564.531	5	0.336355	0.478096	0.407226											a	h	h	b	b	b	h	a	h	b	h	h	h	a	h	a
100022477S	SNP	100022477|F|0--15:A>G	TGCAGAACTCCATGTATGTGTGTATACTGAAACAATCTTTGTGTTGGATCTTGTTTTTTTGTTTGTTGT	A02	3112460	1	0.865801	0.865801	0.775	0.695	0.670996	0.601732	0.458874	0.194805	0.264069	0.406926	0.134199	3631.79	2089.99	15	0.34875	0.42395	0.38635											a	h	h	b	b	b	h	a	h	b	h	h	h	a	h	a
3163674S	SNP	3163674|F|0--6:A>G	TGCAGGACCGTCTGCTCTCTGTGCCTTTCTGATCTCATCCAACGAAGAAGGCCCCATCACCATATTACA	A02	3390334	1	0.935065	0.935065	0.810185	0.62963	0.757576	0.588745	0.52381	0.177489	0.34632	0.411255	0.0649351	2459.03	1562.53	6	0.30757	0.466392	0.386981											a	h	h	b	b	b	h	a	h	h	h	h	h	a	h	a
3091093S	SNP	3091093|F|0--12:A>T	TGCAGTGATGGAACATGGTTATGGAGAATATTGTTCCTCATATCTTATGACAAAAGTCTTATTTATATC	A02	3694026	1	0.935065	0.935065	0.773148	0.680556	0.722944	0.636364	0.510823	0.212121	0.298701	0.424242	0.0649351	1305.46	754.972	12	0.35078	0.434799	0.39279											a	h	h	b	h	h	h	a	h	b	h	h	h	a	h	a
3091163S	SNP	3091163|F|0--9:T>C	TGCAGACGATCAATTATAGATCTTCGGTTCCCATGTTCCCAACCACTAGACCACGACCATTGAGTTACC	A02	4627527	1	1	1	0.757576	0.761905	0.757576	0.761905	0.480519	0.242424	0.238095	0.519481	0	2968.14	1565.75	9	0.367309	0.362812	0.365061											a	h	h	h	h	b	h	h	h	b	h	h	a	h	h	a
3095819S	SNP	3095819|F|0--51:A>G	TGCAGGGAATGGTGACCTTACCACGCCGCTTATTGCATCTACCTATAACAGAAACTTTGTGAAGCATAT	A02	5084471	1	0.926407	0.926407	0.836449	0.616822	0.774892	0.571429	0.506494	0.151515	0.354978	0.419913	0.0735931	1150.05	705.809	51	0.273605	0.472705	0.373155											a	h	b	h	h	b	h	b	h	b	h	h	a	h	b	a
3075821S	SNP	3075821|F|0--64:G>T	TGCAGTTGACATGTTCCTCTTGTGATCCTGACGCCTAAGAAAATAAGTACAAGTGTCTTACAAAGAAAT	A02	7647318	1	1	1	0.874459	0.588745	0.874459	0.588745	0.536797	0.125541	0.411255	0.463203	0	3299.15	2047.39	64	0.219561	0.484249	0.351905											a	h	b	h	h	b	h	b	h	b	h	b	a	h	b	a
3084556S	SNP	3084556|F|0--14:T>C	TGCAGAAAAGTCAATATCTTGACTAAAAGGTACCAATGCCTCAGATAGCTTCAAGTGCTCGACTTGATT	A02	10150233	1	0.930736	0.930736	0.883721	0.55814	0.822511	0.519481	0.519481	0.108225	0.411255	0.411255	0.0692641	1582.35	1039.56	14	0.205516	0.49324	0.349378											a	h	b	h	h	b	h	b	h	b	h	b	a	b	h	a
3077588-1S	SNP	3077588|F|0--40:G>C	TGCAGTGAAAGTCTATGTCTCTATGAAGATCTAGAAGCAAGCTACACCTTGCCAAAAGATATACTTCTC	A02	11059992	1	0.991342	0.991342	0.882096	0.563319	0.874459	0.558442	0.549784	0.116883	0.4329	0.441558	0.00865801	1514.05	737.707	40	0.208005	0.491981	0.349993											a	h	b	h	h	b	h	b	h	b	h	b	a	b	h	a
100041785S	SNP	100041785|F|0--30:T>C	TGCAGCCCATTGGTTGCTCTCGTCTACCCTTTGTAAGTGAAATCTATGTCCCTCCTCCATTTAGTTGTG	A02	11483730	1	0.935065	0.935065	0.689815	0.726852	0.645022	0.679654	0.545455	0.290043	0.255411	0.38961	0.0649351	1984.49	977.75	30	0.427941	0.397076	0.412509											a	h	b	h	h	b	h	b	h	b	h	b	a	b	h	a
3080207S	SNP	3080207|F|0--23:G>T	TGCAGAAAGGATCAAGTGAAACAGATTTGAAAACCTAGTTTGAATGTGTTCTATTAGTATATTTGGAAT	A02	11606321	1	0.926407	0.926407	0.873832	0.551402	0.809524	0.510823	0.532468	0.116883	0.415584	0.393939	0.0735931	1359.68	880.914	23	0.2205	0.494716	0.357608											a	h	b	h	h	b	h	b	h	b	h	b	a	b	h	a
3076582S	SNP	3076582|F|0--21:G>A	TGCAGCTACCACATACAAGTAGAAACTATTTTCGATTCAGAGAAGCATAAATCAGTGACTTTACAGATC	A02	12188329	1	0.935065	0.935065	0.884259	0.569444	0.82684	0.532468	0.510823	0.108225	0.402597	0.424242	0.0649351	2430.66	1632.81	21	0.20469	0.490355	0.347522											a	h	b	h	h	b	h	b	h	b	h	b	a	b	h	a
3137908S	SNP	3137908|F|0--62:C>T	TGCAGCCAAGAGCAGTCCAGCTTGGGATGAAGATTGGGTTTCTCCGAGCAAAGCTTCTGCTGCGGGAAA	A02	12240349	1	0.835498	0.835498	0.792746	0.683938	0.662338	0.571429	0.437229	0.17316	0.264069	0.398268	0.164502	1921.71	1035	62	0.328599	0.432334	0.380467											a	h	b	h	h	b	h	b	h	b	h	b	a	b	h	h
3100802S	SNP	3100802|F|0--28:C>T	TGCAGCACAAACCTGACATGAGGAAAAGCAAAGATTACAGATCGGAAGAGCGGTTCAGCAGGAATGCCG	A02	18075081	2	0.935065	0.935065	0.888889	0.555556	0.831169	0.519481	0.519481	0.103896	0.415584	0.415584	0.0649351	3015.8	2110.73	28	0.197531	0.493827	0.345679											a	h	b	h	h	b	h	b	h	b	h	b	a	b	h	h
100058805S	SNP	100058805|F|0--63:T>C	TGCAGAGCCCTTCTCGTGGTCGTATCTGAAGAATGAACCCACTGGTGTTGTATGTATCCCTTCTTTATA	A02	18968407	1	0.818182	0.818182	0.783069	0.698413	0.640693	0.571429	0.424242	0.177489	0.246753	0.393939	0.181818	1042.72	378.32	63	0.339744	0.421265	0.380504											a	h	h	h	h	b	h	b	h	b	h	b	a	b	h	h
3081976S	SNP	3081976|F|0--29:G>T	TGCAGAAAGCATTCAAATCAATATTCAAAGAAAACAAAAACTTTTGGGAGCTGCAAATGAATTTTACCT	A02	19445516	1	0.922078	0.922078	0.849765	0.596244	0.78355	0.549784	0.510823	0.138528	0.372294	0.411255	0.0779221	1025.46	602.511	29	0.255329	0.481474	0.368401											a	h	b	h	h	h	h	b	h	b	h	b	a	b	h	h
3149793S	SNP	3149793|F|0--11:A>G	TGCAGAAATGCACTGAGCAGATGGAAGAAACAGTCGGTATTTACAGATCGGAAGAGCGGTTCAGCAGGA	A02	21059796	1	0.930736	0.930736	0.860465	0.590698	0.800866	0.549784	0.510823	0.12987	0.380952	0.419913	0.0692641	1704.15	1117.07	11	0.24013	0.483548	0.361839											a	h	b	h	h	b	h	b	h	b	h	b	a	b	h	b
3079784S	SNP	3079784|F|0--54:C>T	TGCAGTAATTATTAGTAACAAATATGACATGGTAAGAGATCGAATTGTCTTTAGCGATTTACAGATCGG	A02	21942732	1	0.930736	0.930736	0.809302	0.674419	0.753247	0.627706	0.480519	0.177489	0.30303	0.450216	0.0692641	2044.3	939.301	54	0.308664	0.439156	0.37391											a	h	b	h	h	b	h	b	h	h	h	b	a	b	h	b
3143128S	SNP	3143128|F|0--67:G>C	TGCAGCTCGATATGATTGTTGGGTGTTCTTCGTTACAATGAAAGCTTACAAGTTTGGTTTTCCACTAGT	A02	22565512	1	0.926407	0.926407	0.607477	0.752336	0.562771	0.69697	0.593074	0.363636	0.229437	0.333333	0.0735931	1012.2	511.335	67	0.476898	0.372653	0.424775											a	h	b	h	h	b	h	h	a	h	b	b	b	b	h	b
3077110S	SNP	3077110|F|0--10:C>A	TGCAGCCAACCTTGCAGGACTCAAAGTTAGCGATATCGATCTATTTGAGATCAATGAGGCATTTGCATC	A02	23815169	1	1	1	0.891775	0.519481	0.891775	0.519481	0.588745	0.108225	0.480519	0.411255	0	1251.08	888.968	10	0.193025	0.499241	0.346133											a	h	b	h	h	b	h	b	h	h	h	b	a	b	h	b
3153509S	SNP	3153509|F|0--9:G>A	TGCAGCAACGTCCTTCCTCGATCTAGCATCGATGTCTTCTTCCTTTACAGATCGGAAGAGCGGTTCAGC	A02	23924596	1	0.904762	0.904762	0.760766	0.84689	0.688312	0.766234	0.354978	0.21645	0.138528	0.549784	0.0952381	2764.86	1068.35	9	0.364003	0.259335	0.311669											a	h	h	h	h	h	h	h	a	h	h	h	h	h	h	h
3091859S	SNP	3091859|F|0--15:A>C	TGCAGCCACCGTGGAATAGAGTTTCTAAACCATCTCTCTGATGTACATAGTTTCAAGATTCTGGAGCTT	A03	464574	1	0.922078	0.922078	0.661972	0.737089	0.61039	0.679654	0.554113	0.311688	0.242424	0.367965	0.0779221	1095.66	500.299	15	0.44753	0.387577	0.417554											a	h	h	h	a	a	h	b	h	h	h	h	b	a	h	b
100023707S	SNP	100023707|F|0--19:T>C	TGCAGAATAAATTTGGTGATCAGTACAAGCTTTTCCTTCTCTCCAATCCAGAGGATGATAAACCTGTGG	A03	984243	1	0.831169	0.831169	0.708333	0.989583	0.588745	0.822511	0.251082	0.242424	0.00865801	0.580087	0.168831	969.796	295.504	19	0.413194	0.0206163	0.216905											a	h	h	h	a	h	h	h	h	a	h	h	h	h	h	a
100055983S	SNP	100055983|F|0--10:A>C	TGCAGGAGATAAAAGTTCCAATTGACATCCGCGATAGACAAGGGTTCGAAGAGCTACAAACACAAGAAG	A03	1052214	1	0.813853	0.813853	0.707447	0.781915	0.575758	0.636364	0.415584	0.238095	0.177489	0.398268	0.186147	3282.79	1600.46	10	0.413932	0.341048	0.37749											a	h	b	h	a	a	h	b	h	h	h	h	h	a	h	h
3092498S	SNP	3092498|F|0--26:T>C	TGCAGGTTTCCAAACGAGAGAGGAAGTTCCACCAGATGCGAGCAGTTACTAAGATTTACAGATCGGAAG	A03	1967911	1	0.935065	0.935065	0.782407	0.708333	0.731602	0.662338	0.47619	0.203463	0.272727	0.458874	0.0649351	2943.89	1526.35	26	0.340492	0.413194	0.376843											a	h	b	h	a	a	h	b	h	h	h	h	h	a	a	h
3078318S	SNP	3078318|F|0--19:A>G	TGCAGGATACACAAAAGCAACAGAAAAATGAGCTTCTCTTTCAGAAATTTGGTATCAATTACAAGACGC	A03	7413681	1	0.874459	0.874459	0.772277	0.881188	0.675325	0.770563	0.30303	0.199134	0.103896	0.571429	0.125541	2990.68	1114.52	19	0.35173	0.209391	0.280561											a	h	h	a	a	a	h	h	h	h	h	h	h	a	a	h
3103208S	SNP	3103208|F|0--58:G>A	TGCAGCACCTACATCTAAGCCTGCGATGACTAAACAAACAAGAATACCTCCTATCCTAGCCATTTTTAC	A03	7553134	1	0.844156	0.844156	0.794872	0.687179	0.670996	0.580087	0.437229	0.17316	0.264069	0.406926	0.155844	2045.6	1090.49	58	0.326101	0.429928	0.378014											a	h	b	a	a	a	b	h	h	h	b	b	b	a	a	h
3078692S	SNP	3078692|F|0--29:T>G	TGCAGATGTATAAACGTACAAATTCTATGTTCGCAACCTTTCAAAACAAGATTTACAGATCGGAAGAGC	A03	10275385	1	0.930736	0.930736	0.8	0.655814	0.744589	0.61039	0.506494	0.186147	0.320346	0.424242	0.0692641	3036.21	1783.84	29	0.32	0.451444	0.385722											a	h	b	a	h	h	h	a	b	h	h	b	b	a	a	h
3098044S	SNP	3098044|F|0--41:T>C	TGCAGCACATGTTGCCTTTACAACCGGTTTTACCGCAGTTCTGAGAAAATGCGGTTTCTGTCATGATGG	A03	10507083	1	1	1	0.787879	0.640693	0.787879	0.640693	0.571429	0.212121	0.359307	0.428571	0	1648.2	970.246	41	0.334252	0.460411	0.397331											a	h	b	a	h	h	b	a	b	h	b	b	b	a	a	h
3074900-1S	SNP	3074900|F|0--21:C>G	TGCAGCTCTGCTATGCTGGGTCACACCAGATTTTGAACTCTACGCAGCATTTGATCCCCTTGCAGACAA	A03	11402667	1	1	1	0.809524	0.835498	0.809524	0.835498	0.354978	0.190476	0.164502	0.645022	0	6753.5	2183.34	21	0.30839	0.274882	0.291636											a	c	c	a	c	c	c	c	c	c	c	c	c	a	a	c
3074900-2S	SNP	3074900|F|0--46:G>T	TGCAGCTCTGCTATGCTGGGTCACACCAGATTTTGAACTCTACGCAGCATTTGATCCCCTTGCAGACAA	A03	11402667	1	1	1	0.809524	0.675325	0.809524	0.675325	0.515152	0.190476	0.324675	0.484848	0	6753.5	2183.34	46	0.30839	0.438523	0.373456											a	h	b	a	h	h	b	h	b	h	b	b	b	a	a	h
3085258S	SNP	3085258|F|0--38:C>T	TGCAGTGCACACTGATAACTTGCCTGTATCCTGCATAACTTTCAAACTCTCACAGCGTTTCTCCTCATA	A03	11567005	1	0.995671	0.995671	0.717391	0.773913	0.714286	0.770563	0.506494	0.281385	0.225108	0.489177	0.004329	1068.51	525.591	38	0.405482	0.349943	0.377713											a	h	b	a	h	h	b	a	b	h	b	b	b	a	a	h
3132042-1S	SNP	3132042|F|0--11:T>C	TGCAGAAGTAATAAGGAAGGAAAGGAGAAAAATAGCGTTTATGCCTTACAGATCGGAAGAGCGGTTCAG	A03	13269895	1	1	1	0.831169	0.887446	0.831169	0.887446	0.281385	0.168831	0.112554	0.718615	0	3078.85	1011.39	11	0.280654	0.199771	0.240213											a	c	c	c	c	c	c	c	c	c	c	c	c	c	c	a
3107800S	SNP	3107800|F|0--11:A>C	TGCAGTAAGACAAGATAAAGTTTAGCAACCAACAAAGAACACCATCTTACAGATCGGAAGAGCGGTTCA	A03	13780467	1	0.865801	0.865801	0.755	0.76	0.65368	0.658009	0.419913	0.212121	0.207792	0.445887	0.134199	2366.57	1126.14	11	0.36995	0.3648	0.367375											a	h	b	a	h	h	h	a	b	h	b	b	b	a	a	h
3078342S	SNP	3078342|F|0--65:A>G	TGCAGGTTCATCATCTTCTTCTCTAGTTGATAAATTCGGTGACAAAACCATTGGTTCTGTTTCACATAA	A03	14645637	2	0.844156	0.844156	0.758974	0.784615	0.640693	0.662338	0.385281	0.203463	0.181818	0.458874	0.155844	2481.92	1404.91	65	0.365865	0.337988	0.351926											a	h	b	a	h	h	h	a	h	h	h	b	b	h	a	h
100017168S	SNP	100017168|F|0--56:C>T	TGCAGGAGAATTAGCCACAGGACTCACCACCAGAACCATGGACATGTTGAGAACGACGAATCATGGCAT	A03	16155745	2	0.909091	0.909091	0.685714	0.809524	0.623377	0.735931	0.458874	0.285714	0.17316	0.450216	0.0909091	3105.67	1336.02	56	0.43102	0.30839	0.369705											a	h	b	a	h	b	h	a	h	h	b	b	b	h	h	h
3111301S	SNP	3111301|F|0--39:C>A	TGCAGCAATTGATCTTCGCAGGATTTCCCCTATGCCTTCCACACCAAGCTTACAGATCGGAAGAGCGGT	A03	16463005	2	0.991342	0.991342	0.716157	0.925764	0.709957	0.917749	0.354978	0.281385	0.0735931	0.636364	0.00865801	1765.24	627.128	39	0.406552	0.13745	0.272001											a	h	a	a	h	a	h	a	h	a	h	h	h	h	a	h
3173862S	SNP	3173862|F|0--64:C>G	TGCAGCATTGCTGAGAAGGAGAGGTAGTGTTTCCGGTTATGTAGTTGAGACATGGTGCCATGCTCATCA	A03	19106977	1	0.969697	0.969697	0.638393	0.803571	0.619048	0.779221	0.541126	0.350649	0.190476	0.428571	0.030303	1324.96	476.257	64	0.461695	0.315689	0.388692											a	h	b	a	h	b	h	a	h	h	b	b	b	h	a	h
3098020S	SNP	3098020|F|0--48:T>C	TGCAGCAGATGATACCCTTGGGAATTGAAACACACCAGCAACTTTCTCTTTTTCAACATTGCTTACATT	A03	20342797	1	0.887446	0.887446	0.77561	0.853659	0.688312	0.757576	0.329004	0.199134	0.12987	0.558442	0.112554	932.113	367.282	48	0.348079	0.249851	0.298965											a	h	h	h	h	h	h	a	h	h	h	h	h	h	h	h
3095492S	SNP	3095492|F|0--7:T>A	TGCAGCCTACAATTATTTTTCGTATTGTGATGATCATCTCTTGGTGCTTGCTCACTGGTCACTGCTGGT	A03	22605303	1	0.930736	0.930736	0.75814	0.646512	0.705628	0.601732	0.554113	0.225108	0.329004	0.376623	0.0692641	1341.43	729.589	7	0.366728	0.457069	0.411898											a	h	b	h	h	b	h	a	h	h	b	h	b	b	a	h
3081982S	SNP	3081982|F|0--35:A>T	TGCAGCATACTGCGTAGTACATACTGTTTTATAGTATATCAGTATTTGCTTTGTCATTGGCTTTTCTAA	A03	23621139	1	0.935065	0.935065	0.740741	0.671296	0.692641	0.627706	0.549784	0.242424	0.307359	0.385281	0.0649351	1839.54	930.39	35	0.384088	0.441315	0.412701											a	h	b	h	h	b	h	a	h	h	b	h	b	b	a	h
3122993S	SNP	3122993|F|0--31:C>A	TGCAGGTATAATGATGTGATTACATTACTGACTTTACAGATCGGAAGAGCGGTTCAGCAGGAATGCCGA	A03	24723098	1	0.909091	0.909091	0.680952	0.742857	0.619048	0.675325	0.52381	0.290043	0.233766	0.385281	0.0909091	1792.36	910.892	31	0.434512	0.382041	0.408277											a	h	b	h	h	b	h	a	h	h	b	h	b	b	a	h
3204999S	SNP	3204999|F|0--16:T>C	TGCAGTCTTATATTGGTTCTGGTGGCCCCTCTTGGCTTCAGACCTTACAGATCGGAAGAGCGGTTCAGC	A03	26877724	1	0.982684	0.982684	0.735683	1	0.722944	0.982684	0.25974	0.25974	0	0.722944	0.017316	2339.45	702.187	16	0.388907	0	0.194454											a	c	c	a	a	c	a	c	c	c	c	c	a	a	c	c
3080206S	SNP	3080206|F|0--47:A>T	TGCAGTGAAGTTGTGAAGGTAACATTCTTTATTGTAATCGATGTCAAAAAGATCTCTCACCCATGTCTT	A04	913902	1	0.935065	0.935065	0.759259	0.87963	0.709957	0.822511	0.337662	0.225108	0.112554	0.597403	0.0649351	3387.85	1027.04	47	0.365569	0.211763	0.288666											a	c	c	a	a	c	a	c	c	c	c	c	a	a	c	c
3169275S	SNP	3169275|F|0--67:A>G	TGCAGATAGAGAGGCTAAGTAGAGTGGATTCTGATTTTTCCGGTTTTCTTCATCATGCTGGGATACCAT	A04	3202472	1	1	1	0.679654	0.805195	0.679654	0.805195	0.515152	0.320346	0.194805	0.484848	0	2167.48	460.652	67	0.435449	0.313712	0.374581											a	h	h	a	a	h	a	b	h	b	h	h	a	a	h	h
3092488S	SNP	3092488|F|0--67:T>G	TGCAGTGGCCTAGTACCTATAGAATCTTACTAAAGATATATTTATGTTACATGAAAACTATCTTTCATA	A04	3360433	1	0.922078	0.922078	0.71831	0.699531	0.662338	0.645022	0.536797	0.25974	0.277056	0.385281	0.0779221	1015.96	495.925	67	0.404682	0.420375	0.412528											a	h	h	a	a	h	a	b	h	b	h	h	a	a	h	h
3075386S	SNP	3075386|F|0--62:T>C	TGCAGAAATAACAAAGAGTTTCCTAATTTTTGTCTCCTGGTAACCAAAGAATCCCTAGACAGTTTTCTT	A04	3960918	1	0.935065	0.935065	0.814815	0.652778	0.761905	0.61039	0.497835	0.17316	0.324675	0.437229	0.0649351	2720.59	1578.42	62	0.301783	0.453318	0.377551											a	h	h	a	a	h	a	b	h	b	h	h	a	a	h	h
3158150S	SNP	3158150|F|0--24:C>G	TGCAGAGAAGGGATGTGAATGACACTAAGGGCGACGGAAGGATTCGACGTCATTTTCACTGTTACTCTC	A04	7272207	1	0.91342	0.91342	0.78673	0.658768	0.718615	0.601732	0.506494	0.194805	0.311688	0.406926	0.0865801	1780.44	1002.81	24	0.335572	0.449586	0.392579											a	h	h	a	a	h	a	b	h	b	h	h	a	a	h	h
100009969S	SNP	100009969|F|0--66:A>T	TGCAGTGGCATCTTCATTGTAGTTTACTACGTTGTGGATCTACTTGTTTCTGCTTCATTGCTATGCACT	A04	11012198	1	0.930736	0.930736	0.646512	0.753488	0.601732	0.701299	0.558442	0.329004	0.229437	0.372294	0.0692641	1895.08	823.359	66	0.457069	0.371487	0.414278											a	c	c	a	a	a	c	c	a	c	c	c	c	a	c	c
3083416S	SNP	3083416|F|0--27:C>A	TGCAGCTCTGTTTTTGATTTCTAATGACTAGAAGTGCATTTGTAATGAAACGGTCAAGCAGTTTGAAAA	A04	13330350	1	0.839827	0.839827	0.757732	0.670103	0.636364	0.562771	0.480519	0.203463	0.277056	0.359307	0.160173	1882.84	1023.77	27	0.367148	0.44213	0.404639											a	h	h	h	a	h	h	h	a	h	a	b	a	a	h	a
3076746S	SNP	3076746|F|0--47:A>C	TGCAGAGCTTAGCTTGTTGACAATTATGTGGCCGTAAATCTATATGGACACAGACTGACAGAAACGCTT	A04	15581761	1	0.883117	0.883117	0.769608	0.681373	0.679654	0.601732	0.484848	0.203463	0.281385	0.398268	0.116883	3641.72	2079.08	47	0.354623	0.434208	0.394416											a	h	b	h	a	a	b	h	h	h	a	b	a	a	a	a
3206550S	SNP	3206550|F|0--66:T>C	TGCAGGTACGTCGTGGTTGTGTTTCCCTTCGTAGGTTGTGATCACCGCTCTCATATCATTTGATGCTCT	A04	16528189	1	0.930736	0.930736	0.739535	0.632558	0.688312	0.588745	0.584416	0.242424	0.341991	0.34632	0.0692641	1005.12	574.262	66	0.385246	0.464857	0.425051											a	h	b	h	a	h	b	h	h	h	h	b	a	a	a	a
3176463S	SNP	3176463|F|0--68:A>G	TGCAGTATGGTACAGACATGACATACTCGGAGGAGTATATGAACGTGCCAGAACAAACGCTTTTGTTGA	A04	16660075	1	0.917749	0.917749	0.740566	0.65566	0.679654	0.601732	0.554113	0.238095	0.316017	0.363636	0.0822511	1347.81	648.254	68	0.384256	0.45154	0.417898											a	h	b	h	a	h	b	h	h	h	h	b	a	a	a	a
3126736S	SNP	3126736|F|0--46:T>G	TGCAGCTTCTTCCTTTATTAGCGTCTTCCCTTGAATTTGGTTCAGCTGTTGCCCCTGCATTACAGATCG	A04	17304846	2	0.909091	0.909091	0.680952	0.752381	0.619048	0.683983	0.515152	0.290043	0.225108	0.393939	0.0909091	1984.53	884.727	46	0.434512	0.372608	0.40356											a	h	b	h	a	h	b	h	h	h	h	b	a	a	a	a
3098661S	SNP	3098661|F|0--51:C>T	TGCAGCTGCACTTCCTCTCTGTGGAGCTCCACTTCCCACCATCCTCTTCTCCTCTCTTCTTTACAGATC	A04	18477984	2	0.874459	0.874459	0.712871	0.762376	0.623377	0.666667	0.458874	0.251082	0.207792	0.415584	0.125541	2009.71	1001.52	51	0.409372	0.362317	0.385845											a	h	b	h	a	a	h	a	h	h	h	b	a	a	a	a
3085432S	SNP	3085432|F|0--27:T>C	TGCAGCATCTTTACTCTTGCAGACTGCTAAATCAAAGACACCAATTTATAAGATATTCAGCTTCAAGCA	A05	388077	1	0.930736	0.930736	0.823256	0.665116	0.766234	0.619048	0.47619	0.164502	0.311688	0.454545	0.0692641	960.438	565.917	27	0.291011	0.445473	0.368242											a	h	h	a	h	h	a	b	h	h	h	b	h	h	h	h
3077487S	SNP	3077487|F|0--37:G>A	TGCAGTCCTGATGATCTAACGGTAATAGTGATGCATTGTTGTTGTATTAGTCTTGAATTTTACAGATCG	A05	890471	1	0.974026	0.974026	0.804444	0.688889	0.78355	0.670996	0.493506	0.190476	0.30303	0.480519	0.025974	4060.97	2191.32	37	0.314627	0.428642	0.371635											a	h	h	h	h	h	a	b	h	h	h	h	h	h	h	h
3112019S	SNP	3112019|F|0--15:A>T	TGCAGATTCTACAGTACTGGCGTATGTGTTGTCGGAGCTAAACAGACGTCACAGTTACGGGCTAGACCT	A05	1972528	1	0.930736	0.930736	0.753488	0.637209	0.701299	0.593074	0.5671	0.229437	0.337662	0.363636	0.0692641	989.481	556.07	15	0.371487	0.462347	0.416917											a	h	h	a	b	h	a	b	b	h	h	b	h	h	h	h
3075871S	SNP	3075871|F|0--44:T>C	TGCAGACACGGAAGTAGAATATGTTCTCCAAGATATCTCTAGGTTTCATCTGCACTTGACTCGCTTTAC	A05	2366394	1	0.991342	0.991342	0.777293	0.659389	0.770563	0.65368	0.558442	0.220779	0.337662	0.4329	0.00865801	2762.14	1629.48	44	0.346218	0.449191	0.397704											a	h	h	a	b	h	a	b	b	h	h	b	h	h	h	h
3142329S	SNP	3142329|F|0--30:G>A	TGCAGTAAAGAACGAGAAGCAGTTTGACCAGTGTAACGGAGAGCATGATCCCAACCACCCAACTCTCTT	A05	3109137	1	0.904762	0.904762	0.741627	0.779904	0.670996	0.705628	0.4329	0.233766	0.199134	0.471861	0.0952381	1866.28	877.08	30	0.383233	0.343307	0.36327											a	h	h	a	b	h	a	b	b	h	h	h	h	h	h	b
3159739S	SNP	3159739|F|0--61:C>G	TGCAGTTGCGAGATGTGGCTTTGGCTAATATTGGTTCGGTTCACAAGAGTTCTGATCTTCGCAGGAGAT	A05	3359757	1	0.909091	0.909091	0.604762	0.842857	0.549784	0.766234	0.502165	0.359307	0.142857	0.406926	0.0909091	2104.02	831.535	61	0.47805	0.264898	0.371474											a	h	h	a	b	h	a	b	b	h	h	h	h	h	h	b
100030270S	SNP	100030270|F|0--48:A>G	TGCAGTGGTGGAGCTTTGGTTCGTGTCCTTGTGTTACACACGAAGAATAGTGTGTGACACACGCTTCAA	A05	5941164	1	0.935065	0.935065	0.555556	0.851852	0.519481	0.796537	0.554113	0.415584	0.138528	0.380952	0.0649351	2438.98	642.03	48	0.493827	0.252401	0.373114											a	h	h	a	b	h	a	b	h	h	h	h	h	h	h	b
3142063S	SNP	3142063|F|0--64:G>T	TGCAGGCTTCAAAGACAGCCTCAGAAGATCTAATAAAGCAGCTTACATCTGAAGGGGAGAAATTGCAGT	A05	6291951	1	0.930736	0.930736	0.702326	0.75814	0.65368	0.705628	0.502165	0.277056	0.225108	0.428571	0.0692641	1499.35	709.933	64	0.418129	0.366728	0.392428											a	h	h	a	b	h	a	b	h	h	h	h	h	h	h	b
3088631S	SNP	3088631|F|0--8:G>T	TGCAGAAGGGTTGCTGAACTCATCCTCTATCGTACGATATCTGCATACCTACAAAGTTTCATATCCCAA	A05	6404253	1	0.930736	0.930736	0.711628	0.693023	0.662338	0.645022	0.554113	0.268398	0.285714	0.376623	0.0692641	1596.59	836.95	8	0.410427	0.425484	0.417956											a	h	h	a	b	h	a	b	h	h	h	h	h	h	h	b
3089864S	SNP	3089864|F|0--22:T>C	TGCAGAAATATAGCTTCAAAAATCCATGTCAACACAGATTTTACAGATCGGAAGAGCGGTTCAGCAGGA	A05	6493500	1	0.930736	0.930736	0.711628	0.75814	0.662338	0.705628	0.493506	0.268398	0.225108	0.437229	0.0692641	3739.89	1783.81	22	0.410427	0.366728	0.388578											a	h	h	a	b	h	a	b	h	h	h	h	h	h	h	b
3085033S	SNP	3085033|F|0--20:A>C	TGCAGAACAATAGAGATGAAAAGGTAAGAAAACCTCAAGGCGTTACATCTCTTTTCTATGTTTTTACAG	A05	6570911	1	0.930736	0.930736	0.748837	0.72093	0.69697	0.670996	0.493506	0.233766	0.25974	0.437229	0.0692641	5012.82	3096.08	20	0.37616	0.40238	0.38927											a	h	h	h	b	h	a	b	h	h	h	h	h	h	h	b
3087438S	SNP	3087438|F|0--60:C>T	TGCAGGATGCCGGTGATTCAACAAGAGGTTCAGCAGCGGAAACTGCTATATATATGTCTCCATCTTTTA	A05	6570976	1	0.935065	0.935065	0.722222	0.726852	0.675325	0.679654	0.515152	0.25974	0.255411	0.419913	0.0649351	3708.18	2313.23	60	0.401235	0.397076	0.399156											a	h	h	a	b	h	a	b	h	h	h	h	h	h	h	b
3140517S	SNP	3140517|F|0--28:C>A	TGCAGTAACAGACACTGGCCACTTGTTCCGTAACACAAAACTCAAGCTTACAGATCGGAAGAGCGGTTC	A05	7004692	1	0.926407	0.926407	0.658879	0.742991	0.61039	0.688312	0.554113	0.316017	0.238095	0.372294	0.0735931	1022.3	447.723	28	0.449515	0.381911	0.415713											a	h	h	a	b	h	a	b	h	h	h	h	h	h	h	b
3108264-1S	SNP	3108264|F|0--32:T>A	TGCAGCCTCATCAGCATCTTTAGGGTGCTCAATAGCAACAGCTTTTACAGATCGGAAGAGCGGTTCAGC	A05	8975155	2	0.995671	0.995671	0.873913	0.83913	0.87013	0.835498	0.285714	0.125541	0.160173	0.709957	0.004329	5848.82	2307.32	32	0.220378	0.269981	0.24518											a	c	c	c	c	c	c	c	c	c	c	c	a	c	c	c
3108264-2S	SNP	3108264|F|0--6:C>G	TGCAGCCTCATCAGCATCTTTAGGGTGCTCAATAGCAACAGCTTTTACAGATCGGAAGAGCGGTTCAGC	A05	8975155	2	1	1	0.87013	0.588745	0.87013	0.588745	0.541126	0.12987	0.411255	0.458874	0	5848.82	2307.32	6	0.226008	0.484249	0.355128											a	h	b	h	h	b	h	b	h	b	h	b	a	b	h	h
3085863S	SNP	3085863|F|0--24:C>G	TGCAGCCTCCTCTTCTGCTACTTTCGCTGTGATCACAAACGCAGACTCCGAAACCCCAAGCTTCTTCTT	A05	10038735	1	0.922078	0.922078	0.802817	0.901408	0.74026	0.831169	0.272727	0.181818	0.0909091	0.649351	0.0779221	2700.2	1022.15	24	0.316604	0.177743	0.247173											a	h	h	h	h	h	h	h	h	h	h	h	a	h	h	a
3081869S	SNP	3081869|F|0--10:C>T	TGCAGTATGTCCATGTGTAGCATGTGAAAGCAAAACACTTACCATAAGAGGTTTATCGTGATGGAAAAC	A05	10284904	1	0.935065	0.935065	0.0648148	0.953704	0.0606061	0.891775	0.917749	0.874459	0.04329	0.017316	0.0649351	980.945	45.0059	10	0.121228	0.0883059	0.104767											a	h	a	a	a	a	a	a	a	a	a	a	a	a	a	a
3131194S	SNP	3131194|F|0--62:C>T	TGCAGTCTCTGATTATTTCAACCAAAGATGGCGGTTTTGAAAGGTTTAGTGAGATGAAACTTCATGGTA	A05	16020655	1	0.926407	0.926407	0.686916	0.71028	0.636364	0.658009	0.558442	0.290043	0.268398	0.367965	0.0735931	1530.63	640.566	62	0.430125	0.411564	0.420845											a	h	h	a	b	h	a	b	h	h	h	h	h	h	h	b
100057838S	SNP	100057838|F|0--28:C>T	TGCAGGTTCCGTCTGAACTTGTTTCACGCTGTATGGCTACATTGCTCATGATTCAGGTGACAATCTCAA	A05	16371991	1	1	1	0.324675	0.835498	0.324675	0.835498	0.839827	0.675325	0.164502	0.160173	0	3052.21	813.796	28	0.438523	0.274882	0.356702											a	h	a	a	a	a	c	c	a	a	a	a	a	a	a	a
3130632S	SNP	3130632|F|0--38:G>A	TGCAGAATTGCTTTGAAAGCCAATCTTCCTTCAGTTCAGCTTTCTGCACTGGAACATATGCATTATAGC	A05	18234617	1	0.922078	0.922078	0.732394	0.84507	0.675325	0.779221	0.38961	0.246753	0.142857	0.532468	0.0779221	1393.53	856.165	38	0.391986	0.261853	0.326919											a	h	h	h	h	h	a	h	h	h	h	h	h	h	a	h
100010869S	SNP	100010869|F|0--49:A>G	TGCAGCAAGGAGGGAGAAGATGGGGATGACTGAGGAATTGATAGTAACCACTTCTATATTATTACAGAT	A05	18814890	1	0.887446	0.887446	0.634146	0.82439	0.562771	0.731602	0.480519	0.324675	0.155844	0.406926	0.112554	2128.9	846.786	49	0.46401	0.289542	0.376776											a	h	h	h	h	h	a	b	h	h	h	h	h	h	a	b
3079899-1S	SNP	3079899|F|0--33:A>G	TGCAGCTGATAGCATGACTCATGATGTTATTCGAGATTTACTTGGTGTGAAAATGGATATAACTAGCTA	A05	19042368	1	0.982684	0.982684	0.757709	0.85022	0.744589	0.835498	0.385281	0.238095	0.147186	0.597403	0.017316	3216.62	1078.96	33	0.367172	0.254692	0.310932											a	c	c	a	c	c	a	c	c	c	c	c	c	c	a	c
3079899-2S	SNP	3079899|F|0--6:T>C	TGCAGCTGATAGCATGACTCATGATGTTATTCGAGATTTACTTGGTGTGAAAATGGATATAACTAGCTA	A05	19042368	1	1	1	0.744589	0.735931	0.744589	0.735931	0.519481	0.255411	0.264069	0.480519	0	3216.62	1078.96	6	0.380353	0.388673	0.384513											a	h	h	a	h	h	a	b	h	h	h	h	h	h	a	b
3147013S	SNP	3147013|F|0--38:C>T	TGCAGTTTGAGGAAGTAAATGAAAAAGTCTTGCCTTAGCTTTTTTACAGATCGGAAGAGCGGTTCAGCA	A05	19062170	1	0.878788	0.878788	0.699507	0.778325	0.614719	0.683983	0.458874	0.264069	0.194805	0.419913	0.121212	1852.77	1132.46	38	0.420394	0.34507	0.382732											a	h	h	h	h	h	a	b	h	h	h	h	h	h	a	b
3132095S	SNP	3132095|F|0--45:G>A	TGCAGAGTTGCTTACTGAGCTTTTCTCCGAACCTCTTCCGTTTTCGCTGCTTACAGATCGGAAGAGCGG	A05	19972916	1	0.995671	0.995671	0.73913	0.721739	0.735931	0.718615	0.536797	0.25974	0.277056	0.458874	0.004329	1008.62	484.54	45	0.385633	0.401664	0.393648											a	h	h	a	h	h	a	b	h	h	b	h	h	h	h	b
3081225S	SNP	3081225|F|0--68:C>T	TGCAGGAATCTCAGACAGCCGATGGAACCACAGCCTCAATATCATCAGTTTCATCTTCCAAGACTAAAC	A05	20364503	1	0.930736	0.930736	0.697674	0.762791	0.649351	0.709957	0.502165	0.281385	0.220779	0.428571	0.0692641	1417.33	685.74	68	0.42185	0.361882	0.391866											a	h	h	a	h	h	a	b	h	h	h	h	h	h	h	b
100080197S	SNP	100080197|F|0--26:G>T	TGCAGCTTCCCCCACTCCCTCTCAACGGTACTGATTGAACATACGCAGCAGCAAGAGGAGTAACAACAC	A05	21201652	1	0.887446	0.887446	0.64878	0.809756	0.575758	0.718615	0.480519	0.311688	0.168831	0.406926	0.112554	1273.97	518.552	26	0.455729	0.308102	0.381916											a	h	h	a	h	a	a	b	h	h	h	h	h	h	h	b
3078285S	SNP	3078285|F|0--66:C>T	TGCAGCTTCCTTCCGTGTAAAACTCAACCACTTGCTTGTAATGGCTCATGATGTTACAGTTGGCAACGA	A05	21893218	1	1	1	0.779221	0.588745	0.779221	0.588745	0.632035	0.220779	0.411255	0.367965	0	1228.42	743.684	66	0.344072	0.484249	0.41416											a	h	h	a	h	a	a	b	h	h	h	h	b	a	b	b
100017286S	SNP	100017286|F|0--20:A>C	TGCAGACTGGACACCACTACAGGAGTCTTCTGAGTTCTCAAATGCAGACTGCTTCTTAGAGTTTTTACA	A05	22291276	1	0.857143	0.857143	0.681818	0.762626	0.584416	0.65368	0.47619	0.272727	0.203463	0.380952	0.142857	3301.06	1637.43	20	0.433884	0.362055	0.39797											a	h	h	h	h	h	h	b	h	h	h	a	b	a	h	h
100007843S	SNP	100007843|F|0--55:A>G	TGCAGTCTTCAATGGTTTGACGCACCTCTTTCCTCGGAGGATCCTTCAAACATTGAAAAATTACAGATC	A05	22818371	1	0.844156	0.844156	0.8	0.682051	0.675325	0.575758	0.437229	0.168831	0.268398	0.406926	0.155844	2006.44	1191.49	55	0.32	0.433715	0.376857											a	h	h	h	b	h	h	b	h	h	b	h	a	h	h	b
3122649S	SNP	3122649|F|0--52:A>T	TGCAGCGTGCAAACAGAGTCTGTTGCAGCAAATATGGCGCCGATTGCTGAGAAATAAACACAAAACAAA	A05	23481108	1	0.982684	0.982684	0.687225	0.696035	0.675325	0.683983	0.606061	0.307359	0.298701	0.376623	0.017316	2285.23	731.472	52	0.429894	0.42314	0.426517											a	h	h	a	a	h	b	b	h	b	h	a	b	a	h	b
3090956S	SNP	3090956|F|0--26:T>C	TGCAGCTAAAAGCCTAAAAATAATATTCATCTAAAAATATAAATATACGTTGTATTACAGATCGGAAGA	A06	2159212	1	0.930736	0.930736	0.64186	0.734884	0.597403	0.683983	0.580087	0.333333	0.246753	0.350649	0.0692641	956.485	377.898	26	0.459751	0.389659	0.424705											a	h	h	a	b	h	a	h	h	h	b	a	b	a	h	h
3162355S	SNP	3162355|F|0--67:T>G	TGCAGCTTTAGCAAACTGCCGTGACCCTCTCCAGAGAGACCAAGTTTATTTAGTTCAGGTGATCGTTTA	A06	4516316	1	0.995671	0.995671	0.8	0.83913	0.796537	0.835498	0.359307	0.199134	0.160173	0.636364	0.004329	3066.06	1483.97	67	0.32	0.269981	0.294991											a	h	h	h	h	h	a	h	h	a	h	h	h	a	h	h
3141881S	SNP	3141881|F|0--9:C>T	TGCAGCTCCCTCATTAGGCTCATATCTAGCCACACTTGAGATTCTGCTAGTTTCAATGTTCTCAATCGC	A06	4596976	1	0.852814	0.852814	0.766497	0.695431	0.65368	0.593074	0.458874	0.199134	0.25974	0.393939	0.147186	1207.21	654.854	9	0.357958	0.423613	0.390786											a	h	h	b	b	h	a	h	h	a	h	h	b	a	h	h
100004630S	SNP	100004630|F|0--51:A>G	TGCAGAGAGAAGGTACATAGAGCAGAAGCAGATACTTGATGTGCAGAAACTAGCTAAGGAAGCAAACAA	A06	6460834	1	0.82684	0.82684	0.701571	0.774869	0.580087	0.640693	0.4329	0.246753	0.186147	0.393939	0.17316	2763.85	1281.66	51	0.418739	0.348894	0.383816											a	h	h	b	b	h	a	h	h	a	h	h	b	a	h	h
3097387S	SNP	3097387|F|0--29:T>C	TGCAGCATCCGCCGCCTTCCTCCACTGCTTGGTTTGAACTCTAAGCTTCTTCATCTCAGCCTCTAAAGC	A06	6579783	1	0.930736	0.930736	0.772093	0.623256	0.718615	0.580087	0.562771	0.212121	0.350649	0.367965	0.0692641	1151.08	634.098	29	0.351931	0.469616	0.410773											a	h	h	b	b	h	a	h	h	a	h	h	b	a	h	h
100028252S	SNP	100028252|F|0--11:A>C	TGCAGGACGCTAGAGATCGGTGCTGATAGGTTCAAGATTCCTGATGTGATGTTCAACCCGTCAATAGTT	A06	7089375	1	1	1	0.593074	0.787879	0.593074	0.787879	0.619048	0.406926	0.212121	0.380952	0	1902.49	740.593	11	0.482675	0.334252	0.408463											a	h	h	h	b	h	a	h	h	a	h	h	b	h	h	h
3098957S	SNP	3098957|F|0--47:T>A	TGCAGGATCTGACTGAATTCGAATCTGAGAACAAAATAAAACAATTCTGTTCAGGACTTTGATCTCTGT	A06	8457542	1	0.874459	0.874459	0.762376	0.658416	0.666667	0.575758	0.506494	0.207792	0.298701	0.367965	0.125541	1136.42	606.258	47	0.362317	0.449809	0.406063											a	h	h	b	b	h	a	h	h	a	h	h	b	h	h	h
3086473S	SNP	3086473|F|0--30:G>T	TGCAGTTATAAGCTTCATGTGTTAGTGAAAGATGACACTTGATCATCCGAGTTACAGATCGGAAGAGCG	A06	8570367	2	0.995671	0.995671	0.795652	0.813043	0.792208	0.809524	0.38961	0.203463	0.186147	0.606061	0.004329	2391.21	1066.26	30	0.32518	0.304008	0.314594											a	h	h	a	a	h	h	h	h	h	a	a	h	h	h	a
3111903S	SNP	3111903|F|0--32:A>G	TGCAGTTATTGTTGTATGGCTGTAAAACTTGAAGATGTTCCCGAAAGATGGTCTTGCAATGACTGTGTT	A06	14800917	1	0.91342	0.91342	0.767773	0.696682	0.701299	0.636364	0.489177	0.212121	0.277056	0.424242	0.0865801	1423.85	602.248	32	0.356596	0.422632	0.389614											a	h	h	b	b	h	a	h	b	a	h	h	b	h	h	h
3087359S	SNP	3087359|F|0--39:A>G	TGCAGACAAGACAAGAGGTCAACGTCTTCCCAGAGAACGAGGGTTACAGAGAGCTGTCTCAGATCGTTG	A06	15865602	1	1	1	0.757576	0.935065	0.757576	0.935065	0.307359	0.242424	0.0649351	0.692641	0	4000.6	850.586	39	0.367309	0.121437	0.244373											a	h	h	h	h	h	h	a	h	h	h	h	h	h	h	h
3157824S	SNP	3157824|F|0--11:G>A	TGCAGAAACTGGAAAAAAAAACATGGGGTATGACCTTAGTAAGTAATGCATGTCATTGTTTCTAGGACC	A06	16425805	1	0.909091	0.909091	0.761905	0.680952	0.692641	0.619048	0.506494	0.21645	0.290043	0.402597	0.0909091	1057.92	625.649	11	0.362812	0.434512	0.398662											a	h	h	b	b	h	a	h	b	a	h	b	b	h	h	h
3119258S	SNP	3119258|F|0--37:G>A	TGCAGAATGAATTCTAACAAACTTTATAACGACGGTAGCAATTTAGGAATTATATTGTTAGTGACTTAG	A06	17524551	1	0.930736	0.930736	0.786047	0.632558	0.731602	0.588745	0.541126	0.199134	0.341991	0.38961	0.0692641	1523.18	870.143	37	0.336355	0.464857	0.400606											a	h	a	b	b	h	a	h	b	a	h	b	b	h	h	h
3123285S	SNP	3123285|F|0--15:C>T	TGCAGCAGACGACGACGCATCACCCACGCATCTTCTCCAAGCTCTTCCTCTGAGACCACTAGCAAGGAA	A06	19646190	1	0.935065	0.935065	0.796296	0.62037	0.744589	0.580087	0.545455	0.190476	0.354978	0.38961	0.0649351	1021.74	581.112	15	0.324417	0.471022	0.397719											a	h	h	b	b	h	a	h	a	a	h	h	b	h	h	h
3080843S	SNP	3080843|F|0--60:T>A	TGCAGCAACAATCAGCTTCTCTTCTCCATCTACCTCAAACTCTCCCATCTTCACAAACCCTGAAGATGG	A06	21812557	1	0.926407	0.926407	0.752336	0.658879	0.69697	0.61039	0.545455	0.229437	0.316017	0.380952	0.0735931	1617.1	869.354	60	0.372653	0.449515	0.411084											a	h	a	b	b	h	h	h	b	a	h	b	b	h	h	h
100070856S	SNP	100070856|F|0--8:C>A	TGCAGCTCCCGGCTCTGCGTTGGCTCGAGCTGAACTTGACTACTCACGAGATGAACATTCGCAAACATG	A06	22811757	1	0.926407	0.926407	0.799065	0.602804	0.74026	0.558442	0.554113	0.186147	0.367965	0.372294	0.0735931	1469.39	832.589	8	0.32112	0.478863	0.399991											a	h	a	b	b	h	h	h	b	a	h	b	b	h	h	h
3109249S	SNP	3109249|F|0--65:G>A	TGCAGGAGGCAAACATCTCGTCCTGCAACTCATCAGAGTATAATACAAGAATGTTACAACTTTGTGTAC	A06	24101637	1	0.926407	0.926407	0.808411	0.570093	0.748918	0.528139	0.575758	0.177489	0.398268	0.350649	0.0735931	2114.28	1328.77	65	0.309765	0.490174	0.399969											a	h	h	b	b	h	h	b	b	a	a	b	b	h	b	h
3107535S	SNP	3107535|F|0--31:T>C	TGCAGTAAAGCCTTCCACAGTTTGCCAATACTGGGAATGGCGAACCAGTACATGTCTGGATCGATAAGT	A07	164786	1	1	1	0.761905	0.718615	0.761905	0.718615	0.519481	0.238095	0.281385	0.480519	0	1822.58	914.482	31	0.362812	0.404415	0.383613											a	h	h	a	a	b	h	h	h	h	a	a	h	h	h	a
3137729S	SNP	3137729|F|0--5:C>T	TGCAGCTATTAGCCACCAGCTACCTTCAGAATAATCAAGCTTACAGTGCCTATCATCTGCTCAAGGGTA	A07	616415	2	0.930736	0.930736	0.75814	0.646512	0.705628	0.601732	0.554113	0.225108	0.329004	0.376623	0.0692641	1382.68	729.38	5	0.366728	0.457069	0.411898											a	h	h	a	a	h	h	h	h	h	a	a	h	h	b	a
3095248S	SNP	3095248|F|0--23:G>T	TGCAGTAAACAAAACCCTAGTTTGTTTATAACATTTACAGATCGGAAGAGCGGTTCAGCAGGAATGCCG	A07	697932	2	0.91342	0.91342	0.739336	0.63981	0.675325	0.584416	0.5671	0.238095	0.329004	0.34632	0.0865801	1284.71	627.192	23	0.385436	0.460906	0.423171											a	h	h	a	a	b	h	h	b	h	a	a	h	h	b	a
3089358S	SNP	3089358|F|0--18:A>C	TGCAGCGAAGAAGTATATAGAGGACCATTACAACAAACGCATGAGACACATCCAGCAACGTAAAGAAAG	A07	940219	1	0.935065	0.935065	0.712963	0.74537	0.666667	0.69697	0.506494	0.268398	0.238095	0.428571	0.0649351	1838.94	822.243	18	0.409294	0.379587	0.39444											a	h	h	a	a	b	h	h	h	h	a	a	h	h	b	a
3161372S	SNP	3161372|F|0--15:T>C	TGCAGCTCGTCCCCATCAGCACCTATGCAGCTGAGAATGCTTGTGGTTCAAGCATTGGTATATTCTGTT	A07	1183693	1	0.917749	0.917749	0.665094	0.712264	0.61039	0.65368	0.571429	0.307359	0.264069	0.34632	0.0822511	1042.41	521.312	15	0.445488	0.409888	0.427688											a	h	h	a	a	b	h	h	h	h	a	a	h	h	b	a
100057808S	SNP	100057808|F|0--17:C>G	TGCAGTGGATTCGTCCACTTTTGCTGTCTTGGCTCTGGTCCCAAAATCTTTCAGAAAGAGTAAATCTAA	A07	1227642	1	0.930736	0.930736	0.739535	0.623256	0.688312	0.580087	0.593074	0.242424	0.350649	0.337662	0.0692641	955.77	532.237	17	0.385246	0.469616	0.427431											a	h	h	a	a	b	h	h	h	h	a	a	h	h	b	a
3087079S	SNP	3087079|F|0--34:T>C	TGCAGCTGGCCGACAAGTGGCTTTATTTTCCCTATGATTTCATTTTCTTCCTTTTCAAAATCTAAATAT	A07	3039519	1	0.995671	0.995671	0.782609	0.630435	0.779221	0.627706	0.584416	0.21645	0.367965	0.411255	0.004329	1602.88	882.52	34	0.340265	0.465974	0.403119											a	h	h	a	a	b	h	h	h	h	h	a	h	h	b	a
3091588S	SNP	3091588|F|0--64:G>C	TGCAGATCTCATCTATAAGCACTAGGCTTCTTGAAGTAGCCTGGCTTACAATAGACCGTATCTCGGACA	A07	4099072	1	1	1	0.675325	0.78355	0.675325	0.78355	0.541126	0.324675	0.21645	0.458874	0	1675.89	726.001	64	0.438523	0.339199	0.388861											a	h	h	a	h	h	h	h	h	h	a	a	h	h	b	a
100011208S	SNP	100011208|F|0--39:A>C	TGCAGAGTTCCAAACGTCAAGTTCAATGTTGCAAAACTTATGCAATCCCTCATCCCCATAGTCGACCAA	A07	7353774	2	0.857143	0.857143	0.717172	0.737374	0.614719	0.632035	0.467532	0.242424	0.225108	0.38961	0.142857	2150.81	1119.48	39	0.405673	0.387307	0.39649											a	h	h	b	b	h	h	b	b	h	a	h	a	b	h	b
3076656S	SNP	3076656|F|0--61:C>A	TGCAGCTTCGTCCCATAAAGAGAGATACACCACAACAGTCCTGTAATACATATTGAAATAACTGATGAC	A07	8632014	1	0.926407	0.926407	0.560748	0.990654	0.519481	0.917749	0.415584	0.406926	0.00865801	0.510823	0.0735931	2686.44	430.409	61	0.492619	0.0185169	0.255568											a	h	h	h	a	a	h	h	a	h	a	h	a	h	h	h
3175979S	SNP	3175979|F|0--28:G>T	TGCAGAAACTTGTCCAATTTCGAGCCAAGTTTCTTGGATTTCTTACAGATCGGAAGAGCGGTTCAGCAG	A07	9716861	1	0.930736	0.930736	0.781395	0.697674	0.727273	0.649351	0.484848	0.203463	0.281385	0.445887	0.0692641	2204.58	1006.41	28	0.341633	0.42185	0.381741											a	h	h	a	a	h	h	h	h	h	h	a	h	h	h	a
3082685S	SNP	3082685|F|0--24:A>G	TGCAGATCTCCTTATTTGATTTTCATTTACCCCACTTGTTTTTACAGATCGGAAGAGCGGTTCAGCAGG	A07	12543203	1	0.935065	0.935065	0.787037	0.638889	0.735931	0.597403	0.536797	0.199134	0.337662	0.398268	0.0649351	3063.79	1756.86	24	0.335219	0.46142	0.39832											a	h	h	h	a	h	h	h	h	h	h	h	h	a	h	h
3103528S	SNP	3103528|F|0--12:A>T	TGCAGATTTCATACCTACTGTAGCTAATAAGTTGCCCCCGGAATCCAAGAAAAAAATTGGTATAATTGC	A07	12640058	1	1	1	0.809524	0.571429	0.809524	0.571429	0.619048	0.190476	0.428571	0.380952	0	1401.05	927.948	12	0.30839	0.489796	0.399093											a	h	h	h	a	h	h	h	h	h	h	h	h	a	h	h
3179108S	SNP	3179108|F|0--18:A>T	TGCAGGTGCTGCTTTGCTATTCGCTGCTCCTGCAATAGCCTTTGCTTGGTGGCGTCGAAGAAAGCCACA	A07	15706422	1	0.900433	0.900433	0.730769	0.735577	0.658009	0.662338	0.480519	0.242424	0.238095	0.419913	0.0995671	1354.43	677.992	18	0.393491	0.389007	0.391249											a	h	h	h	h	a	h	h	a	a	h	h	h	a	h	h
3084786S	SNP	3084786|F|0--10:G>A	TGCAGACCTCGTCAGCAGGTACGTAATTACTAAGATTATACTTATTTCTTTGTAAGTATTACAGATCGG	A07	16577469	1	0.995671	0.995671	0.143478	0.995652	0.142857	0.991342	0.857143	0.852814	0.004329	0.138528	0.004329	1405.26	98.915	10	0.245784	0.00865785	0.127221											a	h	h	a	a	a	a	a	a	a	a	a	a	a	a	a
100065125S	SNP	100065125|F|0--33:A>T	TGCAGGGCCATATCAGAAGAAAGAAATGGACATAAGCTCAGATGAGGAAGCTGCACCGAGGGTCATGGC	A07	16916107	1	0.857143	0.857143	0.626263	0.964646	0.536797	0.82684	0.350649	0.320346	0.030303	0.506494	0.142857	864.782	264.114	33	0.468116	0.0682073	0.268161											a	h	h	h	h	a	h	h	h	a	a	h	h	a	h	h
3117712S	SNP	3117712|F|0--17:T>C	TGCAGCACAAAAAAGAGTAACATAAGACAAAGCAAGAATACAATACCGCAAGCTTGATTGATTACAGTA	A07	20545715	1	0.818182	0.818182	0.740741	0.730159	0.606061	0.597403	0.4329	0.212121	0.220779	0.385281	0.181818	1593.01	760.108	17	0.384088	0.394054	0.389071											a	h	h	h	b	h	h	a	a	a	b	h	h	a	a	h
3107492S	SNP	3107492|F|0--40:A>C	TGCAGCCTCGCAAATCTACTCGACCTGCAAACCACAAAATAACCTCTTTAGTCCCTAATCACACCATAA	A07	21081791	1	0.926407	0.926407	0.621495	0.799065	0.575758	0.74026	0.536797	0.350649	0.186147	0.38961	0.0735931	1172.53	469.368	40	0.470478	0.32112	0.395799											a	h	h	h	b	a	h	a	a	a	b	h	h	a	a	h
3078178S	SNP	3078178|F|0--49:C>T	TGCAGCTGTTCTTGCTGATTACCTTTGATTATTTTTCCACTTATATATACAATAATTTACAGATCGGAA	A07	21213474	1	0.935065	0.935065	0.736111	0.703704	0.688312	0.658009	0.52381	0.246753	0.277056	0.411255	0.0649351	1373.45	892.216	49	0.388503	0.41701	0.402756											a	h	h	h	b	h	h	a	a	a	b	h	h	a	h	h
100060020S	SNP	100060020|F|0--39:G>T	TGCAGGGGTAGTAAGAGTGAAGAGAGTGTGATCAAGCTCGGATTTCCTGAAGCCTCTTCCATTTAGAGT	A07	21921431	1	0.900433	0.900433	0.644231	0.990385	0.580087	0.891775	0.329004	0.320346	0.00865801	0.571429	0.0995671	1886.33	650.878	39	0.458395	0.0190459	0.23872											a	h	h	h	h	h	h	h	a	h	h	h	h	h	h	h
100046849S	SNP	100046849|F|0--44:C>T	TGCAGCTTAGCCACTCGCTTCCGCTCTGCTTCCAACATCTGCGCCTCCTCTCTCGACTCATACGGTAAC	A08	155075	1	0.878788	0.878788	0.724138	0.926108	0.636364	0.813853	0.307359	0.242424	0.0649351	0.571429	0.121212	1706.55	1319.11	44	0.399524	0.136863	0.268194											a	h	h	a	h	h	h	h	h	h	h	h	a	h	h	a
100015618S	SNP	100015618|F|0--44:T>C	TGCAGATGATGAAGCAGGTTGCCAACTGTCTTCTCTTAGCCATGTTTTGTTATGAGCTAAACCCTCAGG	A08	1083445	1	0.939394	0.939394	0.617512	1	0.580087	0.939394	0.359307	0.359307	0	0.580087	0.0606061	6580.7	493.643	44	0.472382	0	0.236191											a	c	c	c	c	c	c	c	c	c	a	c	a	c	c	c
3122125S	SNP	3122125|F|0--26:T>C	TGCAGTCGGTATGTGGAGCTATCTATTTTTTTCCTTGGCATACTTCCGTTTGAGAGACAGGTTTTGACA	A08	2024748	1	0.930736	0.930736	0.827907	0.609302	0.770563	0.5671	0.52381	0.160173	0.363636	0.406926	0.0692641	1273.37	794.099	26	0.284954	0.476106	0.38053											a	h	b	a	h	h	h	b	h	b	h	h	a	h	h	a
3082716S	SNP	3082716|F|0--54:A>T	TGCAGCTCTTTTGTAGTCCTTTTTGGCAAACGCACTCGCTAGTATTGCCTTATAAAAAGACACATTTGT	A08	2063821	1	0.930736	0.930736	0.786047	0.67907	0.731602	0.632035	0.497835	0.199134	0.298701	0.4329	0.0692641	2860.29	1338.71	54	0.336355	0.435868	0.386111											a	h	b	a	h	h	h	b	h	b	h	h	a	h	h	a
3150538S	SNP	3150538|F|0--66:C>A	TGCAGCAGCACTAGTGTTGAGCGTTGGCTGTAACAGAGGACCAATCACCATTGCTGCGTTTATCGACAC	A08	2113277	1	0.948052	0.948052	0.739726	0.716895	0.701299	0.679654	0.515152	0.246753	0.268398	0.4329	0.0519481	1256.77	664.096	66	0.385063	0.405913	0.395488											a	h	b	a	h	h	h	b	h	b	h	h	a	h	h	a
100027638S	SNP	100027638|F|0--52:C>G	TGCAGTACAGACTTCTCAAACATCAGACTCGTGTTGATCAACACATGTATACCACGCCACGTGTTGCCT	A08	3490871	1	0.930736	0.930736	0.64186	0.818605	0.597403	0.761905	0.502165	0.333333	0.168831	0.428571	0.0692641	2296.45	955.429	52	0.459751	0.296982	0.378367											a	h	b	a	h	h	h	b	h	b	h	h	a	h	h	a
100068556S	SNP	100068556|F|0--27:A>G	TGCAGTACCGATAAATCTTTAGTTTAGAGGGTTTTATCCTAACCAAAATTAGGTGAAGGGTTTTGCATT	A08	3716014	1	0.839827	0.839827	0.773196	0.690722	0.649351	0.580087	0.450216	0.190476	0.25974	0.38961	0.160173	1197.74	730.342	27	0.350728	0.427251	0.388989											a	h	b	a	h	h	h	b	h	b	h	b	a	h	h	a
3102606S	SNP	3102606|F|0--25:T>G	TGCAGGTTCTTCCCCAGAACTTGCTTAGGAAATACTTACAGATCGGAAGAGCGGTTCAGCAGGAATGCC	A08	4312802	1	0.995671	0.995671	0.717391	0.804348	0.714286	0.800866	0.47619	0.281385	0.194805	0.519481	0.004329	2551.66	1191.25	25	0.405482	0.314745	0.360113											a	h	b	a	h	h	h	b	h	b	h	h	a	h	h	a
3183335S	SNP	3183335|F|0--45:A>G	TGCAGCAGCACGTTCGGGTCCTAGCTTCCGTCTTTTTTGTTTGACAGGTTTGAATGCTGGATCGATATT	A08	5506842	3	0.930736	0.930736	0.683721	0.995349	0.636364	0.926407	0.298701	0.294372	0.004329	0.632035	0.0692641	2332.41	549.594	45	0.432493	0.00925906	0.220876											a	c	c	c	c	c	c	c	c	c	a	c	a	c	c	c
3123670S	SNP	3123670|F|0--62:C>T	TGCAGGGAGTAAATGGCCAGCTAATTTTTCTTTCTATGGCCTCTCTGCGCCACCACATTTTTCTTCCTT	A08	6066946	1	1	1	0.818182	0.601732	0.818182	0.601732	0.580087	0.181818	0.398268	0.419913	0	1767.25	1142.24	62	0.297521	0.479301	0.388411											a	h	b	a	h	h	h	b	h	b	h	h	a	h	h	a
100011129S	SNP	100011129|F|0--27:T>A	TGCAGCAATCAATCACATAAACAAGAATAGAATATTTACAGATCGGAAGAGCGGTTCAGCAGGAATGCC	A08	6669557	2	0.82684	0.82684	0.780105	0.727749	0.645022	0.601732	0.406926	0.181818	0.225108	0.419913	0.17316	2408.11	1195.5	27	0.343083	0.396261	0.369672											a	h	b	a	h	h	h	b	h	b	h	h	a	h	h	a
3084537S	SNP	3084537|F|0--40:A>T	TGCAGGGGCAAGCCACAGCCTCCGTTTGAGCAGGTTTGTCACTCATTTCAGTCTTATTCTTCTCTTCCT	A08	6971528	1	0.922078	0.922078	0.784038	0.699531	0.722944	0.645022	0.47619	0.199134	0.277056	0.445887	0.0779221	2675.41	1411.57	40	0.338645	0.420375	0.37951											a	h	b	a	h	h	h	b	h	b	h	h	a	h	h	a
3093438S	SNP	3093438|F|0--16:T>C	TGCAGCTATCTATAGGTTTAGGCACAGAACACACCCCACTCGTGCCGGCTATCAAAATAAGACCAAATC	A08	8114899	1	1	1	0.705628	0.818182	0.705628	0.818182	0.47619	0.294372	0.181818	0.52381	0	2415.4	1066.66	16	0.415434	0.297521	0.356478											a	h	h	a	h	h	h	b	h	b	h	h	a	h	h	a
3076420S	SNP	3076420|F|0--8:A>C	TGCAGCACATATTACCTTTTCAACGTGCTTCCCTCCAAAGACCCACTAAAACCATTTTGTTACAGATCG	A08	8129217	1	0.930736	0.930736	0.790698	0.697674	0.735931	0.649351	0.47619	0.194805	0.281385	0.454545	0.0692641	2729.28	1481.27	8	0.33099	0.42185	0.37642											a	h	b	a	h	h	h	b	h	b	h	h	a	h	h	a
3096604S	SNP	3096604|F|0--50:C>A	TGCAGGAGATAACATACTTTGTTGTAACTGTCCACGGCATTGATTTTTTTCCGCTTTGAAAGCAATAAA	A08	8380442	1	0.917749	0.917749	0.735849	0.693396	0.675325	0.636364	0.52381	0.242424	0.281385	0.393939	0.0822511	968.918	490.564	50	0.38875	0.425196	0.406973											a	h	b	h	h	h	h	b	h	b	h	h	a	h	h	a
3111174S	SNP	3111174|F|0--7:G>A	TGCAGAAGAACAAAGCAAACGACCAAATATATCAACTTACAGATCGGAAGAGCGGTTCAGCAGGAATGC	A08	9035518	1	0.935065	0.935065	0.814815	0.638889	0.761905	0.597403	0.510823	0.17316	0.337662	0.424242	0.0649351	1811.67	1092.36	7	0.301783	0.46142	0.381602											a	h	b	a	h	h	h	b	h	b	h	h	a	h	h	a
3137146S	SNP	3137146|F|0--56:T>G	TGCAGTGCAAAATGCTTGGAGAAGGATCGTATTTTGATGATTGGATTTCGAGTTCTTGTGTAGATCTTA	A08	9432716	1	0.930736	0.930736	0.697674	0.739535	0.649351	0.688312	0.52381	0.281385	0.242424	0.406926	0.0692641	2185	1064.41	56	0.42185	0.385246	0.403548											a	h	h	b	b	h	h	b	b	h	a	h	a	b	h	b
3095924S	SNP	3095924|F|0--15:A>C	TGCAGTCGTCGTCAAAAAACCTTCTGTTTGTGCTGCTGCTTCAGGGGAGAAAAGACCTTTACAGATCGG	A08	10040433	1	1	1	0.727273	0.805195	0.727273	0.805195	0.467532	0.272727	0.194805	0.532468	0	4012.02	1850.18	15	0.396694	0.313712	0.355203											a	h	b	a	h	h	h	b	h	h	h	h	a	h	h	a
3081355S	SNP	3081355|F|0--33:G>A	TGCAGCCACACTTAGTTTTTGTTTGGCAAAGTGGCATAACTTTCTAAACCTTTTTTCTATCATCTGATA	A08	10788289	1	0.896104	0.896104	0.73913	0.729469	0.662338	0.65368	0.47619	0.233766	0.242424	0.419913	0.103896	2356.22	1165.63	33	0.385633	0.394688	0.390161											a	h	b	a	h	h	h	b	h	h	h	h	a	h	h	a
100056392S	SNP	100056392|F|0--61:G>T	TGCAGCTTTTTGCGGTTCACGTGTTATTTGCTTTTGGTTCTATCTTTTTTTTGGTTCTGATGTATTTCT	A08	11013872	1	0.91342	0.91342	0.810427	0.630332	0.74026	0.575758	0.510823	0.17316	0.337662	0.402597	0.0865801	893.955	548.183	61	0.307271	0.466027	0.386649											a	h	b	a	h	h	h	b	h	b	h	h	a	h	h	a
100033563S	SNP	100033563|F|0--43:T>G	TGCAGAAGAAACGCCAAGAAGATGAAGTAGAATTGGCGTTACATAGACGATGCGAAAAAGATGGTCTTT	A08	11013937	1	0.926407	0.926407	0.691589	0.766355	0.640693	0.709957	0.502165	0.285714	0.21645	0.424242	0.0735931	963.991	458.228	43	0.426587	0.35811	0.392349											a	h	b	a	b	h	h	b	h	b	h	h	a	h	h	a
3090244S	SNP	3090244|F|0--45:G>A	TGCAGAGTTAGGGTTCCTCAAGAACTTGGAGATTCTGTTTCTTCAGACCAATGAGCTTACAGGTTCTGT	A08	11150494	1	0.930736	0.930736	0.776744	0.665116	0.722944	0.619048	0.519481	0.207792	0.311688	0.411255	0.0692641	860.693	416.294	45	0.346825	0.445473	0.396149											a	h	b	a	h	h	h	b	h	b	h	h	a	h	h	a
3086836S	SNP	3086836|F|0--15:G>A	TGCAGTTTGCAACATGGTATCAGAGCTACTGCTGATCTCTGGAGCCTTGTTGAATAAGACTGAAGAAGC	A08	11396576	3	0.883117	0.883117	0.936275	0.852941	0.82684	0.753247	0.186147	0.0562771	0.12987	0.69697	0.116883	3455.34	1845.28	15	0.119329	0.250865	0.185097											a	h	h	h	h	h	h	h	h	h	h	h	h	h	h	h
3124982S	SNP	3124982|F|0--65:C>A	TGCAGGGTATGCGACATGGTTCGTATGAGAAACTGGATGATGATGGTCTTGCACCTCCTGTAAGTCAAT	A08	11512548	1	0.935065	0.935065	0.800926	0.657407	0.748918	0.614719	0.506494	0.186147	0.320346	0.428571	0.0649351	2032.23	1209.38	65	0.318887	0.450446	0.384666											a	h	b	a	h	h	h	b	h	b	h	h	a	h	h	a
3078075S	SNP	3078075|F|0--26:G>C	TGCAGTAGAATAGAATTACACCATTGGAAAAATCCTATATAATAGATTTACACTATTTTACAGATCGGA	A08	12360467	1	0.935065	0.935065	0.819444	0.587963	0.766234	0.549784	0.554113	0.168831	0.385281	0.380952	0.0649351	1720.1	1225.26	26	0.29591	0.484525	0.390218											a	h	b	a	h	h	h	b	h	b	h	h	a	h	h	a
3148751S	SNP	3148751|F|0--29:G>T	TGCAGTCTTTGCCAAGCCCACTAGGCAATGGCACTAAGTTCATTAGCCAAACGGCCCAAAGTACTTTCC	A08	12527104	1	1	1	0.792208	0.718615	0.792208	0.718615	0.489177	0.207792	0.281385	0.510823	0	2865.65	1480.69	29	0.329229	0.404415	0.366822											a	h	b	a	h	h	h	b	h	b	h	h	a	h	h	a
3144111-1S	SNP	3144111|F|0--39:G>A	TGCAGATGTTATCAAAAAAGCATTCAAAGAAACTGAAGAGGATTTTTGCGGTATGGTTACAGATCGGAA	A08	12639394	1	0.982684	0.982684	0.819383	0.770925	0.805195	0.757576	0.402597	0.177489	0.225108	0.580087	0.017316	2482.64	813.838	39	0.295989	0.353199	0.324594											a	c	c	a	c	c	c	c	c	c	c	c	a	c	c	a
100024245S	SNP	100024245|F|0--54:G>A	TGCAGTTCCTGTCCAAGCCCAAGCCAACGGAAGCAGATACCATGGCGCTTTTGCGATCATGAAGAGCCC	A08	13523708	1	0.852814	0.852814	0.741117	0.984772	0.632035	0.839827	0.233766	0.220779	0.012987	0.619048	0.147186	1579.53	400.635	54	0.383725	0.029993	0.206859											a	c	c	c	c	c	c	c	c	c	c	c	a	c	c	c
3115087S	SNP	3115087|F|0--17:T>A	TGCAGAAGAGCCTTACCTGGTTATAATCACGACATCTCTGCATCCAAAACAGAGGCTTATATCCTTTTT	A08	13700987	1	0.878788	0.878788	0.729064	0.729064	0.640693	0.640693	0.47619	0.238095	0.238095	0.402597	0.121212	1205.36	575.321	17	0.395059	0.395059	0.395059											a	h	b	a	h	h	h	b	h	b	h	h	a	h	h	h
3075501S	SNP	3075501|F|0--58:A>G	TGCAGAAACTATATTGGTACAATTTTACACTGTGAATTACCTATAAGAAGGGACACAGATGGTTCCTTT	A08	16778383	1	0.935065	0.935065	0.712963	0.703704	0.666667	0.658009	0.545455	0.268398	0.277056	0.38961	0.0649351	2532.07	1340.98	58	0.409294	0.41701	0.413152											a	h	h	a	h	h	h	b	h	b	h	h	a	h	h	h
100017650S	SNP	100017650|F|0--6:A>G	TGCAGAAATTCGCCGTCTCTGCGACGCTCAGTTCGATTCATCCATCATCGGCGTTGTAAGACAGTTCGA	A08	17734324	1	0.935065	0.935065	0.731481	0.703704	0.683983	0.658009	0.528139	0.251082	0.277056	0.406926	0.0649351	2037.55	1214.27	6	0.392833	0.41701	0.404921											a	h	b	h	h	h	h	b	b	b	h	h	a	h	h	h
3083604S	SNP	3083604|F|0--50:A>C	TGCAGCTTCTGCTCGGAAGTATGTATATACAATATAAAAACGTTGAGAAGATGTTACTGAATTTACAGA	A08	17779132	1	0.930736	0.930736	0.767442	0.618605	0.714286	0.575758	0.571429	0.21645	0.354978	0.359307	0.0692641	1362.47	783.54	50	0.35695	0.471866	0.414408											a	h	b	h	h	h	h	b	b	b	h	h	a	h	h	h
3094855S	SNP	3094855|F|0--45:A>C	TGCAGCAGTACCTCCAGCAATCAGAACCTGTCATAACAAAAACACACATACTCCATTACAGATCGGAAG	A08	19497081	1	0.883117	0.883117	0.833333	0.612745	0.735931	0.541126	0.489177	0.147186	0.341991	0.393939	0.116883	2221.91	1394.83	45	0.277778	0.474577	0.376177											a	h	h	h	h	a	h	b	b	b	h	h	a	b	h	h
3081958-2S	SNP	3081958|F|0--57:C>T	TGCAGCATAATCTTTCAAGTCTAGGTGAACCTTCCACATATCTCTGCTTTCGTCAATCACAGAAACCTA	A08	19889483	1	1	1	0.822511	0.709957	0.822511	0.709957	0.467532	0.177489	0.290043	0.532468	0	1940.19	849.498	57	0.291974	0.411836	0.351905											a	h	h	h	h	a	h	b	b	b	h	h	a	b	h	h
3075812S	SNP	3075812|F|0--30:A>T	TGCAGAATGGCATAAGCAAGTTGACAGGTAAAAGAAGTCTACTAGGAAGAGAAAATTACAGATCGGAAG	A08	20868048	1	1	1	0.835498	0.709957	0.835498	0.709957	0.454545	0.164502	0.290043	0.545455	0	3768.78	2203.35	30	0.274882	0.411836	0.343359											a	h	h	h	h	h	a	b	h	h	h	h	a	b	h	h
3152469S	SNP	3152469|F|0--30:C>G	TGCAGGCGTCAGGAACGTGATTCGCGTGGCCTACACCAAATACGCTATGATAGCCAAGGCGATGTTTGC	A09	1418259	1	0.91342	0.91342	0.734597	0.654028	0.670996	0.597403	0.558442	0.242424	0.316017	0.354978	0.0865801	852.149	456.119	30	0.389928	0.45255	0.421239											a	h	a	b	a	a	b	b	h	h	b	h	b	h	a	a
3083093S	SNP	3083093|F|0--68:A>T	TGCAGCACCGTTTACTATAAAGTTTTTGCATGGTTCTATAACTGAAAAGAAGATATGTCATTTACTATA	A09	1930507	1	0.909091	0.909091	0.728571	0.671429	0.662338	0.61039	0.545455	0.246753	0.298701	0.363636	0.0909091	1261.93	600.609	68	0.39551	0.441224	0.418367											a	h	a	h	h	a	b	b	h	h	b	h	b	b	a	a
3135435S	SNP	3135435|F|0--43:A>C	TGCAGTATTTTCTCTTGGTGTTCGTTTGAAAATCTTCTCTTCTATTGTAGGTGTTTACAGATCGGAAGA	A09	2158780	1	0.991342	0.991342	0.637555	0.991266	0.632035	0.982684	0.367965	0.359307	0.00865801	0.623377	0.00865801	3769.31	1124.36	43	0.462157	0.0173147	0.239736											a	h	a	h	a	h	h	h	h	h	h	h	h	h	a	a
100007394S	SNP	100007394|F|0--66:C>T	TGCAGTGGATTTCAAAAAGGTTTAGGTGACAAAGCCATCATTTTTCTTTTTGCTTTATGTTGAATGCAT	A09	4167361	1	0.800866	0.800866	0.72973	0.783784	0.584416	0.627706	0.38961	0.21645	0.17316	0.411255	0.199134	2254.68	1114.28	66	0.394449	0.338934	0.366691											a	h	h	h	b	h	h	b	h	h	a	h	h	b	a	h
3076268S	SNP	3076268|F|0--54:C>G	TGCAGAAACAATTTATTGATCAAATCCCAATCTTTGAGAATAGTCTCTATGTTTCATGAGTACAGTTTT	A09	4427234	1	1	1	0.800866	0.61039	0.800866	0.61039	0.588745	0.199134	0.38961	0.411255	0	2236.3	1403.13	54	0.31896	0.475628	0.397294											a	h	h	h	b	h	b	b	h	h	h	h	h	b	a	a
100045743S	SNP	100045743|F|0--12:T>A	TGCAGAAGGATCTTTCTAATACCAATGACTTGTCTGAAACCACCCGCTTGTCAAACGACGACTATTCCA	A09	5001981	1	0.878788	0.878788	0.758621	0.743842	0.666667	0.65368	0.437229	0.212121	0.225108	0.441558	0.121212	919.782	449.318	12	0.366231	0.381082	0.373656											a	h	h	a	b	h	h	b	h	h	h	b	a	h	h	b
100061740S	SNP	100061740|F|0--30:G>A	TGCAGGGAACGGAGAGGATGTAAGCTGATAGTGCGTTGATAAGGTCCATGTGATTAGGAAGGGAGAAGA	A09	6375425	1	1	1	0.61039	1	0.61039	1	0.38961	0.38961	0	0.61039	0	2592.64	688.838	30	0.475628	0	0.237814											a	h	h	h	h	a	a	h	h	a	a	h	h	a	h	a
3081426S	SNP	3081426|F|0--37:C>T	TGCAGATCCTCAAGCATTGCCACTGCCCTTTTTAGTTCCTCTTTACTCCATAAACCAGTCAGCATATTG	A09	7218659	1	0.91342	0.91342	0.78673	0.824645	0.718615	0.753247	0.354978	0.194805	0.160173	0.558442	0.0865801	1573.73	709.883	37	0.335572	0.289212	0.312392											a	h	h	h	h	b	h	h	h	h	a	h	a	h	a	h
3107024S	SNP	3107024|F|0--11:C>A	TGCAGCTAGCACAACTACGTAATGTAACATCGAGCGATATCGATAAGCTTTCGATATCAAATGTCGAAT	A09	7996429	1	1	1	0.744589	0.835498	0.744589	0.835498	0.419913	0.255411	0.164502	0.580087	0	1325.4	545.975	11	0.380353	0.274882	0.327618											a	c	c	c	c	c	c	c	c	c	c	c	a	c	a	c
3078050S	SNP	3078050|F|0--66:T>C	TGCAGTATCTGGAGGGATAACAGATCTATCTTTCAATGCTGTTGGCTATGCCTGGCAAATTGCTAATTG	A09	9747722	1	0.965368	0.965368	0.748879	0.869955	0.722944	0.839827	0.367965	0.242424	0.125541	0.597403	0.034632	3222.8	1051.89	66	0.376119	0.226266	0.301192											a	c	c	c	c	c	c	c	c	c	a	c	a	c	a	c
3115025S	SNP	3115025|F|0--11:T>C	TGCAGGACTTGTTCTAACTGAAAACGGTAACTTTCTAGTCCCTTTTACAGATCGGAAGAGCGGTTCAGC	A09	9943873	1	0.965368	0.965368	0.681614	0.964126	0.658009	0.930736	0.341991	0.307359	0.034632	0.623377	0.034632	4085.39	1409.02	11	0.434032	0.0691749	0.251604											a	c	c	c	c	c	c	c	c	c	a	c	a	c	a	c
3077829S	SNP	3077829|F|0--62:T>C	TGCAGACAAAGCTGTAATCTTAGATTTAGTTTTATGTCGGTCCTTTCCTTCCATCACTTGATTACTTCA	A09	10251819	1	0.926407	0.926407	0.836449	0.593458	0.774892	0.549784	0.528139	0.151515	0.376623	0.398268	0.0735931	2735.87	1668.53	62	0.273605	0.482531	0.378068											a	h	h	b	b	h	h	b	b	h	a	h	a	b	h	b
3175166S	SNP	3175166|F|0--35:T>C	TGCAGCTCGGTCCCGGAGATTTTCCCGTCCGAGTTTGCGTCTATGTAGTCAAACACGGTTCTTAGCTCG	A09	10291847	1	0.995671	0.995671	0.743478	0.752174	0.74026	0.748918	0.502165	0.255411	0.246753	0.493506	0.004329	1294.97	678.063	35	0.381437	0.372817	0.377127											a	h	h	b	b	h	h	b	b	h	a	h	a	b	h	b
3110774S	SNP	3110774|F|0--19:C>G	TGCAGGTACCTGTCGGGATCGGTTTTCTATCGGTAATCTTCAAATAGCTATCCTCGTTACAGATCGGAA	A09	11694133	1	0.891775	0.891775	0.791262	0.640777	0.705628	0.571429	0.506494	0.186147	0.320346	0.385281	0.108225	1300	737.255	19	0.330333	0.460364	0.395348											a	h	h	b	b	h	h	b	b	h	a	h	a	b	h	b
3152189S	SNP	3152189|F|0--60:C>T	TGCAGGTGTCTGTCCTAGAAGATAATTGATAATGGTAGGAAACTCTGGATCCTGACGGTACCCCATCCT	A09	12284236	1	1	1	0.753247	0.874459	0.753247	0.874459	0.372294	0.246753	0.125541	0.627706	0	2361.15	667.231	60	0.371732	0.219561	0.295647											a	h	h	h	h	h	h	h	h	h	a	h	a	h	h	h
3153610S	SNP	3153610|F|0--36:T>C	TGCAGGAACATCTTCTGCTTCAGCATTACCACATGCTGTCTTGCCTGGCCTTGGGAATAAGGTCAACAT	A09	12284339	1	0.917749	0.917749	0.811321	0.608491	0.744589	0.558442	0.532468	0.17316	0.359307	0.385281	0.0822511	1641.11	981.692	36	0.306159	0.47646	0.391309											a	h	h	h	b	h	h	b	b	h	a	h	a	b	h	b
3164541S	SNP	3164541|F|0--27:T>C	TGCAGTCGTCAAGGATCTTATTTTATTTCGGGCATTTGTGTTAGGTTTTACAGATCGGAAGAGCGGTTC	A09	12321592	1	0.922078	0.922078	0.812207	0.643192	0.748918	0.593074	0.502165	0.17316	0.329004	0.419913	0.0779221	2210.43	1269.27	27	0.305054	0.458992	0.382023											a	h	h	b	b	h	h	b	b	h	a	h	a	b	h	b
3083868S	SNP	3083868|F|0--30:T>A	TGCAGCTTCTTTTGGTGGCAGACCAAGAACTGTAGTGTCAACTTGCTGAAAACAAGCAAGAAAGTTAGT	A09	12461021	1	0.987013	0.987013	0.815789	0.767544	0.805195	0.757576	0.411255	0.181818	0.229437	0.575758	0.012987	1776.89	1114.4	30	0.300554	0.356841	0.328697											a	h	h	h	h	h	h	h	h	h	a	h	a	h	h	h
100046718S	SNP	100046718|F|0--9:A>G	TGCAGTTACAAAGTATAAAACCGCTGCTGATTCTCATCGCCGGCGCCTTGTATTTGATGTGGGCGACTT	A09	12495923	1	0.848485	0.848485	0.72449	0.964286	0.614719	0.818182	0.264069	0.233766	0.030303	0.584416	0.151515	1104.19	511.827	9	0.399209	0.0688776	0.234043											a	h	h	h	h	h	h	h	h	h	a	h	a	h	h	h
3095213S	SNP	3095213|F|0--5:G>A	TGCAGGTTGATTGCCATTCTCAGGGTCCAGACAAATCAGCTGAAATGGAGCTTTACAGATCGGAAGAGC	A09	14623567	1	0.930736	0.930736	0.837209	0.627907	0.779221	0.584416	0.497835	0.151515	0.34632	0.4329	0.0692641	3351.9	1987.92	5	0.27258	0.46728	0.36993											a	h	h	b	b	h	h	b	b	h	a	h	a	b	h	b
100018541S	SNP	100018541|F|0--54:T>C	TGCAGTGATCATAGCGTTCACACTAGGCCAAATAGGTCCAAGCAGACCAAATTTTATCACACAACTTTC	A09	14824643	2	0.891775	0.891775	0.703883	0.742718	0.627706	0.662338	0.493506	0.264069	0.229437	0.398268	0.108225	1347.17	666.343	54	0.416863	0.382176	0.399519											a	h	h	b	b	h	h	b	b	h	a	h	a	b	h	b
3079964S	SNP	3079964|F|0--19:A>T	TGCAGCCTGCTTGCTTGTAAACACATTTGGGCCAAAAAGATTGTGTTGAGCTTTTATAATATGGCCCAG	A09	15665331	1	0.887446	0.887446	0.819512	0.604878	0.727273	0.536797	0.510823	0.160173	0.350649	0.376623	0.112554	1814.58	1086.62	19	0.295824	0.478001	0.386913											a	h	h	b	b	h	h	b	b	h	a	a	a	b	h	b
3163745S	SNP	3163745|F|0--27:T>C	TGCAGCCAATGAACCGGCCAACAAAACTGGAATCTCTGGTTTGTTGAGGTGAGCAAGCCGTCTCAACGA	A09	16199124	1	0.930736	0.930736	0.804651	0.604651	0.748918	0.562771	0.549784	0.181818	0.367965	0.380952	0.0692641	1082.57	614.22	27	0.314375	0.478096	0.396236											a	h	h	b	b	h	h	b	b	h	a	a	a	b	h	b
3105359S	SNP	3105359|F|0--27:G>C	TGCAGAGGATAATTCGCTACCCTACTGGTTCAACGACTGAAGAAGCTACTTGGTAAGATTCTTACAGAT	A09	18341688	1	0.887446	0.887446	0.746341	0.678049	0.662338	0.601732	0.510823	0.225108	0.285714	0.376623	0.112554	2440.12	1286.14	27	0.378632	0.436597	0.407615											a	h	h	a	a	h	h	h	h	h	a	a	h	h	b	a
3077779S	SNP	3077779|F|0--66:C>A	TGCAGTGCCTCCAATTTCTCCAATGAGAACGATATCTGAAACAACCAGCTGCCTTTTCTTAGTTTCCAT	A09	20885800	1	0.926407	0.926407	0.803738	0.920561	0.744589	0.852814	0.255411	0.181818	0.0735931	0.670996	0.0735931	4268.77	1788.19	66	0.315486	0.146257	0.230872											a	h	h	h	h	h	h	h	h	h	a	h	a	h	h	h
3085194S	SNP	3085194|F|0--67:A>G	TGCAGCTAGTATCACAAATGTAAAGAACCATCCAATTCCTGACCCGCTTTTCTCTGCGAAAAAAAACAA	A09	21223271	1	0.935065	0.935065	0.777778	0.662037	0.727273	0.619048	0.52381	0.207792	0.316017	0.411255	0.0649351	1882.56	973.072	67	0.345679	0.447488	0.396584											a	h	h	b	b	h	h	b	b	h	a	h	a	b	h	b
100010153S	SNP	100010153|F|0--49:G>A	TGCAGTGTTGATAGAACGCAAGTATTTTAGATCAATTTATTTATTTTGTGAACAAACTTATAACAATAT	A09	22204101	1	0.822511	0.822511	0.784211	0.673684	0.645022	0.554113	0.445887	0.177489	0.268398	0.376623	0.177489	1093.98	702.02	49	0.338449	0.439668	0.389058											a	h	h	b	b	h	h	b	b	h	a	h	a	b	h	b
3085331S	SNP	3085331|F|0--11:C>G	TGCAGAGCATCCACTAAATCACAGAAGCAAACACACAGCATAATACATGAGTGCAGTTACTTGAGCAAA	A09	22461307	1	0.930736	0.930736	0.823256	0.576744	0.766234	0.536797	0.558442	0.164502	0.393939	0.372294	0.0692641	2147.67	1347.54	11	0.291011	0.488221	0.389616											a	h	h	b	b	h	h	b	b	h	a	h	a	b	h	b
3093565S	SNP	3093565|F|0--51:T>G	TGCAGAGTTCTTTCTCCCAGATATTTTTCTAATCACTAATCTACTCTGGTTTCATACAGACGAGCTGCA	A09	25048555	1	0.852814	0.852814	0.761421	0.695431	0.649351	0.593074	0.463203	0.203463	0.25974	0.38961	0.147186	1708.56	900.982	51	0.363318	0.423613	0.393465											a	h	h	b	b	h	h	b	b	h	a	h	a	h	h	b
3093653S	SNP	3093653|F|0--18:T>G	TGCAGATATAGTGAATGATCTGATAGTTTTTTGAATCCCCAGGCAGCAAATGACTGTGAATTAGAAACA	A09	25616689	1	0.930736	0.930736	0.75814	1	0.705628	0.930736	0.225108	0.225108	0	0.705628	0.0692641	1355.3	489.192	18	0.366728	0	0.183364											a	c	c	c	c	c	a	c	a	c	c	c	c	c	c	c
3107269S	SNP	3107269|F|0--14:A>C	TGCAGGTTTTGATAAGGGATGATCGTAAACTACACGATCATATACCTGAGCACATTGCAAGTAGAGTCG	A09	25616754	1	0.930736	0.930736	0.75814	1	0.705628	0.930736	0.225108	0.225108	0	0.705628	0.0692641	1651.16	570.708	14	0.366728	0	0.183364											a	c	c	c	c	a	a	c	a	a	c	c	c	c	c	c
3076052S	SNP	3076052|F|0--30:C>G	TGCAGTTACAATCTTCCTAGCATGCAATTACATTATTTTACATGTATCTTGTCATATATTTACAGATCG	A09	25859010	1	1	1	0.809524	0.632035	0.809524	0.632035	0.558442	0.190476	0.367965	0.441558	0	2407.48	1413.07	30	0.30839	0.465134	0.386762											a	h	h	h	b	h	h	b	b	h	a	h	a	h	h	b
3111025-2S	SNP	3111025|F|0--13:G>C	TGCAGAATTTGTGGAAGTCTTATCACGTTCTCATTTACAGATCGGAAGAGCGGTTCAGCAGGAATGCCG	A09	26831473	1	0.917749	0.917749	0.745283	0.669811	0.683983	0.614719	0.536797	0.233766	0.30303	0.380952	0.0822511	2689.64	906.264	13	0.379672	0.442328	0.411											a	h	h	b	b	h	h	b	b	b	a	h	a	h	h	b
3108260S	SNP	3108260|F|0--39:G>C	TGCAGTAATGTGATTCTATTTTGGGAGTGAAATTTGAAAGTTGGCATCTATATTTATAAAAATTACAGA	A09	27701205	1	1	1	0.809524	0.554113	0.809524	0.554113	0.636364	0.190476	0.445887	0.363636	0	1363.33	900.258	39	0.30839	0.494144	0.401267											a	h	h	b	b	h	h	b	b	b	a	h	a	h	h	b
3079244S	SNP	3079244|F|0--29:T>G	TGCAGTTTTTATAACATATTGTTTCAAATTGGCAAGATAGTGTGTATATCGCATGAATGACATGTTACT	A09	32801400	1	0.978355	0.978355	0.80531	0.632743	0.787879	0.619048	0.549784	0.190476	0.359307	0.428571	0.021645	982.14	574.953	29	0.313572	0.464758	0.389165											a	h	h	a	b	h	h	b	h	b	a	b	a	h	h	h
3144315S	SNP	3144315|F|0--53:A>G	TGCAGATTCTGACAGTGATAGCTCCTCGGGACGTGGATTAGATGCTGGCAATTAGGGTTGACAAGTTAC	A09	32977489	1	0.926407	0.926407	0.761682	0.747664	0.705628	0.692641	0.454545	0.220779	0.233766	0.471861	0.0735931	2385.81	1269.52	53	0.363045	0.377326	0.370185											a	h	h	a	b	h	h	b	h	h	a	b	a	h	h	h
100056790S	SNP	100056790|F|0--50:A>G	TGCAGGTATCAAAAGCTAAAAGGGTGGCAATGATGAAGATGCTAGACGACAGATTTGAAGACAAGGTCA	A09	33414071	1	0.926407	0.926407	0.602804	0.836449	0.558442	0.774892	0.519481	0.367965	0.151515	0.406926	0.0735931	873.622	335.572	50	0.478863	0.273605	0.376234											a	h	h	a	b	h	h	b	h	b	a	b	a	h	h	h
3137265S	SNP	3137265|F|0--63:A>G	TGCAGATGATCCAAAGAATACACATTTGAGAGAACTCGAAGGAGCCAAGGAGAGACTGATTCTATGCAA	A09	33456352	1	0.839827	0.839827	0.762887	0.747423	0.640693	0.627706	0.411255	0.199134	0.212121	0.428571	0.160173	898.264	472.632	63	0.361781	0.377564	0.369673											a	h	h	a	b	h	h	b	h	b	a	h	a	h	h	h
3106815S	SNP	3106815|F|0--45:C>T	TGCAGTAGCAGAAGAACGTTATCAGAAATAATATCATTTCCAAAACCCTTACAGATCGGAAGAGCGGTT	A09	34712219	5	0.909091	0.909091	0.747619	0.880952	0.679654	0.800866	0.337662	0.229437	0.108225	0.571429	0.0909091	2078.93	537.404	45	0.37737	0.209751	0.29356											a	h	h	a	h	h	h	h	h	h	a	h	a	h	a	h
3074331S	SNP	3074331|F|0--42:C>T	TGCAGGCACGTGTTTCCAGAAGCAGGATAAAACATTCACTCTCCTTGTTGAAATTGTTACAGATCGGAA	A09	35611050	1	1	1	0.294372	0.796537	0.294372	0.796537	0.909091	0.705628	0.203463	0.0909091	0	4053.09	1189	42	0.415434	0.324132	0.369783											a	h	a	a	a	a	a	a	a	a	a	a	a	a	a	a
100028775S	SNP	100028775|F|0--35:A>T	TGCAGAACAGCAGGTATCCGAGTCATGGTCATAACAGGAGACAACAAGAGCACCGCGGAAGCAATCTGC	A09	35667851	1	1	1	0.588745	1	0.588745	1	0.411255	0.411255	0	0.588745	0	2517.65	504.624	35	0.484249	0	0.242124											a	h	h	a	h	h	h	h	h	h	a	h	a	h	a	h
3134662S	SNP	3134662|F|0--59:C>G	TGCAGAGGAAATGGTCTTCATCCTCCGTGGCGGAGATGCAGCTTCTAACTCACCACAAGCTCCTTCCTC	A09	35899350	1	0.91342	0.91342	0.753555	0.739336	0.688312	0.675325	0.463203	0.225108	0.238095	0.450216	0.0865801	3235	1604.46	59	0.37142	0.385436	0.378428											a	h	h	a	b	h	h	b	h	b	a	b	a	h	h	h
100055692S	SNP	100055692|F|0--37:T>C	TGCAGAACATGGCAGTGGCCAGTGAGTGGTTGAAGAATGAATGATGTCAAAAGTACATACATGTAAATA	A09	36253747	1	0.922078	0.922078	0.71831	0.741784	0.662338	0.683983	0.497835	0.25974	0.238095	0.424242	0.0779221	2229.27	960.932	37	0.404682	0.383081	0.393881											a	h	h	a	b	h	h	b	h	h	a	b	a	h	a	h
100008818S	SNP	100008818|F|0--66:C>T	TGCAGCCAAAACTAGAAACCAAAACATCCACAATGGATCAGCCTCGATATATGTCAGTTATGACTCCAT	A10	126113	1	0.930736	0.930736	0.730233	0.632558	0.679654	0.588745	0.593074	0.251082	0.341991	0.337662	0.0692641	1588.98	908.356	66	0.393986	0.464857	0.429421											a	h	b	h	h	h	h	h	a	h	b	b	b	b	b	b
3149762S	SNP	3149762|F|0--39:A>T	TGCAGAGGAGCTGAAGGAAGAGAAGGACTTGGCCTACTCATGCCTCTCTTACAGATCGGAAGAGCGGTT	A10	2524748	2	1	1	0.766234	0.930736	0.766234	0.930736	0.30303	0.233766	0.0692641	0.69697	0	2339.71	889.395	39	0.358239	0.128933	0.243586											a	h	a	h	h	h	h	h	a	h	a	h	h	a	h	a
3091517S	SNP	3091517|F|0--6:T>G	TGCAGATTTGTGTATATAAACAAAATCTACGAGACCAGAGCCAAAACCAACACAACAAATCCCACTCAA	A10	2927713	1	0.926407	0.926407	0.775701	0.883178	0.718615	0.818182	0.316017	0.207792	0.108225	0.61039	0.0735931	2007.73	801.281	6	0.347978	0.20635	0.277164											a	h	h	a	a	h	h	h	h	h	a	a	h	h	h	a
3082551S	SNP	3082551|F|0--14:T>A	TGCAGATAACTTTTTGATAATGTTTATCGACAAATAACTCGTTGTATAACAATAACTCATGTTCTAAGA	A10	4441875	1	0.887446	0.887446	0.75122	0.658537	0.666667	0.584416	0.52381	0.220779	0.30303	0.363636	0.112554	1825.68	968.17	14	0.373778	0.449732	0.411755											a	h	b	h	h	h	h	h	a	b	b	b	b	b	b	b
3088504-1S	SNP	3088504|F|0--22:T>A	TGCAGTTTACTATCAAGATTCCTATTTCAGCCGGTTTACAGATCGGAAGAGCGGTTCAGCAGGAATGCC	A10	4502265	2	1	1	0.770563	0.835498	0.770563	0.835498	0.393939	0.229437	0.164502	0.606061	0	2755.06	1005.53	22	0.353592	0.274882	0.314237											a	h	h	h	h	h	h	h	a	h	h	h	h	h	h	h
3088504-2S	SNP	3088504|F|0--10:T>G	TGCAGTTTACTATCAAGATTCCTATTTCAGCCGGTTTACAGATCGGAAGAGCGGTTCAGCAGGAATGCC	A10	4502265	2	0.995671	0.995671	0.773913	0.595652	0.770563	0.593074	0.627706	0.225108	0.402597	0.367965	0.004329	2755.06	1005.53	10	0.349943	0.481701	0.415822											a	h	b	h	h	b	h	h	a	b	b	b	b	b	b	b
3085719-1S	SNP	3085719|F|0--10:G>A	TGCAGGAAAAGTACTCGTGTAGCCCTTATATTATCCACATTCTGAATCTATCACTGAACAGATTGTAAG	A10	8058520	3	0.926407	0.926407	0.752336	0.929907	0.69697	0.861472	0.294372	0.229437	0.0649351	0.632035	0.0735931	2758.4	533.261	10	0.372653	0.130361	0.251507											a	c	c	c	c	c	c	c	c	c	a	c	a	c	c	c
100001326S	SNP	100001326|F|0--43:A>G	TGCAGAAAGGTAAAACAATGCACACCTCAAATCCTTTCATAGAAGTCAATCGATTACTCTGCAAGCTAA	A10	10648621	1	0.883117	0.883117	0.627451	0.794118	0.554113	0.701299	0.510823	0.329004	0.181818	0.372294	0.116883	3580.29	2131.62	43	0.467512	0.32699	0.397251											a	h	b	a	h	h	h	h	a	h	b	b	b	b	b	b
3138450S	SNP	3138450|F|0--45:C>T	TGCAGCCGCTAAGAATTGATCCCCAAGCACTAGCCCCGGGTTTTACGTCTTCAGGAAGGTTCTTGATTA	A10	12059531	1	1	1	0.761905	0.593074	0.761905	0.593074	0.645022	0.238095	0.406926	0.354978	0	978.971	563.193	45	0.362812	0.482675	0.422743											a	h	h	a	a	b	h	h	h	h	a	a	h	h	b	a
3083293S	SNP	3083293|F|0--33:A>T	TGCAGAACATACAAAAACAGGTGTAAAACCATCAAATATAGAGCAAGAGAATAACATTTTACCAAAATT	A10	12233753	1	0.926407	0.926407	0.733645	0.640187	0.679654	0.593074	0.580087	0.246753	0.333333	0.34632	0.0735931	1025.26	572.783	33	0.39082	0.460695	0.425758											a	h	h	a	a	b	h	h	b	h	a	a	h	h	b	a
3105064S	SNP	3105064|F|0--52:T>C	TGCAGAAATATTTTATACAAAAAGCACGAGAGGTGAAAAGCAATAGCAGCTATTGTTTACAGATCGGAA	A10	13814383	1	0.930736	0.930736	0.655814	0.781395	0.61039	0.727273	0.52381	0.320346	0.203463	0.406926	0.0692641	2505.92	1150.42	52	0.451444	0.341633	0.396539											a	h	b	a	h	h	h	h	a	h	b	b	h	b	h	h
3078467S	SNP	3078467|F|0--29:A>G	TGCAGTACTGGATATTTCGATTTGAAATTAGATATGATGAAGACATTGTCCTGTAACAACACCAAAATT	A10	14485439	1	0.995671	0.995671	0.156522	0.978261	0.155844	0.974026	0.861472	0.839827	0.021645	0.134199	0.004329	1908.86	209.358	29	0.264045	0.0425331	0.153289											a	h	a	a	a	a	a	a	a	a	a	a	a	c	a	a
3092825S	SNP	3092825|F|0--36:C>T	TGCAGTTTGGCGACATGTTCTCGGGACAAAGGATGCCATCGATGGAGTTGACATTGCCTTGGGAAAATG	A10	14577149	1	0.930736	0.930736	0.748837	0.688372	0.69697	0.640693	0.52381	0.233766	0.290043	0.406926	0.0692641	1423.72	741.661	36	0.37616	0.429032	0.402596											a	h	b	h	h	h	h	h	a	h	h	h	h	b	h	h
3135269S	SNP	3135269|F|0--15:A>C	TGCAGCTCAATCTACAGTGCCGCAAAAGGTACCAACTTTGCATCTTTTGTTTTTTTACAGATCGGAAGA	A10	14597715	4	0.809524	0.809524	0.668449	0.818182	0.541126	0.662338	0.415584	0.268398	0.147186	0.393939	0.190476	2967.21	1314.44	15	0.44325	0.297521	0.370385											a	h	b	a	h	h	h	h	a	h	h	h	h	b	b	h
3081576S	SNP	3081576|F|0--20:C>T	TGCAGAAGTTATACATCCTGCATATGTATATATCTATTTACAGATCGGAAGAGCGGTTCAGCAGGAATG	A10	16827450	1	0.926407	0.926407	0.831776	0.61215	0.770563	0.5671	0.515152	0.155844	0.359307	0.411255	0.0735931	1580	1050.68	20	0.27985	0.474845	0.377347											a	h	b	h	h	h	a	h	h	b	h	h	h	b	b	h
3076837S	SNP	3076837|F|0--67:C>T	TGCAGCAAAAGACACGCATTGAAAGAGTCATTGGATTTGTCCTAGCCATTTGGGGAATATTGTTTTACT	Scaffold000111	302193	1	1	1	0.805195	0.757576	0.805195	0.757576	0.437229	0.194805	0.242424	0.562771	0	2993.19	1724.16	67	0.313712	0.367309	0.340511											a	h	h	h	h	b	h	b	h	h	h	h	a	b	h	h
3083596S	SNP	3083596|F|0--68:G>C	TGCAGAAAGTATTTGATTACGCCAGTAAATTTTTTCATTGTTGTAGTTGGATATTTTCCATTTTCGGGG	Scaffold000140	188297	1	0.926407	0.926407	0.771028	0.672897	0.714286	0.623377	0.515152	0.212121	0.30303	0.411255	0.0735931	1188.3	662.809	68	0.353088	0.440213	0.39665											a	h	h	h	h	a	a	h	a	h	h	h	b	h	h	h
3074497S	SNP	3074497|F|0--19:A>T	TGCAGAAAACATCTTCCCAAATCTTCAAAAGCTCTGAACCCAAAAGAAATCAGTTACAGATCGGAAGAG	Scaffold000140	232631	1	1	1	0.800866	0.636364	0.800866	0.636364	0.562771	0.199134	0.363636	0.437229	0	4766.51	2859.16	19	0.31896	0.46281	0.390885											a	h	h	h	h	a	a	h	a	h	h	h	b	h	h	h
3076213S	SNP	3076213|F|0--41:G>A	TGCAGAATTCATTTTAGTTTCGAGGCCCATACCCAAATGTGGCCTAAGATACTCTAGAAATTACAGATC	Scaffold000164	21004	1	0.930736	0.930736	0.827907	0.665116	0.770563	0.619048	0.471861	0.160173	0.311688	0.458874	0.0692641	2499.34	1482.38	41	0.284954	0.445473	0.365214											a	h	h	a	h	a	h	a	h	h	h	b	b	h	h	h
100048186S	SNP	100048186|F|0--28:T>C	TGCAGTTTGACCGTGGCAATCAAGAGATTTCGCGCGGCCCGTTGATCTCCTCGCACTGTCTTACAGATC	Scaffold000172	234473	1	0.926407	0.926407	0.588785	0.939252	0.545455	0.87013	0.437229	0.380952	0.0562771	0.489177	0.0735931	2122.78	642.141	28	0.484234	0.114115	0.299175											a	h	h	a	a	b	h	h	h	h	a	a	h	h	h	a
3081105S	SNP	3081105|F|0--17:C>T	TGCAGACCTAAACGTATCGACCCATATTGGACCCTGTTTATTTCATAGATTATTAGATATGGTCACATG	Scaffold000219	35603	1	0.935065	0.935065	0.819444	0.625	0.766234	0.584416	0.519481	0.168831	0.350649	0.415584	0.0649351	2735.66	2051.65	17	0.29591	0.46875	0.38233											a	h	b	a	h	h	h	b	h	b	h	h	a	h	h	a
100017019S	SNP	100017019|F|0--66:A>T	TGCAGTGTCAAACTGTCAATGCTCTCGTGTTTCCCTCGAGTATTGCACCTGTTTATGCACTCCATTATC	Scaffold000259	40881	1	0.857143	0.857143	0.818182	0.651515	0.701299	0.558442	0.454545	0.155844	0.298701	0.402597	0.142857	1210.94	755.049	66	0.297521	0.454086	0.375803											a	h	b	h	h	h	h	b	h	b	h	h	a	h	h	h
3097145S	SNP	3097145|F|0--35:T>A	TGCAGTTCAGATCCAGAACGGTGAGCCAATTGACCTCCTCTATGCGCCACTGTTCCTCCAAGGAGCTTA	Scaffold000357	631	1	0.935065	0.935065	0.717593	0.62963	0.670996	0.588745	0.61039	0.264069	0.34632	0.324675	0.0649351	1585.78	885.5	35	0.405307	0.466392	0.43585											a	h	b	h	h	b	h	h	a	h	b	b	b	b	h	b
3172433S	SNP	3172433|F|0--31:C>T	TGCAGGCTCCACTCCTGGTGGTGCCCTTCCGCCAATTCCTTTACAGATCGGAAGAGCGGTTCAGCAGGA	Scaffold000441	2200	11	0.939394	0.939394	0.672811	0.995392	0.632035	0.935065	0.311688	0.307359	0.004329	0.627706	0.0606061	3255.13	650.004	31	0.440273	0.00917412	0.224723											a	h	h	h	h	h	h	h	h	h	a	h	a	h	h	h
3086910S	SNP	3086910|F|0--18:C>A	TGCAGAAAATTGAAGGTGCTGTCGAAGTATGATTCTTAGCGTAGTTATTTATAGATGGTTACAGATCGG	Scaffold000467	9355	1	0.926407	0.926407	0.799065	0.738318	0.74026	0.683983	0.428571	0.186147	0.242424	0.497835	0.0735931	1845.29	1004.52	18	0.32112	0.386409	0.353765											a	h	h	b	b	h	h	b	b	h	a	h	a	b	h	b
3175300S	SNP	3175300|F|0--15:G>A	TGCAGCCATCTCCAAGTCATGGGTCGGATAGTTACCCTCATGCTTCCTTACAGATCGGAAGAGCGGTTC	Scaffold000532	3196	2	0.943723	0.943723	0.619266	1	0.584416	0.943723	0.359307	0.359307	0	0.584416	0.0562771	10800.4	239.728	15	0.471551	0	0.235776											a	h	h	h	h	h	h	h	h	a	a	h	a	h	h	h
3118948S	SNP	3118948|F|0--18:G>C	TGCAGACTCCACACCTGTGTTCTTCAAATCAAATTTTCGGATTGACATTTACAGATCGGAAGAGCGGTT	Scaffold000945	1002	2	0.935065	0.935065	0.773148	0.634259	0.722944	0.593074	0.554113	0.212121	0.341991	0.380952	0.0649351	1981.81	1099.97	18	0.35078	0.463949	0.407365											a	h	h	b	b	h	h	b	b	h	a	h	a	b	h	b
100029702S	SNP	100029702|F|0--48:A>G	TGCAGAAAATATCAAAACAAAAGAAGACCATAACTAAACTAAGAGTATAATAGACAGAACTTGACAGTG	Scaffold002261	54	2	0.926407	0.926407	0.742991	0.892523	0.688312	0.82684	0.337662	0.238095	0.0995671	0.588745	0.0735931	1737.59	566.112	48	0.381911	0.191851	0.286881											a	h	h	a	a	h	h	h	a	h	h	h	h	a	h	h
3078719S	SNP	3078719|F|0--25:G>A	TGCAGGCACTTGAATGGGATAGTGGGAAGACTCATTATTATCAGTGTCATGTTGCTTTGGACGGAAGTT	Scaffold002531	241	1	0.917749	0.917749	0.759434	0.636792	0.69697	0.584416	0.554113	0.220779	0.333333	0.363636	0.0822511	2340.78	1155.26	25	0.365388	0.462576	0.413982											a	h	h	a	a	b	h	h	h	h	a	a	h	h	b	a
3079965-1S	SNP	3079965|F|0--52:A>T	TGCAGGTAGATGATTGTTTTTAGGAAGTAGTGTCCAATTACAAACAAGATTTATCTCTTGGTTAGCCTT	Scaffold023208	31	1	0.930736	0.930736	0.786047	0.655814	0.731602	0.61039	0.519481	0.199134	0.320346	0.411255	0.0692641	2734.01	1524.54	52	0.336355	0.451444	0.393899											a	h	h	a	b	h	a	b	h	h	h	b	h	h	h	h
3111537S	SNP	3111537|F|0--30:G>A	TGCAGAGGAAGTGGCACTCAACAGAGAAATGATAATCTTACAGATCGGAAGAGCGGTTCAGCAGGAATG	Scaffold030087	72	2	0.965368	0.965368	0.264574	0.982063	0.255411	0.948052	0.727273	0.709957	0.017316	0.238095	0.034632	9192.71	303.403	30	0.389149	0.035231	0.21219											a	h	a	a	h	a	a	a	a	a	a	a	a	a	a	a
3130351S	SNP	3130351|F|0--16:C>G	TGCAGGATGTAATGAGCAATGGGAGCTTGGATATTACAGATCGGAAGAGCGGTTCAGCAGGAATGCCGA	Scaffold030087	77	1	0.991342	0.991342	0.925764	0.585153	0.917749	0.580087	0.484848	0.0735931	0.411255	0.506494	0.00865801	3649.52	2656.73	16	0.13745	0.485498	0.311474											a	h	b	h	b	h	h	h	h	h	h	h	h	h	b	h
3108235S	SNP	3108235|F|0--6:A>C	TGCAGCAATGGGCAAAGGTAATATTACTTTTTTTGTTTACAGATCGGAAGAGCGGTTCAGCAGGAATGC	Scaffold036963	65	1	1	1	0.545455	0.87013	0.545455	0.87013	0.584416	0.454545	0.12987	0.415584	0	2650.24	885.42	6	0.495868	0.226008	0.360938											a	h	h	a	b	h	a	b	h	h	h	h	h	h	a	b
3092457S	SNP	3092457|F|0--62:G>A	TGCAGAAAAACCTAGAGAATTTCAGAGAGAAAGAAGAACAGAAAAATCAGTGAGAAAAATCAGGAAAAT		0	0	0.922078	0.922078	0.746479	0.985915	0.688312	0.909091	0.246753	0.233766	0.012987	0.675325	0.0779221	1765.77	497.975	62	0.378496	0.0277723	0.203134											a	c	c	c	c	c	c	c	c	c	a	c	a	c	c	c
100085641S	SNP	100085641|F|0--51:T>C	TGCAGCTGCAAACGGCAAGCGCTCGAGGATAGATCGATCTTCGGCCAAAAATGCCCCGAGGAAAGACGA		0	0	0.939394	0.939394	0.635945	1	0.597403	0.939394	0.341991	0.341991	0	0.597403	0.0606061	3047.1	717.2	51	0.463038	0	0.231519											a	c	c	c	c	c	c	c	c	c	a	c	a	c	c	c
3124469S	SNP	3124469|F|0--23:C>T	TGCAGCTACAATTATGCCTACGGCCCTAAATTTACATTACAGATCGGAAGAGCGGTTCAGCAGGAATGC		0	0	0.909091	0.909091	0.82381	0.638095	0.748918	0.580087	0.489177	0.160173	0.329004	0.419913	0.0909091	2610.88	1444.33	23	0.290295	0.461859	0.376077											a	h	h	b	b	h	a	h	b	a	h	h	b	h	h	h
3093990S	SNP	3093990|F|0--27:C>T	TGCAGGTGTGATTTCCCCATCCATCTACCTAACTCTTTGTTACAGATCGGAAGAGCGGTTCAGCAGGAA		0	0	0.926407	0.926407	0.761682	0.691589	0.705628	0.640693	0.506494	0.220779	0.285714	0.419913	0.0735931	2027.48	1075.26	27	0.363045	0.426587	0.394816											a	h	b	a	a	a	h	b	h	h	b	b	h	a	a	h
3101841S	SNP	3101841|F|0--38:C>G	TGCAGAATTTTGCAATTGAAAGCAAGAAAAAAAGAAACCGTTACATAATTATCTTACAGATCGGAAGAG		0	0	0.930736	0.930736	0.730233	0.706977	0.679654	0.658009	0.52381	0.251082	0.272727	0.406926	0.0692641	3241.82	1679.31	38	0.393986	0.414321	0.404154											a	h	b	h	h	h	h	a	h	h	b	h	b	b	h	h
100047472S	SNP	100047472|F|0--37:C>G	TGCAGCTGTTGTCATTAGATGAATGAATGAACGAACACTTACAGATCGGAAGAGCGGTTCAGCAGGAAT		0	0	0.809524	0.809524	0.775401	0.716578	0.627706	0.580087	0.411255	0.181818	0.229437	0.398268	0.190476	1517.94	714.539	37	0.348309	0.406188	0.377248											a	h	h	b	b	h	h	b	b	h	a	a	a	b	h	b
100040852S	SNP	100040852|F|0--34:T>G	TGCAGAGGAGAGAGACTGTCAAAATGGATTGCAATAGTGCAGCTACGGAAGGGCACCTTTGTAAGTTAG		0	0	0.800866	0.800866	0.762162	0.72973	0.61039	0.584416	0.406926	0.190476	0.21645	0.393939	0.199134	1681.78	847.679	34	0.362542	0.394449	0.378495											a	h	h	a	a	b	h	h	h	h	h	a	h	h	b	a
100067394S	SNP	100067394|F|0--19:A>G	TGCAGGAAAACAGTCGTTTATAACGTTATCTGCCGAAAACAGTCATAGCGTTACGTTATCATAAGGTAA		0	0	0.809524	0.809524	0.705882	0.775401	0.571429	0.627706	0.419913	0.238095	0.181818	0.38961	0.190476	1293.53	615.185	19	0.415225	0.348309	0.381767											a	h	h	a	h	h	a	b	h	h	h	h	h	h	h	b
3085014S	SNP	3085014|F|0--15:A>G	TGCAGCCAATCCTATAGACTTCTAATTCCAAAACAAACCAATTATTTTTATATTGTTCGACAACCAAAT		0	0	0.943723	0.943723	0.779817	0.633028	0.735931	0.597403	0.554113	0.207792	0.34632	0.38961	0.0562771	1239.89	749.56	15	0.343405	0.464607	0.404006											a	h	h	b	b	h	h	b	b	h	a	h	a	b	a	b
100019336S	SNP	100019336|F|0--48:A>G	TGCAGGAGGAAGTGAGGAGAGTCAGACTAATTAGCATAATACTAAAACAAGTGATTATATTACAGATCG		0	0	0.917749	0.917749	0.679245	0.735849	0.623377	0.675325	0.536797	0.294372	0.242424	0.380952	0.0822511	2782.82	1299.97	48	0.435742	0.38875	0.412246											a	h	b	h	h	b	h	h	a	h	b	b	b	h	b	b
3140561S	SNP	3140561|F|0--59:C>T	TGCAGAGACAGGTACAAATTTCACTTTTATACAGTTTGTGTATCTAGGTGATATCATCTCGATTGATAA		0	0	0.909091	0.909091	0.761905	0.647619	0.692641	0.588745	0.536797	0.21645	0.320346	0.372294	0.0909091	1844.33	1020.59	59	0.362812	0.456417	0.409615											a	h	h	b	b	h	a	h	h	a	h	h	b	a	h	h
3128085S	SNP	3128085|F|0--56:G>A	TGCAGAGGTGCAATCTATCAAGTCTTCAAGGCACTCCAACTTGAAGCAGATTGTGCGAAAGAGAGAGTT		0	0	0.883117	0.883117	0.637255	0.77451	0.562771	0.683983	0.519481	0.320346	0.199134	0.363636	0.116883	1274.41	515.481	56	0.462322	0.349289	0.405805											a	h	h	a	b	h	a	b	h	h	h	h	h	h	h	b
3109515S	SNP	3109515|F|0--54:C>G	TGCAGGTGGTAACTCTCCTCCGCCAGCTGCGCTCAGCTCTTCCCAGATGACCCCCATCTGAATTTGCTG		0	0	0.917749	0.917749	0.778302	0.603774	0.714286	0.554113	0.5671	0.203463	0.363636	0.350649	0.0822511	929.621	525.245	54	0.345096	0.478462	0.411779											a	h	b	h	h	h	h	a	a	h	b	h	h	b	h	b
3155235S	SNP	3155235|F|0--9:A>G	TGCAGGCTCAATGCGCCTCCCATCAGCATACATCACAGTTACAGATCGGAAGAGCGGTTCAGCAGGAAT		0	0	0.91342	0.91342	0.78673	0.587678	0.718615	0.536797	0.571429	0.194805	0.376623	0.341991	0.0865801	896.133	558.716	9	0.335572	0.484625	0.410099											a	h	h	b	b	h	h	b	b	a	h	b	b	b	b	h
3087214S	SNP	3087214|F|0--44:T>C	TGCAGTTATATCCAATCAAGGAATCAGAATTATAGAAAATAATGTCATGCAACACCTTTATGTTACAGA	A01	4820142	1	0.930736	0.930736	0.748837	0.711628	0.69697	0.662338	0.502165	0.233766	0.268398	0.428571	0.0692641	1932.25	982.167	44	0.37616	0.410427	0.393294											a	b	h	a	h	a	a	h	a	a	b	h	h	h	h	a
3116966S	SNP	3116966|F|0--68:T>C	TGCAGGGGCAAGCCACAGCCTCCTTTTGACCAGGTTTGTCTCTCATTTCAGTCTTATTCTCTTCCTTAT	A01	11295290	1	0.939394	0.939394	0.764977	0.695853	0.718615	0.65368	0.506494	0.220779	0.285714	0.4329	0.0606061	2067.03	1247.15	68	0.359574	0.423284	0.391429											a	b	h	h	h	a	a	h	a	a	b	h	b	h	h	h
100022710S	SNP	100022710|F|0--5:T>C	TGCAGTTACCTCATTCTGACGAATCAAAGCACTTATGAACTTGTGAGACGAAAACGTATTCCATACATG	A01	12685724	1	0.926407	0.926407	0.616822	0.82243	0.571429	0.761905	0.519481	0.354978	0.164502	0.406926	0.0735931	977.382	425.444	5	0.472705	0.292078	0.382391											a	b	h	h	h	a	a	h	a	a	h	h	b	h	h	h
3090267S	SNP	3090267|F|0--47:T>G	TGCAGCCTCTTTCCCTCGTCCATCAGGTATATCATCAGCACCGAATGTTGTGCCTGTCAAAACCGCTTC	A01	16027655	1	1	1	0.787879	0.614719	0.787879	0.614719	0.597403	0.212121	0.385281	0.402597	0	1851.28	1274.39	47	0.334252	0.473679	0.403965											a	b	h	h	h	h	a	h	a	a	h	h	b	h	h	h
3166314S	SNP	3166314|F|0--28:A>T	TGCAGTTGTATTGTATACACAAAACCGGATTCAGTTTATAACCGGATCTAACCGGGAGAGATTAGTCCA	A01	24316563	1	0.917749	0.917749	0.716981	0.754717	0.658009	0.692641	0.484848	0.25974	0.225108	0.4329	0.0822511	1420.41	704.697	28	0.405838	0.370239	0.388038											a	b	h	h	h	h	h	a	a	a	h	b	b	h	a	h
3103249S	SNP	3103249|F|0--16:C>A	TGCAGGGTGGTGCTAACGTAACTCTCTGGGATTTTGTGAAACCGAGGAACCTACAGAGGCCATATGTAA	A01	26393102	1	0.930736	0.930736	0.772093	0.716279	0.718615	0.666667	0.47619	0.212121	0.264069	0.454545	0.0692641	1265.96	678.167	16	0.351931	0.406447	0.379189											a	b	h	a	h	a	h	a	h	a	h	b	b	h	a	h
3117919S	SNP	3117919|F|0--26:A>G	TGCAGCAGCCTGTTGTTTAGTAATCGACAAGCTATTTACAGATCGGAAGAGCGGTTCAGCAGGAATGCC	A01	28594321	1	0.91342	0.91342	0.772512	0.696682	0.705628	0.636364	0.484848	0.207792	0.277056	0.428571	0.0865801	1909.45	1089.7	26	0.351475	0.422632	0.387053											a	b	a	h	h	a	h	a	b	a	a	b	h	h	h	b
3082915S	SNP	3082915|F|0--45:A>C	TGCAGCGAGAGACGTAAAGCTAGTGAAACTCCGCGATGTAAACCCAGAAACATTGACAACATTACAGAT	A01	28595164	2	1	1	0.722944	0.761905	0.722944	0.761905	0.515152	0.277056	0.238095	0.484848	0	3159.15	1615.64	45	0.400592	0.362812	0.381702											a	b	a	h	h	h	h	a	b	h	a	b	b	h	a	b
100005875S	SNP	100005875|F|0--56:G>T	TGCAGTTGTTTGGAAAACCTGCAATAAAGTTGAAACGAAAGCAACCATTAGAGAAAGCCATAACCAACA	A02	2640431	1	0.848485	0.848485	0.785714	0.653061	0.666667	0.554113	0.47619	0.181818	0.294372	0.372294	0.151515	1975.21	1127.18	56	0.336735	0.453145	0.39494											a	b	h	h	b	h	h	a	h	b	h	h	h	a	h	a
3102965S	SNP	3102965|F|0--27:T>C	TGCAGGATAAGATTATTCAGTTATATATAAAATGATACTACAGTTACAGATCGGAAGAGCGGTTCAGCA	A02	3045369	1	0.930736	0.930736	0.781395	0.604651	0.727273	0.562771	0.571429	0.203463	0.367965	0.359307	0.0692641	879.982	413	27	0.341633	0.478096	0.409865											a	b	h	b	b	b	h	a	h	b	h	h	h	a	h	a
3080125S	SNP	3080125|F|0--17:A>T	TGCAGCATGTACAAATAAATTTGGTTTTATTCTTATAAGATTCATCTTCTACCAGCTAATCAACATGCT	A02	3050467	1	0.930736	0.930736	0.795349	0.581395	0.74026	0.541126	0.580087	0.190476	0.38961	0.350649	0.0692641	1602.93	965.217	17	0.325538	0.48675	0.406144											a	b	h	b	b	b	h	a	h	b	h	h	h	a	h	a
100037663S	SNP	100037663|F|0--25:G>C	TGCAGACCAACATATGAAATACATTGTGTTACCAAGAAGAGAGTAAGTGATGCGAAGAGACCCTCTCTT	A02	6182358	1	0.874459	0.874459	0.772277	0.693069	0.675325	0.606061	0.467532	0.199134	0.268398	0.406926	0.125541	1980.28	874.494	25	0.35173	0.425448	0.388589											a	b	b	h	h	h	h	b	h	b	h	h	a	h	h	a
3086638S	SNP	3086638|F|0--35:A>C	TGCAGAAGTCTGTCCGCATATACAACTTTCTTCCAAACCTTTATTACAGATCGGAAGAGCGGTTCAGCA	A02	11348452	1	0.930736	0.930736	0.823256	0.632558	0.766234	0.588745	0.506494	0.164502	0.341991	0.424242	0.0692641	3313.92	1692.84	35	0.291011	0.464857	0.377934											a	b	b	h	h	h	h	b	h	h	h	b	a	h	h	a
3146671S	SNP	3146671|F|0--37:T>A	TGCAGAGCTCACATTACAGGAAAAGTTGGTCAATTTCTAGGGTAGAGATGTTTTGATATAAAAACAGTA	A02	16852905	1	0.991342	0.991342	0.847162	0.572052	0.839827	0.5671	0.575758	0.151515	0.424242	0.415584	0.00865801	1795.44	1127.63	37	0.258958	0.489617	0.374287											a	b	b	h	h	b	h	b	h	h	h	b	a	b	h	h
100048448S	SNP	100048448|F|0--36:T>C	TGCAGGTGTGGAATCCGCTGGAAATAGTGAAGCGAATTGATGAACATCAAGAACTAGATTCTCATCAGT	A03	5793583	1	0.91342	0.91342	0.691943	0.734597	0.632035	0.670996	0.52381	0.281385	0.242424	0.38961	0.0865801	864.725	421.649	36	0.426316	0.389928	0.408122											a	b	b	a	a	a	h	b	h	h	b	b	h	a	a	h
3135390S	SNP	3135390|F|0--67:A>T	TGCAGCTATGTAATCAATTAGTATGGCCCAATAGTTTTGGTAGCCACTATTATATCGTTTTTGTGACAT	A03	9757374	1	0.935065	0.935065	0.722222	0.736111	0.675325	0.688312	0.506494	0.25974	0.246753	0.428571	0.0649351	1767.98	851.432	67	0.401235	0.388503	0.394869											a	b	b	a	h	h	b	a	h	h	b	b	b	a	a	h
3117869S	SNP	3117869|F|0--40:G>A	TGCAGAAGATGCTACACGGGTGCAGTGAACAGCTGCAACAGTTCAGCCATGTTACAGATCGGAAGAGCG	A03	11571089	1	0.930736	0.930736	0.795349	0.609302	0.74026	0.5671	0.554113	0.190476	0.363636	0.376623	0.0692641	2097.32	1079.77	40	0.325538	0.476106	0.400822											a	b	b	a	h	h	b	a	b	h	b	b	b	a	a	h
100003361S	SNP	100003361|F|0--37:C>A	TGCAGATGAATTTCACACAGTTTTGAGGTCCAAATATCAAGATAATATTCATTACAGATCGGAAGAGCG	A03	12371018	1	0.822511	0.822511	0.757895	0.736842	0.623377	0.606061	0.415584	0.199134	0.21645	0.406926	0.177489	2778.77	1653.08	37	0.366981	0.387812	0.377396											a	b	b	a	h	h	h	a	b	h	b	b	b	a	h	h
3138119S	SNP	3138119|F|0--41:G>A	TGCAGGTTGTCCTCACCAAGTGAGAAATATACAGGTAAGCAGCCAGTTACAGATCGGAAGAGCGGTTCA	A03	14011390	2	0.926407	0.926407	0.724299	0.752336	0.670996	0.69697	0.484848	0.255411	0.229437	0.441558	0.0735931	1742.48	760.584	41	0.39938	0.372653	0.386016											a	b	b	h	h	h	h	a	b	h	b	b	b	a	a	h
3132296S	SNP	3132296|F|0--52:G>A	TGCAGAATAGTGAAGCTGATCCGGAAGAGTTTGCTATCGGTTTACATGACAGGCCAAGTCCTCTTGCTG	A03	14837503	1	0.91342	0.91342	0.815166	0.63981	0.744589	0.584416	0.497835	0.168831	0.329004	0.415584	0.0865801	1077.48	613.598	52	0.301341	0.460906	0.381124											a	b	b	a	h	h	h	a	h	h	b	b	b	h	a	h
3087485S	SNP	3087485|F|0--16:T>G	TGCAGTCTAAAATTATTGGTGGGAGTTTTGTTCTTTTGATCTTTTCTATTTACCAACCTCCACAAGACA	A03	26668087	1	1	1	0.779221	0.61039	0.779221	0.61039	0.61039	0.220779	0.38961	0.38961	0	3174.96	1932.32	16	0.344072	0.475628	0.40985											a	b	b	h	h	h	h	a	a	h	b	h	b	b	h	h
3120694S	SNP	3120694|F|0--6:T>A	TGCAGCTTCTCCGAACCACATTGATACTCTTCTTCCTTACAGATCGGAAGAGCGGTTCAGCAGGAATGC	A03	26854539	1	0.91342	0.91342	0.687204	0.706161	0.627706	0.645022	0.554113	0.285714	0.268398	0.359307	0.0865801	879.076	445.765	6	0.429909	0.414995	0.422452											a	b	b	h	h	h	h	a	a	h	b	h	b	b	a	h
3082428S	SNP	3082428|F|0--21:A>G	TGCAGTTATACTTCTGCTTCTAGACCTGTTTTGTTGGAACAAAACTAAGAACTGTTTCGCTTTCTTAGG	A04	4413290	1	0.930736	0.930736	0.781395	0.651163	0.727273	0.606061	0.528139	0.203463	0.324675	0.402597	0.0692641	1436.14	804.868	21	0.341633	0.4543	0.397966											a	b	h	a	a	h	a	b	h	b	h	h	a	a	h	h
100060069S	SNP	100060069|F|0--52:T>G	TGCAGCTTTCGTTCCCACTTCATCGACCTCAATGCAAGCCTTGTGGACAATCTTCTCCAGCGGCGTCTC	A04	15403576	1	0.935065	0.935065	0.75	0.62963	0.701299	0.588745	0.580087	0.233766	0.34632	0.354978	0.0649351	1366.56	660.078	52	0.375	0.466392	0.420696											a	b	b	h	a	h	b	h	a	h	a	b	a	a	a	a
3077338S	SNP	3077338|F|0--45:T>C	TGCAGTTTCCAATTATTCATTATATGGTCAACAATATCCTTCATTTATAATTTTCAGCACATTCGAAAG	A04	18430979	1	0.926407	0.926407	0.742991	0.714953	0.688312	0.662338	0.502165	0.238095	0.264069	0.424242	0.0735931	2735.05	1309.41	45	0.381911	0.40759	0.394751											a	b	h	h	a	h	h	a	h	h	h	b	a	a	a	h
3127011S	SNP	3127011|F|0--43:C>G	TGCAGACGAATTTGCATCCCAAAACGATGTTGCTGAGCAAAATCGTGAAATCCCCACGAGACTCTGGAT	A05	6015415	1	1	1	0.614719	0.861472	0.614719	0.861472	0.52381	0.385281	0.138528	0.47619	0	1184.58	386.413	43	0.473679	0.238676	0.356178											a	b	h	h	b	h	a	b	h	h	h	h	h	h	h	b
3084356S	SNP	3084356|F|0--19:G>C	TGCAGATCTTTGGTTGTTTGCTCCCTCTCAGCCTCTAGAGCAGAGAGCTTTGTCTGCAACTCGTTGGCC	A05	6292016	1	0.930736	0.930736	0.688372	0.706977	0.640693	0.658009	0.562771	0.290043	0.272727	0.367965	0.0692641	1251.56	601.794	19	0.429032	0.414321	0.421677											a	b	h	a	b	h	a	b	h	h	h	h	h	h	h	b
3097286S	SNP	3097286|F|0--62:A>T	TGCAGCAAATGTTCCAAAAGTTCCATGGGTTGCACAAGGGCGTATCACCCACCCTTCTTCATAGGGCTT	A05	22189672	1	0.930736	0.930736	0.753488	0.609302	0.701299	0.5671	0.593074	0.229437	0.363636	0.337662	0.0692641	1156.32	828.817	62	0.371487	0.476106	0.423797											a	b	h	a	h	h	b	b	h	h	h	a	b	a	b	b
3116958S	SNP	3116958|F|0--43:T>A	TGCAGTTCACAAGGTATGGTATTATATATCTTTGGTGTTTGTTTGCTTGGATGGTATGAGATGAAGACT	A05	22290300	1	0.878788	0.878788	0.738916	0.660099	0.649351	0.580087	0.528139	0.229437	0.298701	0.350649	0.121212	1063.93	570.459	43	0.385838	0.448737	0.417287											a	b	h	a	h	a	b	b	h	h	h	a	b	a	b	b
3109680S	SNP	3109680|F|0--62:A>T	TGCAGCAACGAGCGTTTTGTCAAAAGGATGGTCTTCTCTTTGGAAACAACAAGATGTTGGTTATGTTGA	A06	23504612	1	0.935065	0.935065	0.819444	0.569444	0.766234	0.532468	0.571429	0.168831	0.402597	0.363636	0.0649351	2327.09	1360.31	62	0.29591	0.490355	0.393133											a	b	a	b	b	h	h	b	b	a	a	b	b	h	h	h
3086366S	SNP	3086366|F|0--63:T>A	TGCAGCAGCCATTGTCTTTTTTTCGGTCTGAAAATGTCTAACTAGTAAGATGAGAAATGGCAATGGCTA	A06	25237563	1	0.930736	0.930736	0.776744	0.609302	0.722944	0.5671	0.571429	0.207792	0.363636	0.359307	0.0692641	1389.89	761.968	63	0.346825	0.476106	0.411466											a	b	h	b	b	a	h	b	b	a	h	b	b	b	b	b
3091609S	SNP	3091609|F|0--24:C>A	TGCAGCGGGTTGATACTGAGAAATCTAGACACCGGACCTTTATCACGTCTGATATTCGGCTACAAATCA	A06	25758484	1	1	1	0.822511	0.52381	0.822511	0.52381	0.65368	0.177489	0.47619	0.34632	0	1555.38	863.158	24	0.291974	0.498866	0.39542											a	b	h	b	h	a	h	b	b	h	h	b	b	b	b	b
100065641S	SNP	100065641|F|0--28:A>G	TGCAGAATGAGAATCAGAAACTCCGAAGAAAAATAAAGTGTAAAAAGGTGAGTCGCATTCTTACAGATC	A07	584773	2	0.930736	0.930736	0.693023	0.818605	0.645022	0.761905	0.454545	0.285714	0.168831	0.47619	0.0692641	1682.21	613.866	28	0.425484	0.296982	0.361233											a	b	a	a	h	a	h	a	h	a	a	b	b	h	h	b
3112043S	SNP	3112043|F|0--7:A>G	TGCAGCAAATCATAGTAGACACTAGAAGGTGCTTGCAGGTAAAAACTAAATCCTTTGTATTACGTCTTC	A07	2241031	1	0.900433	0.900433	0.778846	0.576923	0.701299	0.519481	0.580087	0.199134	0.380952	0.320346	0.0995671	915.902	641.942	7	0.34449	0.488166	0.416328											a	b	h	a	a	b	h	h	h	h	a	a	h	h	b	a
3090940S	SNP	3090940|F|0--55:G>T	TGCAGTTGCAATCAAAATCTCTAAAGGAGTTCTATGATTTTCTCTCCAAAACCTCGAAGAACAGTAAAT	A07	4335634	1	0.926407	0.926407	0.766355	0.579439	0.709957	0.536797	0.606061	0.21645	0.38961	0.320346	0.0735931	869.049	497.694	55	0.35811	0.487379	0.422744											a	b	h	a	a	h	h	h	h	h	a	a	h	h	b	a
3089725S	SNP	3089725|F|0--41:C>T	TGCAGTATATGACTTATAAACTTCCTATATCAATTGATTTACAGGCACTCTAGGTCACATTTTGGAGAG	A07	5326753	1	0.930736	0.930736	0.744186	0.660465	0.692641	0.614719	0.554113	0.238095	0.316017	0.376623	0.0692641	1315.8	731.2	41	0.380746	0.448502	0.414624											a	b	h	a	a	h	h	h	h	h	a	a	h	h	b	a
3087743S	SNP	3087743|F|0--5:A>G	TGCAGAAAATTTTCATAACAATGTCAAAAACTAATGCTTGTTACAGATCGGAAGAGCGGTTCAGCAGGA	A07	10753741	1	0.935065	0.935065	0.796296	0.62963	0.744589	0.588745	0.536797	0.190476	0.34632	0.398268	0.0649351	1973.41	1096.52	5	0.324417	0.466392	0.395405											a	b	h	a	a	b	h	h	h	h	h	h	h	a	h	a
3126465S	SNP	3126465|F|0--49:G>A	TGCAGCCACATAACGAGTGAATTTTCAACCTGATTCAAAGCTTATGCCGGCATGTGACTTATCTAGTGA	A07	12504671	1	0.930736	0.930736	0.697674	0.706977	0.649351	0.658009	0.554113	0.281385	0.272727	0.376623	0.0692641	1761.41	853.988	49	0.42185	0.414321	0.418085											a	b	h	h	a	h	h	h	h	h	h	h	h	a	h	h
3156350S	SNP	3156350|F|0--21:A>C	TGCAGCGGCCAGAGACTCATCAAACTTGTTGGCGCATGAAGCTGCGTTTGCGTTGGGACAGATGCAAGA	A07	12615072	1	0.95671	0.95671	0.778281	0.579186	0.744589	0.554113	0.614719	0.212121	0.402597	0.341991	0.04329	875.961	505.682	21	0.34512	0.487459	0.41629											a	b	h	h	a	h	h	h	h	h	h	h	h	a	h	h
3139850S	SNP	3139850|F|0--21:G>A	TGCAGGATTGAATACAGTCAAGAACAGGGCTCAAGTTACAGATCGGAAGAGCGGTTCAGCAGGAATGCC	A08	3654641	1	0.930736	0.930736	0.832558	0.6	0.774892	0.558442	0.528139	0.155844	0.372294	0.402597	0.0692641	1900.6	1168.72	21	0.27881	0.48	0.379405											a	b	b	h	h	h	h	b	h	b	h	h	a	h	h	a
3144111-2S	SNP	3144111|F|0--6:T>C	TGCAGATGTTATCAAAAAAGCATTCAAAGAAACTGAAGAGGATTTTTGCGGTATGGTTACAGATCGGAA	A08	12639394	1	1	1	0.805195	0.614719	0.805195	0.614719	0.580087	0.194805	0.385281	0.419913	0	2482.64	813.838	6	0.313712	0.473679	0.393696											a	b	b	a	h	h	h	b	h	b	h	h	a	h	h	a
3087494S	SNP	3087494|F|0--6:T>G	TGCAGATTCCAACTGTTTCAGATCTGAACGATTTTGTCTGAAAAGTCTGTTCCTTTGAGAATCAGGATA	A08	14734672	1	0.909091	0.909091	0.809524	0.619048	0.735931	0.562771	0.519481	0.17316	0.34632	0.38961	0.0909091	1093.61	568.58	6	0.30839	0.471655	0.390023											a	b	b	a	h	h	h	b	h	b	h	h	a	h	h	h
3091275S	SNP	3091275|F|0--23:G>A	TGCAGAACTATATTTATTTGCGTGAAAGCTTAGACATAAAACTTGTACTGGTTGATCTCATTAGTAATT	A08	17779067	1	0.935065	0.935065	0.787037	0.62037	0.735931	0.580087	0.554113	0.199134	0.354978	0.380952	0.0649351	1221.82	743.283	23	0.335219	0.471022	0.403121											a	b	b	h	h	h	h	b	b	b	h	h	a	h	h	h
3083139S	SNP	3083139|F|0--41:C>T	TGCAGACCAAGCAAGAACCTCTTGTGCTCCTCCTCAGTCCACGCTATTCCTGTTTTGTCCAACCAAACC	A08	18898523	1	0.926407	0.926407	0.794393	0.598131	0.735931	0.554113	0.562771	0.190476	0.372294	0.363636	0.0735931	1627.42	1100.96	41	0.326666	0.480741	0.403703											a	b	h	h	h	a	h	b	b	b	h	h	a	b	h	h
3096302S	SNP	3096302|F|0--68:A>T	TGCAGCCTTTTTGAACGAGCTGTGGTTTACGTTGGAACTGATTTTCTGTCCTCTCCATTGTGGGACAAA	A08	21351301	1	0.948052	0.948052	0.826484	0.570776	0.78355	0.541126	0.571429	0.164502	0.406926	0.376623	0.0519481	1292.97	797.055	68	0.286816	0.489981	0.388399											a	b	h	h	h	h	a	b	h	h	h	h	a	b	h	h
3129538S	SNP	3129538|F|0--35:A>G	TGCAGAGATTTGATGGCCTTTCAAGTTTCAAAAAGATAGTGACATGAAAAAATAACGCCCACCGTGGGG	A08	21520697	1	0.922078	0.922078	0.816901	0.596244	0.753247	0.549784	0.541126	0.168831	0.372294	0.380952	0.0779221	1465.05	884.346	35	0.299147	0.481474	0.390311											a	b	h	h	h	h	a	b	h	h	h	h	a	b	h	h
3156489-2S	SNP	3156489|F|0--26:G>A	TGCAGGATTGGAAGGATTTTTCCAAAGGGTACAACAACTTTCTTTGCATATCCTCCTCCAGAAAGAAGA	A09	8613054	1	0.930736	0.930736	0.827907	0.567442	0.770563	0.528139	0.562771	0.160173	0.402597	0.367965	0.0692641	3165.4	908.957	26	0.284954	0.490903	0.387929											a	b	h	b	b	h	h	b	b	h	a	h	a	b	a	b
100006142S	SNP	100006142|F|0--36:C>T	TGCAGTTTAGCAGATGTCATGACCGAAACAAGAATGCCCACCTGTGTTGCAGTTTCATTTTATTTCCCC	A09	11687677	1	0.935065	0.935065	0.731481	0.671296	0.683983	0.627706	0.558442	0.251082	0.307359	0.376623	0.0649351	1869.03	1036.22	36	0.392833	0.441315	0.417074											a	b	h	h	b	h	h	b	b	h	a	h	a	b	h	b
3160252S	SNP	3160252|F|0--8:G>A	TGCAGGAAGTGAAAAGAGTAAAGCCTAAAACCGGTGTCTACATTTCAAGAACAGTTATGCAGGTACTGA	A09	11775548	1	0.922078	0.922078	0.802817	0.600939	0.74026	0.554113	0.549784	0.181818	0.367965	0.372294	0.0779221	1553.09	1124.32	8	0.316604	0.479623	0.398113											a	b	h	b	b	h	h	b	b	h	a	h	a	b	h	b
3085364S	SNP	3085364|F|0--37:A>G	TGCAGTGGATGCCATGGGAGGAATACAACAAGCAACCATTCGTACAGAACCATGAGCTGTTACAGATCG	A09	15659692	2	0.935065	0.935065	0.833333	0.587963	0.779221	0.549784	0.541126	0.155844	0.385281	0.393939	0.0649351	1510.87	783.768	37	0.277778	0.484525	0.381151											a	b	h	b	b	h	h	b	b	h	a	a	a	b	h	b
3157771S	SNP	3157771|F|0--34:C>A	TGCAGCAAACTTAGTCCTCCAGCACCTGACCAACCGTGTTTTTGTGTTTACAGATCGGAAGAGCGGTTC	A10	307293	1	1	1	0.748918	0.606061	0.748918	0.606061	0.645022	0.251082	0.393939	0.354978	0	1794.34	1067.75	34	0.37608	0.477502	0.426791											a	b	b	h	h	h	h	h	a	h	b	b	b	b	b	b
3102063S	SNP	3102063|F|0--13:C>A	TGCAGTGAACACACAAAAAAACTGAGGTAAGTTCAAAGCCAAGAAATATCAAGCACAAACACATACATA	A10	1122591	1	0.922078	0.922078	0.704225	0.685446	0.649351	0.632035	0.562771	0.272727	0.290043	0.359307	0.0779221	2668.94	1384.6	13	0.416584	0.43122	0.423902											a	b	b	h	h	h	h	h	a	h	b	b	b	b	b	b
3127937S	SNP	3127937|F|0--55:A>C	TGCAGTGTGTTTAGACAACGAAATTTGCTCCCATTTATGGTGTTCTGAGAATCACAAAGAGAGTCCATT	A10	2189203	1	0.995671	0.995671	0.773913	0.673913	0.770563	0.670996	0.549784	0.225108	0.324675	0.445887	0.004329	3185.19	1890.89	55	0.349943	0.439509	0.394726											a	b	b	h	h	h	h	h	a	h	b	b	b	b	h	b
3097126S	SNP	3097126|F|0--6:C>A	TGCAGGCCGTACCGTTGTATTGTGATAAGCACTATAGAAGCCATGGTGAACCTGCCAATGTAGAATAAC	A10	11081869	1	0.930736	0.930736	0.632558	0.730233	0.588745	0.679654	0.593074	0.341991	0.251082	0.337662	0.0692641	1729.68	764.632	6	0.464857	0.393986	0.429421											a	b	b	a	h	h	h	h	a	h	b	b	b	b	b	b
3132803S	SNP	3132803|F|0--30:A>C	TGCAGAGAAGATGGAATGGGAATATGAATAAGGATTGATGGAAATTACAGATCGGAAGAGCGGTTCAGC	A10	12075022	1	0.930736	0.930736	0.776744	0.613953	0.722944	0.571429	0.5671	0.207792	0.359307	0.363636	0.0692641	2459.44	1414.15	30	0.346825	0.474029	0.410427											a	b	h	a	a	h	h	h	h	h	a	a	h	h	h	a
3119215S	SNP	3119215|F|0--49:C>G	TGCAGAGACTGAAACAAATGGGGTATGACCTTAGCATTTGATTATATGACCTGAATGAAGTAAGAGTCC	A10	12107064	1	0.930736	0.930736	0.767442	0.6	0.714286	0.558442	0.588745	0.21645	0.372294	0.341991	0.0692641	1391.26	708.333	49	0.35695	0.48	0.418475											a	b	h	a	a	b	h	h	h	h	a	a	h	h	b	a
3082829S	SNP	3082829|F|0--52:T>C	TGCAGAATGGGAATCAGGAGGAAACAAAATGTCTAGCAAGAACCCAGAGCCATAACATATTCAAGGAGC	A10	12108785	1	0.935065	0.935065	0.768519	0.592593	0.718615	0.554113	0.597403	0.21645	0.380952	0.337662	0.0649351	1217.94	717.795	52	0.355796	0.482853	0.419324											a	b	h	a	a	b	h	h	h	h	a	a	h	h	h	a
100055627S	SNP	100055627|F|0--58:C>T	TGCAGCAGCTGGGGTCGCCTTTAGCCCTTCTCTCTCCGAGGACCAGCGGTTCACCATACTTGATTATTG	A10	16413545	1	0.935065	0.935065	0.680556	0.708333	0.636364	0.662338	0.571429	0.298701	0.272727	0.363636	0.0649351	926.098	471.35	58	0.434799	0.413194	0.423997											a	b	b	a	h	a	a	h	a	h	h	b	h	b	b	h
3126942S	SNP	3126942|F|0--39:A>T	TGCAGCTGCATTTCCGAAAATAAAATCTACGGTACCTGTAACAAAAAAAATCAAAATAGTTCAAAATAT	A10	16510110	1	0.982684	0.982684	0.797357	0.621145	0.78355	0.61039	0.571429	0.199134	0.372294	0.411255	0.017316	881.324	545.443	39	0.323158	0.470648	0.396903											a	b	b	h	h	h	a	h	h	b	h	h	h	b	b	h
3079770S	SNP	3079770|F|0--9:A>C	TGCAGCCATAGGGACAGGTATCGCTGTTGAGAATATGAATGAACGTCCTCTAGATTGGATCAGTTGCTT	A10	16640440	1	0.935065	0.935065	0.796296	0.694444	0.744589	0.649351	0.47619	0.190476	0.285714	0.458874	0.0649351	2378.62	1301.18	9	0.324417	0.424383	0.3744											a	b	b	h	h	h	a	h	h	b	h	h	h	b	b	h
100043275S	SNP	100043275|F|0--24:T>A	TGCAGATCAAGAGAGAACTCCATCTACGGCTTCTAGGGAACTTCTTCAGCTAAGAGAAAGACAGACTGT	A10	16707926	1	0.935065	0.935065	0.671296	0.791667	0.627706	0.74026	0.502165	0.307359	0.194805	0.4329	0.0649351	1147.82	486.577	24	0.441315	0.329861	0.385588											a	b	b	h	h	h	a	h	h	h	h	h	h	b	b	h
100007871S	SNP	100007871|F|0--51:A>C	TGCAGAAGAAGTCTTTGAACAACCGGGACAAGACAAGAATAAGAAGAAGCCATTCGAGACAAAGCAGAA	A10	16889018	1	0.91342	0.91342	0.834123	0.658768	0.761905	0.601732	0.463203	0.151515	0.311688	0.450216	0.0865801	2305.69	1254.29	51	0.276723	0.449586	0.363154											a	b	b	h	h	h	a	h	h	b	h	h	h	b	b	h
3112508S	SNP	3112508|F|0--46:A>G	TGCAGCTAAAACCACCACCTTTCATCATCTGAAGAAACTCTTTGTAATTACAGATCGGAAGAGCGGTTC	Scaffold000111	116826	4	0.926407	0.926407	0.71028	0.728972	0.658009	0.675325	0.519481	0.268398	0.251082	0.406926	0.0735931	1459.28	916.269	46	0.411564	0.395144	0.403354											a	b	b	h	a	a	b	a	h	h	h	b	a	a	a	a
3110371S	SNP	3110371|F|0--46:G>T	TGCAGCCATTGTGATGGGATTGAACAAAGAGACAAAGACGTTTGTTGTGGGAAACGTTGGAAATACTCC	Scaffold000167	112416	1	1	1	0.878788	0.549784	0.878788	0.549784	0.571429	0.121212	0.450216	0.428571	0	2172.8	1526.82	46	0.213039	0.495043	0.354041											a	b	b	h	h	h	h	b	h	h	h	b	a	b	h	h
100035454S	SNP	100035454|F|0--19:A>C	TGCAGAAAAGCTTGTAGCTACCTCAGAAAGCCCTAATTTACAGATCGGAAGAGCGGTTCAGCAGGAATG	Scaffold008518	106	2	0.865801	0.865801	0.725	0.765	0.627706	0.662338	0.441558	0.238095	0.203463	0.424242	0.134199	2339.92	1399.73	19	0.39875	0.35955	0.37915											a	b	b	h	h	h	h	a	h	h	b	b	b	a	h	h
3079965-2S	SNP	3079965|F|0--56:C>T	TGCAGGTAGATGATTGTTTTTAGGAAGTAGTGTCCAATTACAAACAAGATTTATCTCTTGGTTAGCCTT	Scaffold023208	31	1	0.930736	0.930736	0.786047	0.64186	0.731602	0.597403	0.532468	0.199134	0.333333	0.398268	0.0692641	2734.01	1524.54	56	0.336355	0.459751	0.398053											a	b	h	a	b	h	a	b	b	h	h	b	h	h	h	h
3102625S	SNP	3102625|F|0--16:A>C	TGCAGAAAAGAACTTTATGAAAACATATAACAGTGTATTTACAGATCGGAAGAGCGGTTCAGCAGGAAT	Scaffold030087	70	1	0.926407	0.926407	0.663551	0.714953	0.614719	0.662338	0.575758	0.311688	0.264069	0.350649	0.0735931	1323.07	583.361	16	0.446502	0.40759	0.427046											a	b	h	a	a	b	h	h	h	h	a	a	h	h	b	a
3106670S	SNP	3106670|F|0--25:C>A	TGCAGCGTGTAATGAGTGGTATAGCCATAATGGTAATTACAGATCGGAAGAGCGGTTCAGCAGGAATGC	Scaffold033074	73	1	0.930736	0.930736	0.772093	0.651163	0.718615	0.606061	0.536797	0.212121	0.324675	0.393939	0.0692641	2146.72	1244.54	25	0.351931	0.4543	0.403115											a	b	b	h	h	b	h	a	h	h	b	h	b	h	h	h
3112909S	SNP	3112909|F|0--24:C>T	TGCAGGGTTTCAATTGGATTATGTCTTTGACTGGACCATATTACAGATCGGAAGAGCGGTTCAGCAGGA		0	0	0.991342	0.991342	0.851528	0.641921	0.844156	0.636364	0.502165	0.147186	0.354978	0.489177	0.00865801	2981.71	1723.45	24	0.252856	0.459717	0.356286											a	b	b	h	h	b	h	b	h	b	h	h	a	h	h	h
100009501S	SNP	100009501|F|0--38:T>C	TGCAGTTTGTTCGATATCTGTCAAAACTGTTTTCTCTTTGCCTGATTCCCCTACATGAGAAGCTTCCTC		0	0	0.822511	0.822511	0.763158	0.752632	0.627706	0.619048	0.398268	0.194805	0.203463	0.424242	0.177489	1283.2	730.43	38	0.361496	0.372355	0.366925											a	b	a	h	b	h	a	h	b	h	h	b	b	h	h	h
100007712S	SNP	100007712|F|0--28:A>G	TGCAGATTTGCACTGCAAAATGAAAAATAATGTGAATATCATTAGACAAGTCTCACCTTCTATCACTAC		0	0	0.822511	0.822511	0.821053	0.673684	0.675325	0.554113	0.415584	0.147186	0.268398	0.406926	0.177489	1703.15	946.246	28	0.29385	0.439668	0.366759											a	b	h	h	h	h	a	b	h	h	h	h	a	b	h	h
100057586S	SNP	100057586|F|0--41:G>T	TGCAGGCCCACGCTCAGGCCCAATACTCAGTATCATAACATGGATTCGGTCGAACCGTGTGGAACATAG		0	0	0.878788	0.878788	0.640394	0.79803	0.562771	0.701299	0.493506	0.316017	0.177489	0.385281	0.121212	937.305	408.151	41	0.460579	0.322357	0.391468											a	b	b	h	a	a	h	a	h	h	h	b	a	a	a	a
3145609S	SNP	3145609|F|0--37:T>G	TGCAGTGTCCTATTTTCACTGCGTGATAGGAGACGTCTTGTTTCTTTGGAATGAAAGAGAGTTTAGATG	A01	223099	1	0.943723	0.943723	0.834862	0.614679	0.787879	0.580087	0.519481	0.155844	0.363636	0.424242	0.0562771	2484.11	1494.86	37	0.275734	0.473697	0.374716											a	b	h	a	h	h	a	a	h	h	b	a	h	h	h	h
3079582S	SNP	3079582|F|0--21:A>C	TGCAGCAACTAACAGACACATATGTAAGTGTGATATAATTGGATACAGTCAACTTTAGCATGTTACCAT	A01	1259931	1	0.930736	0.930736	0.697674	0.72093	0.649351	0.670996	0.541126	0.281385	0.25974	0.38961	0.0692641	2396.3	1162.75	21	0.42185	0.40238	0.412115											a	b	h	a	h	a	a	a	h	h	b	a	h	h	h	h
3091166S	SNP	3091166|F|0--44:T>C	TGCAGTTCCACGTCGCAATATATGAGATTGTGGATGATCCTTCATTGGATTCAACAATCTCATGGAGCA	A01	5488307	1	0.930736	0.930736	0.818605	0.604651	0.761905	0.562771	0.536797	0.168831	0.367965	0.393939	0.0692641	1359.72	770.456	44	0.296982	0.478096	0.387539											a	b	h	h	h	a	a	h	a	a	b	h	b	h	h	a
3085484S	SNP	3085484|F|0--7:C>T	TGCAGAACAACTTCACAACGTTTATGTGTTTTACATTGCTCAACGTTGCAACTTCTGCCTCAAATTCTC	A01	21472804	1	0.982684	0.982684	0.814978	0.581498	0.800866	0.571429	0.593074	0.181818	0.411255	0.38961	0.017316	928.41	558.462	7	0.301578	0.486716	0.394147											a	b	h	h	h	a	a	h	a	a	h	h	b	h	h	h
3080372-2S	SNP	3080372|F|0--19:A>G	TGCAGCATTGTCATATCCGATTTTCTGGTGAAAGGAGACAAAGGATTCGAAAACTTAGCATACGTGTAA	A01	25292275	1	1	1	0.822511	0.670996	0.822511	0.670996	0.506494	0.177489	0.329004	0.493506	0	4306.79	1423.84	19	0.291974	0.441521	0.366747											a	b	a	h	h	h	h	a	b	a	a	b	b	h	h	b
3087617S	SNP	3087617|F|0--64:C>A	TGCAGCCAAACGGTAATATCTAACATCTGTTTACATTCACATAAGCAAGTTATGTACGAATTTGCTATG	A01	27729625	1	0.926407	0.926407	0.817757	0.61215	0.757576	0.5671	0.528139	0.168831	0.359307	0.398268	0.0735931	1268.4	643.007	64	0.298061	0.474845	0.386453											a	b	a	h	h	a	h	a	h	a	h	b	b	h	a	b
3131769S	SNP	3131769|F|0--22:G>A	TGCAGCAGACTGAGTTGTTTTCGCATTTTGCTAAAGGTGATCCATCTTCTTCTCAGAAGAAGGCGAAAG	A01	28189890	1	0.943723	0.943723	0.775229	0.651376	0.731602	0.614719	0.541126	0.212121	0.329004	0.402597	0.0562771	1313.07	526.948	22	0.348498	0.454171	0.401334											a	b	a	a	h	a	h	a	h	a	h	b	b	h	a	b
100051982S	SNP	100051982|F|0--30:A>C	TGCAGTCTGCAAGTTCAGACCGAGACCTCCAGCGCGCGTGCTCAGAAGAAACATGAAGTAAGGAGAGTC	A01	28270590	1	0.926407	0.926407	0.836449	0.64486	0.774892	0.597403	0.480519	0.151515	0.329004	0.445887	0.0735931	1317.28	809.338	30	0.273605	0.458031	0.365818											a	b	a	a	h	h	h	a	h	h	a	b	b	h	a	b
3096618S	SNP	3096618|F|0--50:T>G	TGCAGATACAGCATAACCCTCCCTTTCAAGGACATTGTCTCCTGCACTTCTGCGGCCAATTTCACCCTG	A02	2201205	1	1	1	0.748918	0.675325	0.748918	0.675325	0.575758	0.251082	0.324675	0.424242	0	1368.91	760.469	50	0.37608	0.438523	0.407301											a	b	h	h	b	h	h	a	h	b	h	h	h	a	h	h
3152242S	SNP	3152242|F|0--17:T>A	TGCAGCAATTCATCTGTTACTGGGCTCAACAATAATGAATACCAGATCACCAGAGGCAAGGTAACATAT	A02	3343207	1	0.965368	0.965368	0.7713	0.61435	0.744589	0.593074	0.593074	0.220779	0.372294	0.372294	0.034632	1226.05	664.376	17	0.352792	0.473848	0.41332											a	b	h	b	b	b	h	a	h	b	h	h	h	a	h	a
3168135S	SNP	3168135|F|0--22:C>T	TGCAGAATGTGCTCGTGAAGCTCTACTGAAAAGAGTAATGGATAACAAGGAGAATGCAGGTAAGTCATT	A02	5198618	1	0.930736	0.930736	0.716279	0.8	0.666667	0.744589	0.450216	0.264069	0.186147	0.480519	0.0692641	1286.29	632.78	22	0.406447	0.32	0.363223											a	b	b	h	h	b	h	b	h	b	h	h	a	h	b	a
3124555S	SNP	3124555|F|0--13:G>A	TGCAGATTGAACAGAGCTTTAGCAGTCATCTCTCTTTCAAATCTCCAAATATAATTCAACCCAACAAGA	A02	8938963	1	0.930736	0.930736	0.711628	0.776744	0.662338	0.722944	0.47619	0.268398	0.207792	0.454545	0.0692641	1047.74	452.729	13	0.410427	0.346825	0.378626											a	b	b	h	h	h	h	b	h	b	a	b	a	b	b	a
3078727S	SNP	3078727|F|0--20:T>C	TGCAGCATGTATTATGTCAATAAGAGTTAGATAACCTATGTTCTCATTTCCATGAAGTTTCTCATGTTT	A02	8953587	1	1	1	0.761905	0.670996	0.761905	0.670996	0.5671	0.238095	0.329004	0.4329	0	999.052	541.615	20	0.362812	0.441521	0.402166											a	b	b	h	h	h	h	b	h	b	a	b	a	b	b	a
3093741S	SNP	3093741|F|0--21:G>A	TGCAGACCCTGGAGTTTTCAGGTCAAAGAAGTACCTTACAGATCGGAAGAGCGGTTCAGCAGGAATGCC	A02	11365293	1	1	1	0.761905	0.714286	0.761905	0.714286	0.52381	0.238095	0.285714	0.47619	0	2255.18	1187.77	21	0.362812	0.408163	0.385488											a	b	b	h	h	h	h	b	h	b	h	b	a	b	h	a
3078019S	SNP	3078019|F|0--60:A>C	TGCAGTATGTTTTCAACTTTGATGAGTTCAAAGAAAAATTCACAAAGGAAGAGCAACAAAAACTGATGA	A02	19445581	1	0.935065	0.935065	0.675926	0.787037	0.632035	0.735931	0.502165	0.30303	0.199134	0.4329	0.0649351	1985.81	833.528	60	0.4381	0.335219	0.38666											a	b	b	h	h	h	h	b	h	b	h	b	a	b	h	h
3094188S	SNP	3094188|F|0--28:T>G	TGCAGCATGAAACAAGACAAATGTGTTTTGATGTCTATGGACCGACAACAAACAAATGTCTATGTCGTT	A02	23244509	1	0.909091	0.909091	0.77619	0.580952	0.705628	0.528139	0.584416	0.203463	0.380952	0.324675	0.0909091	2608.49	1316.77	28	0.347438	0.486893	0.417166											a	b	h	a	a	a	b	b	h	b	h	a	b	a	b	b
3082121S	SNP	3082121|F|0--48:C>T	TGCAGTCAAGAAAATGAGAAGGATATCTGCCCTGCATCCATTATACAACAATAGAGCTGGAAATTATTT	A02	24046351	1	0.930736	0.930736	0.739535	0.730233	0.688312	0.679654	0.493506	0.242424	0.251082	0.437229	0.0692641	1064.8	601.107	48	0.385246	0.393986	0.389616											a	b	b	h	h	h	h	b	h	b	h	b	a	b	h	b
3079308S	SNP	3079308|F|0--20:T>A	TGCAGAGAAGGATAACACATTTAGTCTCTGTCACAGAGTTAGAACAAAGAATCACATTTTCGAACCTCG	A02	26896865	1	0.874459	0.874459	0.762376	0.608911	0.666667	0.532468	0.549784	0.207792	0.341991	0.324675	0.125541	1424.24	833.178	20	0.362317	0.476277	0.419297											a	b	h	a	a	h	b	b	h	b	h	a	b	a	b	b
100018747S	SNP	100018747|F|0--67:A>C	TGCAGGTTAGGATCCAGGAAGACTGTGAAGTGAGACTAAAGGTCTTTGGCTTTAGTATCGATGCCACAG	A03	4834304	1	0.930736	0.930736	0.734884	0.693023	0.683983	0.645022	0.532468	0.246753	0.285714	0.398268	0.0692641	987.167	549.336	67	0.389659	0.425484	0.407572											a	b	b	a	a	a	h	b	h	h	b	b	h	a	a	h
3074631S	SNP	3074631|F|0--60:A>T	TGCAGACTGTTATTCAGACCATACAATAGTGGAACGATAGACTCCTGAAAGAAATTTCACAATGCAAAT	A03	8070514	1	0.995671	0.995671	0.830435	0.6	0.82684	0.597403	0.5671	0.168831	0.398268	0.428571	0.004329	3903.41	2344.15	60	0.281626	0.48	0.380813											a	b	b	h	a	h	b	h	h	h	b	b	b	a	a	h
3098473S	SNP	3098473|F|0--28:G>A	TGCAGTTGCAATAAAAATACCCAAAATTGGCCACAAGTGAGGAGAAAAAGTCTAGCAAGTCCGAATTTT	A03	8091666	1	0.887446	0.887446	0.795122	0.658537	0.705628	0.584416	0.484848	0.181818	0.30303	0.402597	0.112554	917.307	516.357	28	0.325806	0.449732	0.387769											a	b	b	a	a	h	b	h	h	h	b	b	b	a	a	h
3090661S	SNP	3090661|F|0--54:C>T	TGCAGCGTCTTTGGTCTCAAGCAGAGCTGCTACTACTAGAAAGAAAGCAGTTATCAGTTCGAATTTACA	A03	8096332	1	0.930736	0.930736	0.748837	0.67907	0.69697	0.632035	0.532468	0.233766	0.298701	0.398268	0.0692641	1371	958.757	54	0.37616	0.435868	0.406014											a	b	b	a	a	h	b	h	a	h	b	b	b	a	a	h
3150588S	SNP	3150588|F|0--20:A>T	TGCAGAAAAAAAATTGTTTTAGTGATTTTGGGTTCTTGAATTTTCATTTACAGATCGGAAGAGCGGTTC	A03	8719697	1	0.926407	0.926407	0.803738	0.668224	0.744589	0.619048	0.489177	0.181818	0.307359	0.437229	0.0735931	2294.63	1276.88	20	0.315486	0.443401	0.379444											a	b	b	a	h	h	b	h	h	h	b	b	b	a	a	h
3082211S	SNP	3082211|F|0--15:A>T	TGCAGGTTTTATTGCAATGATTGCAACTTTAGCAAACCGTGATGTGGTAACAATAGACACTCTTATTTG	A03	21412034	1	0.930736	0.930736	0.804651	0.6	0.748918	0.558442	0.554113	0.181818	0.372294	0.376623	0.0692641	1597.34	967.782	15	0.314375	0.48	0.397188											a	b	b	h	h	b	h	a	h	h	b	h	b	h	a	h
3150446S	SNP	3150446|F|0--21:A>G	TGCAGAACAAAAAACAATGACAATTCATCAAACGCTCAAGCTGTTACAGATCGGAAGAGCGGTTCAGCA	A03	22587298	1	0.922078	0.922078	0.807512	0.58216	0.744589	0.536797	0.562771	0.177489	0.385281	0.359307	0.0779221	1828.33	1073.54	21	0.310873	0.4865	0.398686											a	b	b	h	h	b	h	a	h	h	h	h	b	b	a	h
100042609S	SNP	100042609|F|0--50:C>A	TGCAGGAAATGAGAGAGAAGAGTGCAGAGACAGTGGTGACAAAGGCACCACAAGAGAAAAGAATGGAGA	A04	6097343	1	0.935065	0.935065	0.606481	0.828704	0.5671	0.774892	0.528139	0.367965	0.160173	0.406926	0.0649351	2103.22	785.187	50	0.477323	0.283908	0.380616											a	b	h	a	a	h	a	b	h	b	h	h	a	a	h	h
3086373S	SNP	3086373|F|0--27:C>T	TGCAGCGAATGTGACCAGTAGGCAAAGCACATGTTGGACATTTGTTACTAATTTTGGGACAGCAAGAAG	A04	6208863	1	0.926407	0.926407	0.724299	0.649533	0.670996	0.601732	0.580087	0.255411	0.324675	0.34632	0.0735931	1108.32	559.551	27	0.39938	0.45528	0.42733											a	b	h	a	a	h	a	b	h	b	b	h	a	a	h	h
3159830S	SNP	3159830|F|0--36:T>G	TGCAGCTGGTGGTGTTGAAGCTTTGGTATGTTCACATTTGCTTACAGATCGGAAGAGCGGTTCAGCAGG	A04	18427076	1	0.935065	0.935065	0.800926	0.638889	0.748918	0.597403	0.52381	0.186147	0.337662	0.411255	0.0649351	1655.72	986.431	36	0.318887	0.46142	0.390153											a	b	b	h	a	h	h	a	h	h	h	b	a	a	a	a
3105874S	SNP	3105874|F|0--42:T>C	TGCAGAATACACAAGAACATGCAGTTGACGTGCATACATGAGTGAAAGAAACGAAATGAGGAAGCCTAC	A05	1331943	1	0.917749	0.917749	0.811321	0.674528	0.744589	0.619048	0.471861	0.17316	0.298701	0.445887	0.0822511	1320.1	767.259	42	0.306159	0.43908	0.372619											a	b	h	h	h	h	a	b	h	h	h	b	h	h	h	h
3099942S	SNP	3099942|F|0--38:A>T	TGCAGCCCAACTTCTGTTTGTACTTGCTGTTGCTCTCTATGGACTCTCTTTTGTGCCGTCAAAGATGTA	A05	1713856	1	0.909091	0.909091	0.771429	0.685714	0.701299	0.623377	0.493506	0.207792	0.285714	0.415584	0.0909091	916.143	379.876	38	0.352653	0.43102	0.391837											a	b	h	a	h	h	a	b	h	h	h	b	h	b	h	h
3107360S	SNP	3107360|F|0--12:T>C	TGCAGATGATGTTCTCAAGGCAACAGCGGTTGACAAACTCCCAAATGACATGGAAGGAATGGAGCTAAC	A05	2870264	1	0.904762	0.904762	0.794258	0.674641	0.718615	0.61039	0.480519	0.186147	0.294372	0.424242	0.0952381	1674.14	941.026	12	0.326824	0.439001	0.382912											a	b	h	a	b	h	a	b	b	h	h	h	h	h	h	h
3102691S	SNP	3102691|F|0--49:C>A	TGCAGGATCCCAAGGGCCAAATTCAAAAGAAGGCGTACAAAGTTCTTTCCGTTATCTTACAGATCGGAA	A05	5456411	2	0.87013	0.87013	0.761194	0.676617	0.662338	0.588745	0.489177	0.207792	0.281385	0.380952	0.12987	2058.75	1061.48	49	0.363555	0.437613	0.400584											a	b	h	a	b	h	a	b	b	h	h	h	h	h	h	b
3086563S	SNP	3086563|F|0--33:A>C	TGCAGTATCTGCAAGTAAAACTATGAAGCACAAAATTTACAGATCGGAAGAGCGGTTCAGCAGGAATGC	A05	17105633	1	0.995671	0.995671	0.834783	0.56087	0.831169	0.558442	0.601732	0.164502	0.437229	0.393939	0.004329	1451.88	719.099	33	0.275841	0.49259	0.384216											a	b	h	a	b	h	a	b	h	h	h	h	h	h	a	b
3079729S	SNP	3079729|F|0--6:C>T	TGCAGCCTCCCTCTCTCTAGCTTCATTTTCTAGATCTTCCATCAACTACAATAATACGTAACAACGTGA	A05	21183982	1	0.926407	0.926407	0.808411	0.61215	0.748918	0.5671	0.536797	0.177489	0.359307	0.38961	0.0735931	1573.13	911.907	6	0.309765	0.474845	0.392305											a	b	h	a	h	a	a	b	h	h	h	h	h	h	h	b
3158456S	SNP	3158456|F|0--32:C>G	TGCAGGGCTGACTCAAACTCCTCGTCGCCAAACAGTATATCCACCTCATCTAATATGGCACTGCAAGAT	A05	22998546	1	1	1	0.575758	0.748918	0.575758	0.748918	0.675325	0.424242	0.251082	0.324675	0	1022.94	405.416	32	0.488522	0.37608	0.432301											a	b	h	a	a	a	b	b	h	b	h	a	b	a	b	b
3097421S	SNP	3097421|F|0--66:A>C	TGCAGAGTATCTCCAATCCATATCTAACATTTGCATCATTATTTATTTATTTTTGTATATTTGTATAGG	A06	1580408	1	0.91342	0.91342	0.767773	0.606635	0.701299	0.554113	0.571429	0.212121	0.359307	0.341991	0.0865801	1373.26	666.393	66	0.356596	0.477258	0.416927											a	b	h	h	b	h	h	h	h	h	b	a	b	a	h	h
100064737S	SNP	100064737|F|0--24:C>G	TGCAGAAGCTGAGCTAAAAAAAATCGAGGTAAATATTTTATCAAAAAAATAAGATATAGGTAAATAGGA	A06	9578940	1	0.835498	0.835498	0.756477	0.663212	0.632035	0.554113	0.484848	0.203463	0.281385	0.350649	0.164502	877.87	512.605	24	0.368439	0.446723	0.407581											a	b	h	b	b	h	a	h	h	a	h	h	b	h	h	h
100024773S	SNP	100024773|F|0--9:A>C	TGCAGCTTGACCAGAGGAACCAGGTAAAAGCTCTTTATGAATCTCCTTGATTACATAATCAATCTCCAA	A06	14562995	1	0.861472	0.861472	0.633166	0.798995	0.545455	0.688312	0.489177	0.316017	0.17316	0.372294	0.138528	1208.64	393.286	9	0.464534	0.321204	0.392869											a	b	h	b	b	h	a	h	b	a	h	h	b	h	h	h
3162686S	SNP	3162686|F|0--66:T>C	TGCAGACTGTTTCTGGAGAGCCGTGACATGTGTCTCAGCGGTTTCCAGCTTCTTCTCTTTCTCTTTTGA	A06	21299011	1	0.861472	0.861472	0.718593	0.708543	0.619048	0.61039	0.493506	0.242424	0.251082	0.367965	0.138528	1395.18	691.969	66	0.404434	0.41302	0.408727											a	b	a	h	b	h	a	h	b	a	h	b	b	h	h	h
3093985S	SNP	3093985|F|0--67:G>T	TGCAGTAACAAGATTTCTCCACGTACCGTCTTTATTGTTACTCTCCCCAACTAATTCCTTCTGACCAGT	A06	24076620	1	0.930736	0.930736	0.64186	0.748837	0.597403	0.69697	0.5671	0.333333	0.233766	0.363636	0.0692641	913.568	398.152	67	0.459751	0.37616	0.417956											a	b	h	h	b	b	h	b	b	a	a	b	b	h	h	h
3157798S	SNP	3157798|F|0--28:C>T	TGCAGAGACAGAGATCCTCCGCGCCCTGCTTATCAGCCAGCCGAGATGATGTTACAGATCGGAAGAGCG	A06	25094663	1	0.930736	0.930736	0.753488	0.67907	0.701299	0.632035	0.528139	0.229437	0.298701	0.402597	0.0692641	2395.99	1153.59	28	0.371487	0.435868	0.403678											a	b	h	b	b	a	h	b	b	a	h	b	b	b	h	b
3129687S	SNP	3129687|F|0--31:A>G	TGCAGGGTTATGGAGCGTTGTACTTAGTCTCATCTTTTCCAGTTATCATCGGTATATCGGTTGTATTAC	A06	25238093	1	0.926407	0.926407	0.705607	0.696262	0.65368	0.645022	0.554113	0.272727	0.281385	0.372294	0.0735931	2591.48	1264.29	31	0.415451	0.422963	0.419207											a	b	h	b	b	a	h	b	b	a	h	b	b	b	h	b
3096559S	SNP	3096559|F|0--19:C>G	TGCAGGTGGATATTGATGTCAAGCTTGTCTCACTGGATACCAAATGTGTACCAGACTTACCACAGCCAT	A06	25352493	1	0.926407	0.926407	0.71028	0.607477	0.658009	0.562771	0.632035	0.268398	0.363636	0.294372	0.0735931	1008.99	540.35	19	0.411564	0.476898	0.444231											a	b	h	b	b	a	h	b	b	a	h	b	b	b	b	b
3110912S	SNP	3110912|F|0--37:A>C	TGCAGATGATGAAGCAGGTTGCCAACTGTCTGCTCTTAGCCATCCTTTGTTATGAGCTAAACCCTCATG	A07	45131	1	0.922078	0.922078	0.746479	0.638498	0.688312	0.588745	0.5671	0.233766	0.333333	0.354978	0.0779221	1023.59	516.994	37	0.378496	0.461637	0.420067											a	b	h	b	b	h	h	b	b	h	a	h	a	b	h	b
3090260S	SNP	3090260|F|0--11:G>T	TGCAGATTGCAGTATTTCTTGATAACACGCAGGTCGGATTATAATCTTCCTGTGGACCTCTATGTTACA	A07	125722	1	0.930736	0.930736	0.716279	0.64186	0.666667	0.597403	0.597403	0.264069	0.333333	0.333333	0.0692641	1735.63	915.493	11	0.406447	0.459751	0.433099											a	b	h	a	a	b	h	h	h	h	a	h	h	h	b	a
3160540S	SNP	3160540|F|0--57:C>T	TGCAGATGGATGAAAATAGAGTCAGAGAATCAATCACTCACATAGAAGGAACCAATGCACAAGAGAGTA	A07	419899	1	0.909091	0.909091	0.757143	0.604762	0.688312	0.549784	0.580087	0.220779	0.359307	0.329004	0.0909091	974.708	514.58	57	0.367755	0.47805	0.422902											a	b	h	a	a	b	h	h	h	h	a	a	h	h	b	a
3171806S	SNP	3171806|F|0--10:G>A	TGCAGATCCAGAACCGAACCGGGTTCGGTCGAGAACGAGTTCAAAACCGGGATTACAGATCGGAAGAGC	A07	10651485	1	0.987013	0.987013	0.789474	0.587719	0.779221	0.580087	0.614719	0.207792	0.406926	0.372294	0.012987	1106.69	651.148	10	0.33241	0.484611	0.40851											a	b	h	a	a	b	h	h	h	h	h	h	h	a	h	a
3087015S	SNP	3087015|F|0--24:C>G	TGCAGATTATGAGTGACAAAATATCTCTAATTCATCACACGTGGATGGAAATGGGCATCTGCTAACTAT	A07	15728149	1	0.818182	0.818182	0.783069	0.68254	0.640693	0.558442	0.437229	0.177489	0.25974	0.380952	0.181818	1882.11	1002.83	24	0.339744	0.433359	0.386551											a	b	h	h	h	a	h	h	a	a	h	h	h	a	h	h
3126930S	SNP	3126930|F|0--52:A>G	TGCAGGTCAAGTGGCCTGGTGGTAAGAGATTTGAGGATAAAGTTGTGGAGACACTTACAGATCGGAAGA	A07	20186951	3	0.874459	0.874459	0.792079	0.70297	0.692641	0.614719	0.441558	0.181818	0.25974	0.4329	0.125541	1315.79	729.664	52	0.329379	0.417606	0.373493											a	b	h	h	b	a	h	h	a	a	h	h	h	a	a	h
3082253S	SNP	3082253|F|0--9:G>A	TGCAGCTAGGGTTAGAGGGACGACCCACAACAAACCATCTAAACCTATTACGCTTAGATTACAGATCGG	A08	9295031	1	0.91342	0.91342	0.763033	0.635071	0.69697	0.580087	0.549784	0.21645	0.333333	0.363636	0.0865801	1585.53	679.202	9	0.361627	0.463512	0.412569											a	b	h	b	b	h	h	b	b	h	a	h	a	b	h	b
3135756S	SNP	3135756|F|0--35:A>G	TGCAGAAAATCAGACTAGTTGAGGAGAGCAGACAAAATTACAGATCGGAAGAGCGGTTCAGCAGGAATG	A08	9326656	1	0.935065	0.935065	0.722222	0.694444	0.675325	0.649351	0.545455	0.25974	0.285714	0.38961	0.0649351	1480.72	754.461	35	0.401235	0.424383	0.412809											a	b	h	b	b	h	h	b	b	h	a	h	a	b	h	b
3111288S	SNP	3111288|F|0--35:C>A	TGCAGTGAATCCAGTAAACTCTACATGGTTTGTCACCTTCCTCTTACAGATCGGAAGAGCGGTTCAGCA	A08	15171637	1	0.91342	0.91342	0.763033	0.687204	0.69697	0.627706	0.502165	0.21645	0.285714	0.411255	0.0865801	1352.46	670.031	35	0.361627	0.429909	0.395768											a	b	b	a	h	h	h	b	h	h	h	h	a	h	h	h
3093658S	SNP	3093658|F|0--29:G>A	TGCAGGTTGCATATATATAACCATCTCCAGGAAATCATATCGAATCAAAACCCAACGGTTGAGTTTCTA	A08	20024887	1	0.930736	0.930736	0.669767	0.75814	0.623377	0.705628	0.532468	0.307359	0.225108	0.398268	0.0692641	1232.03	570.758	29	0.442358	0.366728	0.404543											a	b	h	h	h	a	h	b	b	b	h	h	a	b	h	h
3103259S	SNP	3103259|F|0--45:T>C	TGCAGAGAGGTTCTCCATTTCGTGCTCCTCCTCCAGTGGGATGGGTTGGGATGCCAGGACTCCATCCTC	A08	20354679	1	0.930736	0.930736	0.772093	0.613953	0.718615	0.571429	0.571429	0.212121	0.359307	0.359307	0.0692641	1071.01	553.295	45	0.351931	0.474029	0.41298											a	b	h	h	h	h	h	b	b	b	h	h	a	b	h	h
3074285S	SNP	3074285|F|0--39:A>G	TGCAGATGATTATGCTGCTGAACTTTCAGGTTTGTACTTACATGGTCTCATTCGTCTAGTTCTTTTACA	A08	20901274	1	0.982684	0.982684	0.779736	0.629956	0.766234	0.619048	0.580087	0.21645	0.363636	0.402597	0.017316	4449.67	2732.24	39	0.343496	0.466223	0.404859											a	b	h	h	h	h	a	b	h	h	h	h	a	b	h	h
3110022S	SNP	3110022|F|0--44:A>G	TGCAGCGTTTGCTTCCACCCACGCGTGTCTGAAGATAGCCCTGAACAAAAGAAAGTTACCAAAAGAGGT	A08	21032078	1	0.926407	0.926407	0.672897	0.766355	0.623377	0.709957	0.519481	0.30303	0.21645	0.406926	0.0735931	1966.99	815.797	44	0.440213	0.35811	0.399161											a	b	h	h	h	h	a	b	h	h	h	h	a	b	h	h
3113167S	SNP	3113167|F|0--24:C>A	TGCAGATCTCTCGCAGCTATTTATCGGAAACAAATTTGCTTCCGGAGCACACAGCCGGATTTACAGAGG	A09	5800113	1	0.995671	0.995671	0.769565	0.63913	0.766234	0.636364	0.588745	0.229437	0.359307	0.406926	0.004329	1254.04	647.47	24	0.354669	0.461285	0.407977											a	b	h	h	b	h	h	b	b	h	h	h	a	h	h	b
3115141S	SNP	3115141|F|0--7:A>C	TGCAGTCATGAAAATGTGACTTTCACTTTACCAGCACACTGCTATCCGCGATTACAGATCGGAAGAGCG	A09	10424303	1	0.91342	0.91342	0.753555	0.635071	0.688312	0.580087	0.558442	0.225108	0.333333	0.354978	0.0865801	1182.06	623.975	7	0.37142	0.463512	0.417466											a	b	h	b	b	h	h	b	b	h	a	h	a	b	h	b
3127304S	SNP	3127304|F|0--49:C>T	TGCAGCCGCTTACGATTCCGCAGCTATTTACCTCCGAGGACGTGGGACACATCTCAACTTTCCGGAGCA	A09	19426364	1	1	1	0.744589	0.748918	0.744589	0.748918	0.506494	0.255411	0.251082	0.493506	0	1431.34	715.55	49	0.380353	0.37608	0.378216											a	b	h	b	b	h	h	b	b	h	a	h	a	b	h	b
3126950S	SNP	3126950|F|0--18:T>C	TGCAGCCACTTGAGGAGGTGAAAAGCTCTGAGGCAATCTCTGTCTTGCAAAGAGAGCCTGAAACGCTTT	A10	4455355	1	1	1	0.818182	0.593074	0.818182	0.593074	0.588745	0.181818	0.406926	0.411255	0	1465.41	939.864	18	0.297521	0.482675	0.390098											a	b	b	h	h	b	h	h	a	b	h	b	b	b	b	b
3092356S	SNP	3092356|F|0--63:G>T	TGCAGTAAGAAGAAACCACATAGGTGAGTATTACAGGTTCCCACCATAGTGAGGAAAGAGAAAGAATGC	A10	4895261	1	0.904762	0.904762	0.789474	0.593301	0.714286	0.536797	0.558442	0.190476	0.367965	0.34632	0.0952381	1734.33	933.23	63	0.33241	0.48259	0.4075											a	b	b	h	h	b	h	h	a	h	b	b	b	b	b	b
3105684S	SNP	3105684|F|0--31:A>G	TGCAGGCTTTGTAACCCATATCTTTTGTCTAAATTTCTTTCCATCATATATATAGTGTTTTTACAGATC	A10	9928519	1	0.922078	0.922078	0.751174	0.638498	0.692641	0.588745	0.562771	0.229437	0.333333	0.359307	0.0779221	1660.03	846.741	31	0.373824	0.461637	0.41773											a	b	b	a	h	h	h	h	a	h	b	b	b	b	b	b
3134846S	SNP	3134846|F|0--12:G>A	TGCAGCTTCGAGGGTTTACCTGTTCGAGCCGTGGTGGAACCCTGCGGTTGAAGAACAGGCCATGGACAG	A10	15211118	1	0.917749	0.917749	0.825472	0.660377	0.757576	0.606061	0.471861	0.160173	0.311688	0.445887	0.0822511	1905.04	995.372	12	0.288136	0.448558	0.368347											a	b	b	h	h	h	a	h	h	b	h	h	h	h	b	h
3082104S	SNP	3082104|F|0--6:C>G	TGCAGCCACGTCTGTACCGTTTGCATTCTCAGATGACTGAACATTATCACCATCAAGAGCTTCAAAGGC	A10	15751593	1	0.922078	0.922078	0.723005	0.71831	0.666667	0.662338	0.515152	0.255411	0.25974	0.406926	0.0779221	1335.41	620.626	6	0.400538	0.404682	0.40261											a	b	b	a	h	h	a	h	h	b	h	h	h	b	b	h
3112967S	SNP	3112967|F|0--30:C>A	TGCAGAGAAGGCCATGCTAGAGCACTCCTCCTGGGTTGATGTCAACGGTCAGATGCTTACAGATCGGAA	A10	16800293	1	0.909091	0.909091	0.77619	0.704762	0.705628	0.640693	0.471861	0.203463	0.268398	0.437229	0.0909091	1550.61	789.662	30	0.347438	0.416145	0.381791											a	b	b	h	h	h	a	h	h	b	h	h	h	b	b	h
3079025S	SNP	3079025|F|0--56:G>A	TGCAGCTTCTTGTCCAGTCATGGCATCAACAACTAGCAACACTTCTGTGGGATTCAGAACTTTCTTCAC	A10	16937097	1	1	1	0.709957	0.839827	0.709957	0.839827	0.450216	0.290043	0.160173	0.549784	0	4249.86	1754.97	56	0.411836	0.269035	0.340436											a	b	b	h	h	h	a	h	h	b	h	h	h	b	b	h
3113007S	SNP	3113007|F|0--37:C>T	TGCAGTTGAGAAAGTGCAAAACAAAATGAATTGCATACTATTACAGATCGGAAGAGCGGTTCAGCAGGA	A10	17566870	1	1	1	0.818182	0.662338	0.818182	0.662338	0.519481	0.181818	0.337662	0.480519	0	2778.35	1541.14	37	0.297521	0.447293	0.372407											a	b	h	h	h	a	a	h	h	b	h	h	h	b	h	h
3090150S	SNP	3090150|F|0--26:G>A	TGCAGATTGGTACTCTTTCCACACCAGTAAACCGTTTTTCATGTCCTTGGCATTACAGATCGGAAGAGC		0	0	0.978355	0.978355	0.769912	0.699115	0.753247	0.683983	0.519481	0.225108	0.294372	0.458874	0.021645	1440.92	756.75	26	0.354296	0.420706	0.387501											a	b	h	b	b	h	h	b	b	h	a	h	a	b	h	b
3077254S	SNP	3077254|F|0--57:G>A	TGCAGACTTTGTGGTAACTCTAAATGCGCCCACAGCAGATTTAGTCTCCCCAAAGATGGAATTACAGAT		0	0	0.91342	0.91342	0.829384	0.649289	0.757576	0.593074	0.47619	0.155844	0.320346	0.437229	0.0865801	2522.29	1377.04	57	0.283013	0.455426	0.369219											a	b	h	h	h	a	a	h	a	a	b	h	b	h	h	h
100015472S	SNP	100015472|F|0--42:A>T	TGCAGAGAAAATGAAAAATAAATTTAGGTGAAAAATAAATGGAGAAGAAAACCGGATATTACAGATCGG		0	0	0.852814	0.852814	0.766497	0.690355	0.65368	0.588745	0.463203	0.199134	0.264069	0.38961	0.147186	1693.87	887.652	42	0.357958	0.42753	0.392744											a	b	h	h	b	b	h	a	h	b	h	h	h	a	h	a
3141354S	SNP	3141354|F|0--36:G>A	TGCAGGTTTCCCATGGCAGAGCTTCCCTAGCCGTCTGAGAAACAGAGACATTACAGATCGGAAGAGCGG		0	0	0.926407	0.926407	0.733645	0.67757	0.679654	0.627706	0.545455	0.246753	0.298701	0.380952	0.0735931	3047.98	1611.81	36	0.39082	0.436938	0.413879											a	b	b	h	h	b	h	b	h	b	h	b	a	h	b	a
3129778S	SNP	3129778|F|0--32:C>A	TGCAGAGATCATCATCATCATCATCAATTCCACGAATCCATTTACAGATCGGAAGAGCGGTTCAGCAGG		0	0	1	1	0.705628	0.675325	0.705628	0.675325	0.619048	0.294372	0.324675	0.380952	0	2808.21	1503.97	32	0.415434	0.438523	0.426979											a	b	h	h	h	a	h	b	b	b	h	h	a	h	h	h
3100178S	SNP	3100178|F|0--26:T>G	TGCAGCAATTTTGGTTTGGGTACACATCTTATGACATCCCTTTACAGATCGGAAGAGCGGTTCAGCAGG		0	0	0.935065	0.935065	0.75463	0.615741	0.705628	0.575758	0.588745	0.229437	0.359307	0.34632	0.0649351	2097.4	1178.72	26	0.370328	0.473208	0.421768											a	b	h	a	a	h	h	h	h	h	a	a	h	h	b	h
3109081S	SNP	3109081|F|0--36:A>G	TGCAGGTACAGCTTGAGCTACATCCCTTTTGCAAGAACCATGGTCTCAAAGGTCTTCATGACTTGTTTC	A01	9010637	1	0.917749	0.917749	0.165094	0.886792	0.151515	0.813853	0.87013	0.766234	0.103896	0.047619	0.0822511	4047.59	504.058	36	0.275676	0.200783	0.23823											d	b	d	b	b	b	b	b	b	b	b	b	b	b	b	b
100055804S	SNP	100055804|F|0--24:C>G	TGCAGCCCGTTTGAGGGTCAAAACCGCTGAATTTGAGCCCGGAAAATTGGCGCCGCCTATTCACCGCCC	A01	24273547	6	0.822511	0.822511	0.621053	1	0.510823	0.822511	0.311688	0.311688	0	0.510823	0.177489	5184.8	196.76	24	0.470693	0	0.235346											h	b	b	d	d	d	d	d	d	d	b	b	d	b	d	b
100040211S	SNP	100040211|F|0--50:A>G	TGCAGTTGAAGGATTAGCTCTTGGTGGTGGTTTAGAACTGGCTATGGTGAAACTTTTCAAGTTTATTTT	A01	27319818	2	0.922078	0.922078	0.671362	0.995305	0.619048	0.917749	0.307359	0.30303	0.004329	0.614719	0.0779221	3256.72	542.722	50	0.44127	0.00934559	0.225308											d	b	d	d	b	d	d	b	d	b	d	b	d	d	d	d
3088465S	SNP	3088465|F|0--6:G>A	TGCAGGGAGAAGATCTGATCTTGGAGAATGTATACTACTCATAGATGAAGGATGCTGATTGAGAATAGG	A02	24299367	1	1	1	0.190476	0.874459	0.190476	0.874459	0.935065	0.809524	0.125541	0.0649351	0	1254.91	236.811	6	0.30839	0.219561	0.263976											h	b	b	b	b	b	b	b	b	b	b	b	b	b	b	b
3106010S	SNP	3106010|F|0--6:G>A	TGCAGGGATGGTACACAGCATGGCTCTAGCAGAAGATGGTGCATTGTTTTATTGGGTTTCTTCTGACTC	A02	26860405	1	0.904762	0.904762	0.143541	0.913876	0.12987	0.82684	0.852814	0.774892	0.0779221	0.0519481	0.0952381	1159.74	123.995	6	0.245873	0.157414	0.201644											h	b	b	b	b	d	b	d	b	b	b	b	b	b	b	b
3082147S	SNP	3082147|F|0--57:A>T	TGCAGTGAACAGACAAAGGATGGTCTACAAAGCCATTTGGGAGGAGCTTCAGAACGTAGTTCATGCCGT	A03	3409207	2	0.978355	0.978355	0.190265	0.973451	0.186147	0.952381	0.818182	0.792208	0.025974	0.160173	0.021645	2191.22	384.571	57	0.308129	0.0516877	0.179908											h	b	b	b	b	b	b	b	b	b	b	d	b	b	b	b
3082281S	SNP	3082281|F|0--65:C>T	TGCAGCAGCAACGGCACCAGCAACAGAACCAGCAGTGAAGTTTGCACCTATTGTACTGCATACCACTGA	A03	11016024	1	0.917749	0.917749	0.136792	0.962264	0.125541	0.883117	0.82684	0.792208	0.034632	0.0909091	0.0822511	3174.08	146.19	65	0.236161	0.0726237	0.154392											h	b	b	d	b	b	b	b	b	b	b	b	b	b	b	b
3150326S	SNP	3150326|F|0--66:T>C	TGCAGAATGGTACTCTCTAAATTACTTCCAGCGGCCAAGTTCGATGCTGCTTGTCCGTACACATCATCC	A03	14537143	1	0.930736	0.930736	0.776744	0.711628	0.722944	0.662338	0.47619	0.207792	0.268398	0.454545	0.0692641	1873.26	1023.75	66	0.346825	0.410427	0.378626											d	b	d	a	d	d	d	d	d	d	b	b	b	d	a	d
100055057S	SNP	100055057|F|0--53:G>A	TGCAGCAAGCGAATGAAGAATGCGACCAGCTAGTGCAACAAGGAGTAGTCTCTGCAACAAACTCGCCAT	A04	9611439	2	0.87013	0.87013	0.691542	0.865672	0.601732	0.753247	0.385281	0.268398	0.116883	0.484848	0.12987	1162.89	247.533	53	0.426623	0.232569	0.329596											d	b	d	d	d	d	d	d	d	d	d	d	d	d	d	d
3106529S	SNP	3106529|F|0--7:A>G	TGCAGGGACCAAACTATGGTCGTTGTCGTTCAGGTCAATTAGTAGTCGAACCTTTACAGATCGGAAGAG	A04	12304629	1	1	1	0.225108	0.935065	0.225108	0.935065	0.839827	0.774892	0.0649351	0.160173	0	3046.15	488.539	7	0.348869	0.121437	0.235153											h	b	b	b	b	b	b	b	b	b	b	b	b	b	b	b
100026439S	SNP	100026439|F|0--58:A>C	TGCAGACCATTTCTAGCAGCAGCACAATACTTCGAGTGACTAAGGTCAGTCGAGAATTACTTACAGATC	A06	13800987	3	1	1	0.112554	1	0.112554	1	0.887446	0.887446	0	0.112554	0	3461.09	194.253	58	0.199771	0	0.0998857											h	b	b	d	b	b	b	b	b	b	b	b	b	b	b	b
100064671S	SNP	100064671|F|0--6:C>T	TGCAGACTGAGATGGACTAATTATCTTCGACCCGGTATTACAGATCGGAAGAGCGGTTCAGCAGGAATG	A06	19286210	3	1	1	0.619048	1	0.619048	1	0.380952	0.380952	0	0.619048	0	3846.31	542.38	6	0.471655	0	0.235828											d	b	d	d	d	b	d	b	d	d	b	d	d	d	d	b
100013107S	SNP	100013107|F|0--55:A>G	TGCAGATCCAAATACTTGTTTGAAAATCCTTGCATCCTGTGATCGATACTCCCAAAGTAAAGCCTGCAC	A06	19843956	1	1	1	0.69697	0.961039	0.69697	0.961039	0.341991	0.30303	0.038961	0.658009	0	1533.25	714.05	55	0.422406	0.0748862	0.248646											d	b	d	b	b	d	d	b	b	d	d	d	d	b	d	b
3103977S	SNP	3103977|F|0--25:C>G	TGCAGCCTAGAGGATGTCCTAAAGACACAGCTCCTCCATTTACATTCACCTTCTCCTGTTACAGATCGG	A06	21161872	3	0.887446	0.887446	0.697561	0.936585	0.619048	0.831169	0.324675	0.268398	0.0562771	0.562771	0.112554	1661.9	521.692	25	0.421939	0.118786	0.270363											d	b	d	d	b	d	b	d	d	d	b	d	d	b	d	d
100047048S	SNP	100047048|F|0--15:T>C	TGCAGCGCACCGACCTCAACCCCTCTATTATGAGTTCTCACTAACTCCATAATTAGGTTGTTGGTGGGC	A07	14373548	3	0.930736	0.930736	0.590698	1	0.549784	0.930736	0.380952	0.380952	0	0.549784	0.0692641	3283.16	394.186	15	0.483548	0	0.241774											d	b	d	d	d	d	b	b	d	b	d	d	b	d	b	b
3133231S	SNP	3133231|F|0--32:G>A	TGCAGGTCTCATATGTATTTGACACAGAGGATGTATTGCATCGTGTTACAGATCGGAAGAGCGGTTCAG	A07	16009383	1	0.935065	0.935065	0.208333	0.875	0.194805	0.818182	0.857143	0.74026	0.116883	0.0779221	0.0649351	2774.91	426.883	32	0.329861	0.21875	0.274306											h	b	b	b	b	b	b	b	b	b	b	b	b	b	b	b
3155716S	SNP	3155716|F|0--5:C>T	TGCAGCTCTGGTTGGCTGATTATTTCCTTTGAAAAGAGATTACAGATCGGAAGAGCGGTTCAGCAGGAA	A07	16013269	1	0.943723	0.943723	0.192661	0.889908	0.181818	0.839827	0.865801	0.761905	0.103896	0.0779221	0.0562771	3650.92	494.421	5	0.311085	0.195943	0.253514											d	b	d	b	b	b	b	b	b	b	b	b	b	b	b	b
3076860S	SNP	3076860|F|0--31:G>A	TGCAGGTTTGTATAGCTACCCTCTCATAATTGGCCAAACGGTCTCTAAAGTCTTTACAGATCGGAAGAG	A09	35867153	3	0.922078	0.922078	0.244131	0.859155	0.225108	0.792208	0.82684	0.69697	0.12987	0.0952381	0.0779221	5171.62	983.719	31	0.369063	0.242015	0.305539											h	b	b	b	b	d	b	b	b	b	b	b	b	b	b	b
3104692S	SNP	3104692|F|0--47:A>G	TGCAGATACTCTCTTCATATACTTCATCGCTAGTTTCACAGACGCCAATTTACAGATCGGAAGAGCGGT	A01	5007897	2	1	1	1	0.545455	1	0.545455	0.454545	0	0.454545	0.545455	0	5575.7	4823.64	47	0	0.495868	0.247934											d	b	d	d	b	d	b	d	d	d	b	b	d	b	d	d
3145585S	SNP	3145585|F|0--12:T>G	TGCAGAGAAACCTCCAGACTATGTAAGCTTGCTCCTCATGCTTACAGATCGGAAGAGCGGTTCAGCAGG	A01	22162768	1	1	1	0.87013	0.835498	0.87013	0.835498	0.294372	0.12987	0.164502	0.705628	0	1899.78	1309.9	12	0.226008	0.274882	0.250445											d	b	d	d	d	d	d	d	d	d	d	d	b	d	d	d
100010694S	SNP	100010694|F|0--51:T>A	TGCAGAGTTCTGATGGGATCCGGTGCATTAGTGCTGGTATGATCGCACCCGTCAGTACATCACTCTCGT	A01	24267863	1	0.935065	0.935065	1	0.671296	0.935065	0.627706	0.307359	0	0.307359	0.627706	0.0649351	6775.37	4137.79	51	0	0.441315	0.220658											d	b	d	d	d	d	d	d	d	d	d	d	b	d	d	d
3162020S	SNP	3162020|F|0--15:A>G	TGCAGTGAAAAGAGAAATAGAGTGTTTGCGGCAATCAGTCAAGACGGTATGTTACAGATCGGAAGAGCG	A02	2550640	1	0.930736	0.930736	0.92093	0.181395	0.857143	0.168831	0.835498	0.0735931	0.761905	0.0952381	0.0692641	5021.11	2342.68	15	0.145635	0.296982	0.221309											h	b	b	b	b	d	b	b	b	b	b	b	b	b	b	d
100002027-1S	SNP	100002027|F|0--23:A>G	TGCAGCTACTCATAGAAACAGAGATCAAGAACTCAACATAGAAGCAAATACTATACCTTCACATTTACA	A02	23559412	1	0.87013	0.87013	1	0.671642	0.87013	0.584416	0.285714	0	0.285714	0.584416	0.12987	2683.77	1773.15	23	0	0.441078	0.220539											d	b	d	b	d	b	d	d	b	d	b	d	b	d	d	b
100002027-2S	SNP	100002027|F|0--48:T>A	TGCAGCTACTCATAGAAACAGAGATCAAGAACTCAACATAGAAGCAAATACTATACCTTCACATTTACA	A02	23559412	1	0.887446	0.887446	0.980488	0.653659	0.87013	0.580087	0.324675	0.017316	0.307359	0.562771	0.112554	2683.77	1773.15	48	0.0382629	0.452778	0.245521											d	b	d	b	b	d	d	d	d	d	d	d	d	b	d	d
3169892S	SNP	3169892|F|0--49:C>T	TGCAGCAGTCGTTGGACTTTGCGTGCGGACAAGGAGGAGCCAACTGCGACGAGATTACAGATCGGAAGA	A02	27629065	1	1	1	0.930736	0.116883	0.930736	0.116883	0.952381	0.0692641	0.883117	0.047619	0	2014.61	1887.34	49	0.128933	0.206443	0.167688											d	b	d	b	b	b	b	b	b	b	d	b	b	b	b	b
3078657S	SNP	3078657|F|0--37:A>G	TGCAGGAAGCAAAAACAACTCGTCACTGGAGACTGGGACTGTGTCTGAATTCTCAAGGGACTGAAGAAT	A03	5732113	1	0.926407	0.926407	0.957944	0.135514	0.887446	0.125541	0.839827	0.038961	0.800866	0.0865801	0.0735931	3216.05	2982.44	37	0.0805747	0.2343	0.157437											h	b	b	b	b	b	b	d	b	b	b	b	d	b	b	b
3082193S	SNP	3082193|F|0--13:A>G	TGCAGAACCAAAAAGCTCATTCATGTTTTTACATCACTGGGTACAGATAAAACAATAAATATTTACAGA	A03	6424680	1	0.935065	0.935065	0.87963	0.180556	0.822511	0.168831	0.878788	0.112554	0.766234	0.0562771	0.0649351	3054.29	2569.37	13	0.211763	0.29591	0.253837											h	b	b	b	b	b	d	b	b	b	b	b	b	b	b	b
3129979S	SNP	3129979|F|0--24:T>C	TGCAGTTGATGACAAGTACATAACTAATAACCGTATCTACTTACAGATCGGAAGAGCGGTTCAGCAGGA	A03	8108132	1	0.844156	0.844156	0.989744	0.712821	0.835498	0.601732	0.251082	0.00865801	0.242424	0.593074	0.155844	1930.5	1269.69	24	0.0203024	0.409415	0.214859											h	b	b	d	d	d	b	d	d	d	b	b	b	d	d	d
3100997S	SNP	3100997|F|0--14:T>A	TGCAGCTGCTGAATTTTCTGCTAAAGCTTTGCCAGGATTACAGATCGGAAGAGCGGTTCAGCAGGAATG	A03	9883616	1	1	1	1	0.580087	1	0.580087	0.419913	0	0.419913	0.580087	0	2760.65	2204.23	14	0	0.487172	0.243586											d	b	d	d	d	d	b	d	d	b	d	b	d	b	b	d
3084192S	SNP	3084192|F|0--17:C>A	TGCAGATTTATTACATGCTTGATCCAAACAACCAACTGCTTACAGATCGGAAGAGCGGTTCAGCAGGAA	A03	12371015	1	1	1	1	0.532468	1	0.532468	0.467532	0	0.467532	0.532468	0	3242.59	2703.62	17	0	0.497892	0.248946											d	b	d	d	b	d	d	d	d	d	d	d	d	b	d	d
3168077S	SNP	3168077|F|0--8:A>G	TGCAGATAAACAGGACCCCATTCTCAGGGCCCTGATTATATTACAGATCGGAAGAGCGGTTCAGCAGGA	A03	14564385	2	1	1	1	0.034632	1	0.034632	0.965368	0	0.965368	0.034632	0	3398.89	3377.04	8	0	0.0668653	0.0334327											d	b	d	b	b	b	b	b	b	b	b	b	b	b	b	b
3120728S	SNP	3120728|F|0--11:C>T	TGCAGCAGAAGCAATCACAACTATTTTTCCTTTACTTTTTCGTAGATGGGGAATTGCATAATAAGTGAT	A03	22398746	1	1	1	1	0.606061	1	0.606061	0.393939	0	0.393939	0.606061	0	2371.86	2050.35	11	0	0.477502	0.238751											d	b	d	d	b	d	d	d	d	d	b	b	b	b	d	d
3078932S	SNP	3078932|F|0--49:C>G	TGCAGCAAAGATAGCTATCCCAGTGGCAACCATCTATTCTGTAAGATTTCTTCTTCTTACAGATCGGAA	A03	22398750	1	0.995671	0.995671	0.934783	0.617391	0.930736	0.614719	0.445887	0.0649351	0.380952	0.549784	0.004329	2596.07	1755.53	49	0.121928	0.472439	0.297183											d	b	d	d	b	d	d	d	d	d	b	b	b	b	d	d
3089847S	SNP	3089847|F|0--49:A>G	TGCAGTGGAAGTGTCACTTCCATTTATCTATGTTCAAGACAAAAGTCAGAGTTACAGATCGGAAGAGCG	A04	9299471	1	1	1	0.995671	0.138528	0.995671	0.138528	0.865801	0.004329	0.861472	0.134199	0	1436.14	1336.3	49	0.00862053	0.238676	0.123648											h	b	b	b	d	b	b	b	b	b	b	b	b	b	b	b
100045138S	SNP	100045138|F|0--32:T>C	TGCAGCACATGAAACTCGCACATCCTGTAAAATCGCAGTGTTGAGAGAACGTGGTTTTTGTTAGGATGG	A05	1776817	1	0.874459	0.874459	0.980198	0.0495049	0.857143	0.04329	0.848485	0.017316	0.831169	0.025974	0.125541	1323.1	1292.59	32	0.0388197	0.0941084	0.0664641											h	b	b	b	b	b	b	b	b	b	b	b	b	b	b	b
3129102S	SNP	3129102|F|0--28:C>T	TGCAGCTGCTGAAACTCATATGGTATTTCCATCCTTACAGATCGGAAGAGCGGTTCAGCAGGAATGCCG	A05	2356327	2	0.91342	0.91342	0.990521	0.57346	0.904762	0.52381	0.398268	0.00865801	0.38961	0.515152	0.0865801	883.456	699.363	28	0.0187777	0.489207	0.253992											d	b	d	d	b	d	d	b	b	d	d	b	b	d	d	d
3099551S	SNP	3099551|F|0--32:G>A	TGCAGTGTTTTAGTTCTTTTTTGTGAAAGGCAGTGTTACTTGCTCAACCCTATCCTACCAACATGATTA	A06	1129624	1	0.852814	0.852814	0.959391	0.0761421	0.818182	0.0649351	0.822511	0.034632	0.787879	0.030303	0.147186	2159.73	2032.8	32	0.0779201	0.140689	0.109305											h	b	b	b	b	b	b	b	d	b	b	b	b	b	b	b
3168030S	SNP	3168030|F|0--62:C>A	TGCAGCACTGCAACGAATGTTGAGATCGAGTTGCCTGTACCAACTGATGCATCCAACCCCACCGTTAGA	A06	3798448	1	1	1	0.935065	0.683983	0.935065	0.683983	0.380952	0.0649351	0.316017	0.619048	0	1711.16	1155.28	62	0.121437	0.432301	0.276869											d	b	d	d	b	d	d	d	d	d	d	d	b	d	d	d
3087970S	SNP	3087970|F|0--32:T>A	TGCAGAGAGTTGCAGAGAATCAGAAAAGGAAATTAGGTTCCCAAAACAGAGAGAGAAGAATTGAATCGA	A06	19670032	1	0.935065	0.935065	1	0.75463	0.935065	0.705628	0.229437	0	0.229437	0.705628	0.0649351	2405.07	2003.77	32	0	0.370328	0.185164											h	b	b	d	d	b	d	d	d	d	b	b	b	b	b	b
3087641S	SNP	3087641|F|0--45:T>C	TGCAGAAGAAGACGCTAAGATCCTCGCTTATGTTGCAATCCATGGTGTAGGAAACTGGAGTTTGATCCC	A06	22104117	1	1	1	0.991342	0.0822511	0.991342	0.0822511	0.926407	0.00865801	0.917749	0.0735931	0	3999.15	3924.72	45	0.0171661	0.150972	0.0840689											h	b	b	b	b	b	b	b	b	b	b	b	b	b	b	b
3114098S	SNP	3114098|F|0--42:A>G	TGCAGATCTCATTGTCTGCGGTACACGTCCTACGTTCGTAAAATTCTTTTACAGATCGGAAGAGCGGTT	A06	23559410	1	0.935065	0.935065	0.99537	0.0833333	0.930736	0.0779221	0.861472	0.004329	0.857143	0.0735931	0.0649351	6256.16	6116.28	42	0.00921639	0.152778	0.0809971											h	b	b	b	b	b	b	b	b	b	b	b	b	b	b	b
3113609S	SNP	3113609|F|0--54:A>G	TGCAGTTTTTGACTATAGTGGGTATTCTCACTTCTATGTTCTCCAAGCATCAGGATCAGAGAAGTTCAT	A07	10389922	1	0.887446	0.887446	0.936585	0.697561	0.831169	0.619048	0.324675	0.0562771	0.268398	0.562771	0.112554	1306.16	944.259	54	0.118786	0.421939	0.270363											d	b	d	d	d	b	d	d	d	d	d	d	d	d	d	d
3083276S	SNP	3083276|F|0--11:A>G	TGCAGAAGCCCACATCATATCTTCTGAAAACAGTAAGAAGCGATGCTTTTATTTTCCTTATCTTACAGA	A07	18397683	1	0.930736	0.930736	0.986047	0.0697674	0.917749	0.0649351	0.878788	0.012987	0.865801	0.0519481	0.0692641	1617.52	1585.33	11	0.0275176	0.1298	0.0786587											h	b	b	b	b	b	b	b	b	b	b	b	b	b	b	b
3146231S	SNP	3146231|F|0--15:G>A	TGCAGTTTGTTGTTCGTACGGTGTGAGAACTAATATAGAGAGAACACGTTACAGATCGGAAGAGCGGTT	A08	5420408	1	0.926407	0.926407	0.901869	0.149533	0.835498	0.138528	0.878788	0.0909091	0.787879	0.047619	0.0735931	3475.11	3048.21	15	0.177002	0.254345	0.215674											h	b	b	b	b	b	b	b	b	d	b	b	b	b	b	b
3093352S	SNP	3093352|F|0--23:A>G	TGCAGAGTCCAGGTACAGTCGTCATATCCTTCAGAAAGAGCCTTCTGCAATTTACAGATCGGAAGAGCG	A08	12540931	1	1	1	0.883117	0.268398	0.883117	0.268398	0.848485	0.116883	0.731602	0.151515	0	2517.09	2029.67	23	0.206443	0.392721	0.299582											h	b	b	b	b	d	b	b	b	b	b	b	b	b	b	b
3080929S	SNP	3080929|F|0--16:C>T	TGCAGAGAACACGGTGCCTACATGGAAGCAGTACCAAACTGATTTCTCTTTCAAAGCAAACCCTACACA	A08	19045330	1	1	1	1	0.112554	1	0.112554	0.887446	0	0.887446	0.112554	0	1611.49	1515.14	16	0	0.199771	0.0998857											h	b	b	b	b	b	b	d	b	b	b	b	b	b	b	b
3096031S	SNP	3096031|F|0--27:C>T	TGCAGCTTCTTATATAACAGGACAAACCATTTGTATTGATGGAGGTTTCACTGTTACAGATCGGAAGAG	A08	20825701	2	1	1	1	0.640693	1	0.640693	0.359307	0	0.359307	0.640693	0	3165.26	1478.06	27	0	0.460411	0.230206											d	b	d	d	d	d	d	b	d	d	d	d	d	d	d	d
100005642S	SNP	100005642|F|0--51:A>C	TGCAGCTTCCAATGGAACAATCAGGTCAAGCGGTTTGATATATTTGATGCTACGAGAGATCAAGATGAC	A08	21239608	1	1	1	0.930736	0.229437	0.930736	0.229437	0.839827	0.0692641	0.770563	0.160173	0	2378.7	2120.47	51	0.128933	0.353592	0.241262											h	b	b	b	b	b	b	b	d	b	b	b	d	b	b	b
3078751S	SNP	3078751|F|0--46:A>G	TGCAGAGTGGAATTACTGAATCCAGAGTCATGAGCTATCTGTTACAAGACAAGTTACAGATCGGAAGAG	A09	3320694	1	0.930736	0.930736	0.95814	0.125581	0.891775	0.116883	0.852814	0.038961	0.813853	0.0779221	0.0692641	2951.56	2718.63	46	0.0802163	0.219621	0.149919											h	b	b	b	b	b	b	b	b	b	b	b	b	b	d	b
3137952S	SNP	3137952|F|0--10:G>A	TGCAGTGAAAGAGAATAGAGTTGTTACAATCCAGTGTTTGTCTGGTACTGGTTCTTTGAGAGTTGGAGC	A09	7609355	1	0.935065	0.935065	0.99537	0.592593	0.930736	0.554113	0.385281	0.004329	0.380952	0.549784	0.0649351	1347.18	998.081	10	0.00921639	0.482853	0.246035											h	b	b	b	d	d	d	b	b	d	d	d	d	d	d	d
3124265S	SNP	3124265|F|0--44:C>T	TGCAGTTATAACGAGGACTGAACCCGGTAGAGTATGGCGATTCCCGATGATCAGTCCTTACAGATCGGA	A09	8101670	3	0.926407	0.926407	1	0.528037	0.926407	0.489177	0.437229	0	0.437229	0.489177	0.0735931	2989.62	1164.5	44	0	0.498428	0.249214											d	b	d	b	b	d	d	b	b	d	b	d	d	b	d	b
3083939S	SNP	3083939|F|0--21:A>G	TGCAGCCTTGAGCACATCGTTATTCTTCTTCCTTAGTTTACAGATCGGAAGAGCGGTTCAGCAGGAATG	A09	9778053	2	1	1	1	0.0606061	1	0.0606061	0.939394	0	0.939394	0.0606061	0	2824.72	2698.69	21	0	0.113866	0.056933											h	b	b	b	b	b	b	b	b	b	b	b	b	b	b	b
3075428S	SNP	3075428|F|0--40:C>T	TGCAGCATTCGTTGGAGGAATCAAGGCAAGCTCTCTAAAACGAAATCATTCTTTATACTTTTACAGATC	A09	12758349	1	0.935065	0.935065	0.986111	0.0416667	0.922078	0.038961	0.909091	0.012987	0.896104	0.025974	0.0649351	3316.52	3225.5	40	0.027392	0.0798611	0.0536265											h	b	b	b	b	b	b	b	b	b	b	b	b	b	b	b
3158299S	SNP	3158299|F|0--48:T>C	TGCAGCCGACAAGAATCTGCTTCTTTGTGTCTTATTGGCTTTGTTGTTTGTTTTATGAACTGGCCACGT	A09	14439769	1	0.926407	0.926407	1	0.607477	0.926407	0.562771	0.363636	0	0.363636	0.562771	0.0735931	2230.03	1829.92	48	0	0.476898	0.238449											d	b	d	b	b	d	d	b	b	d	d	d	d	b	d	b
3108179S	SNP	3108179|F|0--5:G>A	TGCAGGAGAGTGGAGATGAATCAATAATCACCACAAAGCTCAATCATTACAGATCGGAAGAGCGGTTCA	A09	15580200	1	1	1	0.969697	0.0606061	0.969697	0.0606061	0.969697	0.030303	0.939394	0.030303	0	3255.95	3156.8	5	0.0587695	0.113866	0.0863177											h	b	b	b	b	b	b	b	b	b	b	b	b	b	d	b
3153427S	SNP	3153427|F|0--32:T>G	TGCAGTTGTTAGAGCAGGAGTGAATAAACAATTATGACTGAGATTACAGATCGGAAGAGCGGTTCAGCA	A09	32116807	1	1	1	1	0.670996	1	0.670996	0.329004	0	0.329004	0.670996	0	3085.36	2209.12	32	0	0.441521	0.22076											h	b	b	d	d	d	d	d	b	d	d	d	d	d	d	d
3077870S	SNP	3077870|F|0--43:C>T	TGCAGTACAGGGTACTTGGACTTTGGATTGGACATGATAAAAACGTTGTCCTGGATTGGAATTGAAAAT	A09	32518606	2	0.930736	0.930736	1	0.623256	0.930736	0.580087	0.350649	0	0.350649	0.580087	0.0692641	2622.41	2339.95	43	0	0.469616	0.234808											d	b	d	d	d	b	d	d	d	d	d	d	d	d	b	d
3076716S	SNP	3076716|F|0--26:T>C	TGCAGGTAACATTGCCTGATTTCTTCTTGGGAGATCAATTACAGATCGGAAGAGCGGTTCAGCAGGAAT	A09	34029559	6	1	1	0.995671	0.203463	0.995671	0.203463	0.800866	0.004329	0.796537	0.199134	0	8674.45	3366.51	26	0.00862053	0.324132	0.166376											h	b	b	b	b	b	b	b	b	b	b	b	b	b	b	b
100039661S	SNP	100039661|F|0--36:A>G	TGCAGAGGGTACCACTATTCTCGTCTATGGGAACATACACATGTATTATGTTTCCACATGAAGCGAAGT	A09	34225533	1	0.952381	0.952381	0.963636	0.790909	0.917749	0.753247	0.233766	0.034632	0.199134	0.718615	0.047619	1370.78	783.324	36	0.0700826	0.330744	0.200413											d	b	d	d	b	d	d	b	d	b	d	b	d	b	d	d
3160815S	SNP	3160815|F|0--66:T>C	TGCAGACTACATGATGTCTATATGTGGTGATGATGGCCTGACAGAGATTTGTTCCCCTGGGAAAAGTGG	A09	34966950	1	0.939394	0.939394	1	0.0506912	0.939394	0.047619	0.891775	0	0.891775	0.047619	0.0606061	3616.52	3310.03	66	0	0.0962433	0.0481216											h	b	b	b	d	b	b	b	b	b	b	b	b	b	b	b
3088537S	SNP	3088537|F|0--18:G>A	TGCAGAGAAGCAAGGTGTGATCTTTTCACATCAGCAGAAGCTGTTCAGCCCCAATTCCTAAATCACCAG	A10	2129616	4	0.926407	0.926407	0.990654	0.584112	0.917749	0.541126	0.393939	0.00865801	0.385281	0.532468	0.0735931	1310.51	1028.26	18	0.0185169	0.48585	0.252184											d	b	d	d	d	d	d	b	d	b	d	d	d	d	d	d
3078902S	SNP	3078902|F|0--49:A>G	TGCAGCCATCGCCACCAGAGGAGTTGAAGACCCCCAGCACATGACTACCATGAGCATGCATCATCCTTA	A10	11407261	1	0.926407	0.926407	0.981308	0.0934579	0.909091	0.0865801	0.857143	0.017316	0.839827	0.0692641	0.0735931	2306.91	1967.26	49	0.0366844	0.169447	0.103066											h	b	b	b	d	b	b	b	b	b	b	b	b	b	b	b
3087209S	SNP	3087209|F|0--60:T>A	TGCAGCAGCCACTCTTCTGCTAACACTTGTGCCCAAAACAAATCTCTCCCTCAATGATGCTGCTTCAGA	A10	14326404	1	0.991342	0.991342	0.934498	0.637555	0.926407	0.632035	0.424242	0.0649351	0.359307	0.5671	0.00865801	1357.16	951.629	60	0.122423	0.462157	0.29229											h	b	b	d	d	d	b	d	b	d	b	d	d	d	d	d
3076261S	SNP	3076261|F|0--52:G>C	TGCAGCAGATCAGACAGATGATGCTCTATTTGTTGCTTTTGATATGGAAATGGTTACAGATCGGAAGAG	Scaffold000104	603410	1	0.922078	0.922078	0.976526	0.755869	0.900433	0.69697	0.246753	0.021645	0.225108	0.675325	0.0779221	4210.78	2798.44	52	0.0458463	0.369063	0.207454											h	b	b	d	d	d	d	b	d	b	d	b	d	b	d	d
3086706S	SNP	3086706|F|0--49:G>C	TGCAGACCACATTATCTGCAAGATCTTCCCCTATTGTTTATCTAGAGATGCTTTTAGCTGGTTCAGTAA	Scaffold000104	710692	9	0.930736	0.930736	1	0.423256	0.930736	0.393939	0.536797	0	0.536797	0.393939	0.0692641	1091.24	778.227	49	0	0.488221	0.24411											d	b	d	b	b	d	b	b	b	d	d	b	d	b	d	b
100000732S	SNP	100000732|F|0--25:G>A	TGCAGCTACAAAAGAAGAAAGAAATGGACCTCAAACCTGATTCAAAGAAGCAGCATAGTTTCTATGCCA	Scaffold000312	25000	2	0.930736	0.930736	0.95814	0.823256	0.891775	0.766234	0.203463	0.038961	0.164502	0.727273	0.0692641	4323.42	2453.13	25	0.0802163	0.291011	0.185614											d	b	d	d	d	d	d	d	d	d	d	d	b	d	d	d
3145558S	SNP	3145558|F|0--10:G>A	TGCAGCAGTTGGAAAATAAACGGTCTGCATGACTTGGTTACAGATCGGAAGAGCGGTTCAGCAGGAATG	Scaffold001101	276	7	0.930736	0.930736	0.981395	0.72093	0.91342	0.670996	0.277056	0.017316	0.25974	0.65368	0.0692641	21663.3	1446.58	10	0.036517	0.40238	0.219448											d	b	d	b	b	d	d	b	b	d	d	b	d	b	d	b
3150905S	SNP	3150905|F|0--24:A>T	TGCAGGAAACCAATAAGAAAAAAAATGGTTTAGTAATTACAGATCGGAAGAGCGGTTCAGCAGGAATGC	Scaffold036963	67	1	0.926407	0.926407	1	0.654206	0.926407	0.606061	0.320346	0	0.320346	0.606061	0.0735931	2593.81	1842.72	24	0	0.452441	0.226221											h	b	b	d	d	d	d	d	d	b	d	d	d	b	b	d
3080179S	SNP	3080179|F|0--58:A>G	TGCAGTGGCCATGTGCTGAATGTTTACGTGTGGGATCATGATGCCAATGAGTTTTATCACAAATTTACC		0	0	0.909091	0.909091	1	0.733333	0.909091	0.666667	0.242424	0	0.242424	0.666667	0.0909091	3266.52	2116.9	58	0	0.391111	0.195556											d	b	d	d	b	d	d	b	d	d	d	d	d	d	d	b
3084622S	SNP	3084622|F|0--38:T>A	TGCAGAAGTTCATCCAAAGTTTGTTAGAAGGGAATAAATATGTATGTCAATTGTTACAGATCGGAAGAG		0	0	0.896104	0.896104	0.995169	0.748792	0.891775	0.670996	0.229437	0.004329	0.225108	0.666667	0.103896	2815.27	1773.02	38	0.00961516	0.376205	0.19291											d	b	d	d	b	d	d	b	d	d	d	d	d	d	d	b
3074215S	SNP	3074215|F|0--35:G>C	TGCAGGTCCCTATCAATCAATGATAATAAGATAAGGAAATCTTTCTTTCAAAGCATGGAAAATGCAAAA		0	0	1	1	1	0.450216	1	0.450216	0.549784	0	0.549784	0.450216	0	12654	11517.2	35	0	0.495043	0.247522											d	b	d	b	b	d	d	b	b	b	d	b	d	b	d	b
3076071S	SNP	3076071|F|0--35:T>C	TGCAGCTAATGATGTCTGACGGTTCACTTGCTGAATTGAAGAAAAAGAAGTCAATGAATGTTTTACAGA		0	0	0.887446	0.887446	0.97561	0.126829	0.865801	0.112554	0.796537	0.021645	0.774892	0.0909091	0.112554	6331.8	5865.63	35	0.0475907	0.221487	0.134539											h	b	b	b	b	b	d	d	d	b	b	b	b	b	b	b
3146226S	SNP	3146226|F|0--55:T>G	TGCAGAAGCTACAATATCAGAAATAAAACCCTAAATATTATATGAAAATAATTGATGAGAGTAGGAAAT	A05	8515057	2	1	1	1	0.606061	1	0.606061	0.393939	0	0.393939	0.606061	0	1210.96	681.325	55	0	0.477502	0.238751											h	b	b	h	h	b	h	b	h	b	h	b	h	b	h	h
3110597S	SNP	3110597|F|0--27:A>G	TGCAGCAACCCGAATGAGGTTTTGTCTATTTACTTTACAGATCGGAAGAGCGGTTCAGCAGGAATGCCG	A05	14377636	2	0.995671	0.995671	0.869565	0.230435	0.865801	0.229437	0.896104	0.12987	0.766234	0.0995671	0.004329	3042.35	2468.76	27	0.226843	0.354669	0.290756											h	b	b	b	b	b	b	b	b	b	b	b	b	b	b	b
3133435S	SNP	3133435|F|0--39:A>G	TGCAGTAAATTTCTGTTTCCTATAAACAGACGGGTGAGCATCCTTCCTGTAATCTGTTACAGATCGGAA	A05	17602522	2	1	1	1	0.614719	1	0.614719	0.385281	0	0.385281	0.614719	0	3468.44	2503.34	39	0	0.473679	0.23684											h	b	h	b	h	h	b	h	b	b	h	h	h	h	h	b
3101037S	SNP	3101037|F|0--14:C>A	TGCAGAGCCAATAACAAGTAATCAAAAATATGCAGAAACGAAATAAGATAATACGAAAAACAAGCTTAC	A09	10029951	1	0.922078	0.922078	0.713615	0.690141	0.658009	0.636364	0.549784	0.264069	0.285714	0.372294	0.0779221	1348.29	792.244	14	0.408737	0.427693	0.418215											h	b	h	b	b	h	h	b	b	h	a	h	a	b	a	b
100010591S	SNP	100010591|F|0--61:A>G	TGCAGGTCCCAAATCCTCTGTTTGACCTCGCTGGAATAATGTGTGGACAGTTTGGAATACCATTTTGGG	A01	12099251	2	0.831169	0.831169	0.677083	0.760417	0.562771	0.632035	0.467532	0.268398	0.199134	0.363636	0.168831	1344	792.749	61	0.437283	0.364366	0.400825											a	h	h	b	b	h	h	h	a	h	h	a	h	b	a	h
100038738S	SNP	100038738|F|0--48:T>C	TGCAGACCTGAAGGCACGGTAGAGGGGACGATACCATAACACATAGCCTCCTGGGACACCCGCTATGAA	A01	17399844	1	0.839827	0.839827	0.670103	0.829897	0.562771	0.69697	0.419913	0.277056	0.142857	0.419913	0.160173	1915.77	832.058	48	0.44213	0.282336	0.362233											a	h	b	b	h	a	a	b	b	a	a	h	h	a	h	h
3078027S	SNP	3078027|F|0--5:T>C	TGCAGTCTTTTCATCATGATCTCATAATCTGCTCAATAAGCTTTCTCATTGTTGGAGAATAAAATGAAA	A01	20937607	1	0.91342	0.91342	0.78673	0.720379	0.718615	0.658009	0.450216	0.194805	0.255411	0.463203	0.0865801	1591.34	891.876	5	0.335572	0.402866	0.369219											a	h	h	h	h	a	a	h	a	a	h	h	b	h	h	h
3075725S	SNP	3075725|F|0--39:G>A	TGCAGATTCTTTGATGCAGGAGACATTACTTCCATTCGAGGTTCCTAAGAAGATACAATCTCAGCACGC	A01	21757777	1	0.978355	0.978355	0.858407	0.566372	0.839827	0.554113	0.562771	0.138528	0.424242	0.415584	0.021645	1913.63	1210.55	39	0.243089	0.49119	0.367139											a	h	h	h	h	a	a	h	a	a	h	h	b	h	h	h
3119463S	SNP	3119463|F|0--64:A>T	TGCAGGATTGTCTTGATAGTTTCAAGGATCAGGATGAGTTTTATTACATCACAACTGATTCTCCAGAAT	A01	23641316	1	0.887446	0.887446	0.780488	0.692683	0.692641	0.614719	0.467532	0.194805	0.272727	0.419913	0.112554	3236.18	1831.79	64	0.342653	0.425747	0.3842											a	h	h	h	h	a	a	a	a	h	h	b	b	h	h	h
100028501S	SNP	100028501|F|0--34:G>A	TGCAGATTGTAGACAAGGAGGCTGTTGAGGAAGTGAGAACTCGTAGAGAGATACCAGAGATAAGGCCTG	A02	2928627	1	0.82684	0.82684	0.73822	0.706806	0.61039	0.584416	0.458874	0.21645	0.242424	0.367965	0.17316	980.873	503.21	34	0.386503	0.414462	0.400482											a	h	h	b	h	b	a	a	b	a	b	b	a	a	h	h
3080846S	SNP	3080846|F|0--6:T>C	TGCAGATAATCCTCGAGATGCCCTTACTATGCAGAACCAAGGTTTTTTTGTGTATTACAGATCGGAAGA	A02	3285223	1	0.991342	0.991342	0.799127	0.628821	0.792208	0.623377	0.5671	0.199134	0.367965	0.424242	0.00865801	3237.67	1909.93	6	0.321047	0.46681	0.393928											a	h	h	h	b	b	h	a	h	b	h	h	h	a	h	a
3094412S	SNP	3094412|F|0--35:T>A	TGCAGCTACTAGAGCCCCTACGGTATTCAAAAAAATTTGCTCTGTTTCATTGTTTCTCTCTCTCTCAAG	A02	6979187	1	0.839827	0.839827	0.670103	0.783505	0.562771	0.658009	0.458874	0.277056	0.181818	0.380952	0.160173	1479.21	604.685	35	0.44213	0.33925	0.39069											a	h	b	h	h	b	h	b	h	b	h	h	a	h	b	a
3074339S	SNP	3074339|F|0--18:C>T	TGCAGCAACTTGAGGATACAACATATCCACATCTTTGTCTCGAATTATTTAGATAATTTCTGAGAACTT	A02	10516449	2	0.930736	0.930736	1	0.548837	0.930736	0.510823	0.419913	0	0.419913	0.510823	0.0692641	5033.4	4248.17	18	0	0.49523	0.247615											a	c	c	a	c	c	a	c	c	a	c	a	c	a	c	c
3105796S	SNP	3105796|F|0--19:G>A	TGCAGCCAAGGAGCCTGACGAGGTTCTTGTGTTCAACAGTGCTGATAATGTTGACTTCATTGTAGAAAT	A02	11868597	1	0.995671	0.995671	0.930435	0.743478	0.926407	0.74026	0.324675	0.0692641	0.255411	0.670996	0.004329	940.837	559.474	19	0.129452	0.381437	0.255444											a	h	h	h	h	h	h	h	h	b	h	h	a	h	h	a
3074390S	SNP	3074390|F|0--29:C>T	TGCAGCACTTTGCCATCCATCTGGTATCTCTCTCCATATCCAGAAAACACATCTCCTTCCATTCTTGAT	A02	12801384	1	0.995671	0.995671	0.765217	0.695652	0.761905	0.692641	0.536797	0.233766	0.30303	0.458874	0.004329	3406.45	1793.87	29	0.359319	0.42344	0.39138											a	h	b	h	h	b	h	b	h	b	h	b	a	b	h	a
3074781S	SNP	3074781|F|0--12:T>A	TGCAGATTTGGGTTTGTGATTTAGAAATTAGGATAACAAGAATATTTTAGGATAGATGAGTATGCTTTC	A02	13622144	1	0.91342	0.91342	0.995261	0.611374	0.909091	0.558442	0.359307	0.004329	0.354978	0.554113	0.0865801	9731.3	8439.27	12	0.00943375	0.475191	0.242313											a	h	a	h	a	h	h	h	h	h	h	h	h	h	a	a
3101409S	SNP	3101409|F|0--45:T>G	TGCAGCATTTCTCAAAAAATTGAAAACTTTCCAAAAATAGCAGTTTTTACAGATCGGAAGAGCGGTTCA	A02	13622212	170	0.900433	0.900433	1	0.5625	0.900433	0.506494	0.393939	0	0.393939	0.506494	0.0995671	23004.2	18112.7	45	0	0.492188	0.246094											a	h	a	h	a	a	h	a	h	h	h	h	h	h	a	a
100052637S	SNP	100052637|F|0--19:A>G	TGCAGATCTCGGACCATGAACTCATGAAGTGCCATGTGGCAGTTCCGTCTAGGACTGCGTGGTTGAAAG	A02	25487351	1	0.831169	0.831169	0.651042	0.78125	0.541126	0.649351	0.471861	0.290043	0.181818	0.359307	0.168831	1266.79	556.098	19	0.454373	0.341797	0.398085											a	h	h	h	b	h	h	h	a	a	b	b	b	b	a	a
3149731S	SNP	3149731|F|0--46:G>T	TGCAGCATTTTATTCTGCTTCTGATGAAGCTGTTCACTCCCCTCGTGTGAGTTGTGCTGTGAGCGTTGG	A03	3692247	1	0.922078	0.922078	0.769953	0.629108	0.709957	0.580087	0.554113	0.212121	0.341991	0.367965	0.0779221	853.329	450.14	46	0.354251	0.466662	0.410456											a	h	b	h	a	a	h	b	a	h	h	b	h	a	a	h
100019028S	SNP	100019028|F|0--16:G>C	TGCAGCAGGAAGAGCAGAGGATCTGCTAGAGCTCCCACTCCCACTAGGTGGAGAATACCTGGGAACATT	A03	4589953	1	0.835498	0.835498	0.740933	0.678756	0.619048	0.5671	0.484848	0.21645	0.268398	0.350649	0.164502	1308.37	655.898	16	0.383903	0.436092	0.409998											a	h	a	b	h	b	h	a	b	h	b	h	a	a	b	h
100017648S	SNP	100017648|F|0--29:G>A	TGCAGATGCTTGCTTCTCTCAAAAAGATCGCATCTTTACCAGATGACACAAGCATATACTGTGGTCATG	A03	7333873	1	0.835498	0.835498	0.704663	0.73057	0.588745	0.61039	0.471861	0.246753	0.225108	0.363636	0.164502	1015.66	479.236	29	0.416226	0.393675	0.40495											a	h	h	h	h	h	b	h	h	b	h	b	h	b	b	a
100027961S	SNP	100027961|F|0--50:A>G	TGCAGTGCTCTTACAATGAACTTGTGGAGTTCAAGCTCCTTCTTGACAACATAATATGACAGAGAGTCC	A03	8935513	1	0.831169	0.831169	0.625	0.8125	0.519481	0.675325	0.467532	0.311688	0.155844	0.363636	0.168831	873.722	348.998	50	0.46875	0.304688	0.386719											a	h	h	b	b	h	h	h	a	h	h	a	h	b	a	h
3129714S	SNP	3129714|F|0--47:G>A	TGCAGAGCATCAGCAATAGATCCAGCGAGGCTCAAGACTTCGAAAGGGGCCTTGTTTCCTATGGACTTA	A03	10322496	1	0.848485	0.848485	0.765306	0.714286	0.649351	0.606061	0.441558	0.199134	0.242424	0.406926	0.151515	1096.29	531.959	47	0.359225	0.408163	0.383694											a	h	b	a	h	h	b	a	b	h	b	b	b	a	a	h
3079959S	SNP	3079959|F|0--67:G>C	TGCAGATTGATGAAGTTATTGGTCAAGCTCAAGCAACAAGAGCAGTTCTTGGCTCTCAACGATCTCTGT	A03	10836639	1	0.978355	0.978355	0.973451	0.707965	0.952381	0.692641	0.311688	0.025974	0.285714	0.666667	0.021645	4374.68	2234.69	67	0.0516877	0.413501	0.232595											a	h	h	a	h	h	h	a	h	h	h	h	h	a	a	h
100002068S	SNP	100002068|F|0--24:C>G	TGCAGTTCTATTCCCAAACCTAAACCCAAGCCCACCCCAACTCCATCCTCCTCAGGAAGCTGCCCCAGA	A03	13034617	1	0.835498	0.835498	1	0.720207	0.835498	0.601732	0.233766	0	0.233766	0.601732	0.164502	4721.54	3738.91	24	0	0.403018	0.201509											a	h	h	h	h	a	h	h	h	h	h	h	h	h	h	a
100050881S	SNP	100050881|F|0--40:T>G	TGCAGACAGGAGTTTCGGACATGTTCCAGCTGGATCGGACTCGTTCTCTGCCTGTCCAAACGGAGACGG	A03	14451505	1	0.835498	0.835498	0.673575	0.761658	0.562771	0.636364	0.471861	0.272727	0.199134	0.363636	0.164502	887.208	388.022	40	0.439743	0.36307	0.401407											a	h	h	b	h	h	h	h	h	b	h	h	h	b	a	h
100013913S	SNP	100013913|F|0--22:A>G	TGCAGATATCAAATGCTTATCTAAAGTTTCTGAAAGGCCCTGGGCTAAGGATATTATTTGAGTTTGTCA	A03	21461120	1	0.969697	0.969697	0.852679	0.700893	0.82684	0.679654	0.4329	0.142857	0.290043	0.536797	0.030303	1261.2	586.333	22	0.251236	0.419284	0.33526											a	h	h	h	h	a	a	h	-	a	h	h	h	h	h	h
100015899S	SNP	100015899|F|0--33:T>C	TGCAGCTTCGGATTATACTGTTTCACTTGTGGATGTTGAAAAAGACATACGAGTCCACTTGTTACAGAT	A04	14631445	1	0.844156	0.844156	0.738462	0.692308	0.623377	0.584416	0.480519	0.220779	0.25974	0.363636	0.155844	1820.01	935.315	33	0.386272	0.426036	0.406154											a	h	h	h	a	h	b	h	a	h	a	b	a	a	h	a
3074492S	SNP	3074492|F|0--14:G>C	TGCAGATTGGTTTTGGCTGAATTGACTCATTCTTCGAACAAATTACAAGTTTCTCTCTTTTACAGATCG	A05	6285260	1	0.995671	0.995671	0.882609	0.517391	0.878788	0.515152	0.597403	0.116883	0.480519	0.398268	0.004329	3418.58	2421.93	14	0.207221	0.499395	0.353308											a	h	h	a	b	h	a	b	h	h	h	h	h	h	h	b
100040645S	SNP	100040645|F|0--59:A>G	TGCAGACTCAATAGATTCGATATCCCAACAACACTCTTGAGCTTGTGTGTGAACTCTAAATTCAGGTGT	A05	6910926	1	0.835498	0.835498	0.699482	0.80829	0.584416	0.675325	0.411255	0.251082	0.160173	0.424242	0.164502	1289.91	584.21	59	0.420414	0.309914	0.365164											a	h	h	h	b	h	h	b	h	h	b	h	a	h	h	b
3078672S	SNP	3078672|F|0--68:C>G	TGCAGAGAAGAGCTCTATCCTCAACACAGAATATGAAAGCTGCCTTCTCCTGCAAGTCAACAAAGATAC	A05	6927728	1	0.87013	0.87013	0.850746	0.597015	0.74026	0.519481	0.480519	0.12987	0.350649	0.38961	0.12987	2455.12	1508.15	68	0.253954	0.481176	0.367565											a	h	h	a	b	h	a	b	h	h	h	h	h	h	h	b
3134068S	SNP	3134068|F|0--12:C>G	TGCAGCCTCTTTCGTGATATTAGTGTTGTTTCCTCGCAGACGTTGGAGTGCAGCTACCGATTCTTTTAC	A05	17142381	1	0.995671	0.995671	0.730435	0.73913	0.727273	0.735931	0.528139	0.268398	0.25974	0.467532	0.004329	1174.16	579.898	12	0.3938	0.385633	0.389716											a	h	h	a	b	h	a	b	h	h	h	h	h	h	a	b
100010532S	SNP	100010532|F|0--55:T>C	TGCAGCGCACAAGTCAGAATCTTGGAGTTGGATACAATGCTCCAGAATGCACAGATCCTTCAGCTTACA	A05	21084011	1	0.822511	0.822511	0.810526	0.657895	0.666667	0.541126	0.437229	0.155844	0.281385	0.385281	0.177489	2011.89	1134.5	55	0.307147	0.450139	0.378643											a	h	h	b	h	h	a	h	b	a	b	a	h	a	b	b
100013755S	SNP	100013755|F|0--41:T>A	TGCAGAAGAGATAATCCGTCATGTAAACTCTTATATGTGACTCCTGAGAAAATCGCTGGAAGTTCATCC	A05	23252012	1	0.831169	0.831169	0.692708	0.78125	0.575758	0.649351	0.437229	0.255411	0.181818	0.393939	0.168831	1249.07	712.537	41	0.425727	0.341797	0.383762											a	h	b	a	h	h	a	b	h	a	h	a	h	a	h	b
100040110S	SNP	100040110|F|0--66:A>C	TGCAGCAAAAGACTTTCCACATCCGCATGTTTGTGTAGCGTTAGGGTTCGAGAAAGAGAAGCCTCCACC	A06	3669507	1	0.835498	0.835498	0.637306	0.80829	0.532468	0.675325	0.463203	0.30303	0.160173	0.372294	0.164502	1624.55	715.143	66	0.462294	0.309914	0.386104											a	h	h	b	h	h	h	b	b	a	h	h	h	a	b	a
100009034S	SNP	100009034|F|0--58:A>T	TGCAGGCAACAAATTATGAGAAAAGCGATGAAAGGAAATATGATACAAAACCTCAAACAAACTTTCAGA	A06	3984416	1	0.835498	0.835498	0.73057	0.715026	0.61039	0.597403	0.463203	0.225108	0.238095	0.372294	0.164502	1505.28	752.382	58	0.393675	0.407528	0.400601											a	h	h	b	h	a	h	b	b	a	h	h	h	a	h	a
100077045S	SNP	100077045|F|0--45:A>G	TGCAGATGCAGGAGACTATGACTTTGTCGAGCTTGCAAAAACCGGAAAGGTGAAACCATCATCTTTACA	A06	6520361	1	0.887446	0.887446	0.653659	0.77561	0.580087	0.688312	0.506494	0.307359	0.199134	0.380952	0.112554	1972.26	908.723	45	0.452778	0.348079	0.400428											a	h	h	b	b	h	a	h	h	a	h	h	b	a	h	h
100049164S	SNP	100049164|F|0--58:G>A	TGCAGACGGCAAAGGCTACGAGAGCCCGACCTCGGATTGGGAACATGTCCTCAAGGATGACTGAGTACT	A06	9236747	1	0.835498	0.835498	0.668394	0.803109	0.558442	0.670996	0.441558	0.277056	0.164502	0.393939	0.164502	2049.62	910.141	58	0.443287	0.31625	0.379769											a	h	b	h	b	h	h	h	h	h	h	h	h	h	b	a
100047215S	SNP	100047215|F|0--49:T>C	TGCAGTTTCTGTAGAAATGGAGAAACTAGATGTTGTTCAGGAGGTATGATAACAAAGGAAGCAGTATAT	A06	10326538	1	0.844156	0.844156	0.707692	0.748718	0.597403	0.632035	0.458874	0.246753	0.212121	0.385281	0.155844	2557.71	1219.09	49	0.413728	0.376279	0.395003											a	h	b	b	b	a	h	h	h	b	h	h	h	h	h	a
100006321S	SNP	100006321|F|0--45:T>C	TGCAGAACAGCAGATGCCTCTCTATGATCTTCCTCCTAAGATCCTTTGTCGAGTCATTACAGATCGGAA	A06	18869699	1	0.831169	0.831169	0.807292	0.682292	0.670996	0.5671	0.424242	0.160173	0.264069	0.406926	0.168831	1994.26	1083.98	45	0.311144	0.433539	0.372342											a	h	h	h	h	h	h	b	h	h	b	h	a	h	h	b
100015330S	SNP	100015330|F|0--54:T>A	TGCAGCTTTGGCTTTTAGACATATCTGTGACGGTATTGTATTCACTCTTCCAAATTTACAGATCGGAAG	A06	19415904	1	0.831169	0.831169	0.90625	0.109375	0.753247	0.0909091	0.818182	0.0779221	0.74026	0.012987	0.168831	1412.85	1288.51	54	0.169922	0.194824	0.182373											a	h	a	a	a	a	a	a	a	a	a	a	a	a	a	a
100009229S	SNP	100009229|F|0--44:T>G	TGCAGCAGCTTCTCATCCTCTTTGCTCAGATTCAAGTAAGTCTCTTGTCGTTTTACAGATCGGAAGAGC	A06	19439372	1	0.813853	0.813853	0.771277	0.755319	0.627706	0.614719	0.385281	0.186147	0.199134	0.428571	0.186147	3267.78	1641.89	44	0.352818	0.369624	0.361221											a	h	h	h	h	h	h	b	h	h	b	h	a	h	h	b
100016514S	SNP	100016514|F|0--33:T>G	TGCAGGTTCATTTGTGCTTTTCTTTCTCTCGGGTCTCTTCTCTGTCTTGTCACTTGCGCTGGCCACATC	A07	62674	1	0.839827	0.839827	0.706186	0.752577	0.593074	0.632035	0.454545	0.246753	0.207792	0.385281	0.160173	2501.67	1217.83	33	0.414975	0.372409	0.393692											a	h	h	h	h	a	h	h	b	h	h	h	h	b	b	a
100037861S	SNP	100037861|F|0--30:G>T	TGCAGAGAAGCTTTGCATCCCGCATGTTCTGTTTTGGAGCACAAGTGCTTGTGGCCTCATGGCTTATTT	A07	8532704	1	0.831169	0.831169	0.739583	0.708333	0.614719	0.588745	0.458874	0.21645	0.242424	0.372294	0.168831	918.876	493.452	30	0.3852	0.413194	0.399197											a	h	h	a	a	a	h	h	h	h	a	a	a	b	h	a
100011775S	SNP	100011775|F|0--12:G>A	TGCAGCTTCCTTGCGTTCAGCACCAGAACTGAACTCTGCAAGATAGCGATAGTAATCTCCTTTCCTACA	A07	8561389	1	0.831169	0.831169	0.692708	0.776042	0.575758	0.645022	0.441558	0.255411	0.186147	0.38961	0.168831	1703.89	741.449	12	0.425727	0.347602	0.386664											a	h	h	a	a	h	h	h	h	h	a	a	a	b	h	a
100015987S	SNP	100015987|F|0--68:C>G	TGCAGCTCTCTTGGTTGCTTCTTTTCCTCCTTTACAAGCTTCCCTTCTCTCCAGTGCGTGGTAACTAAC	A07	9752849	1	0.831169	0.831169	0.802083	0.703125	0.666667	0.584416	0.411255	0.164502	0.246753	0.419913	0.168831	1472.08	810.776	68	0.317491	0.41748	0.367486											a	h	h	h	b	b	h	b	h	h	b	h	a	h	h	h
3121901S	SNP	3121901|F|0--23:T>C	TGCAGGATGCGCGTGCTTGAGCGTTATGGAGAGCTTGAGCATGAGATTGAAGAGGAAGCTCCTGCCTCT	A07	12827553	1	0.961039	0.961039	0.815315	0.671171	0.78355	0.645022	0.493506	0.177489	0.316017	0.467532	0.038961	3895.89	1283.76	23	0.301153	0.441401	0.371277											a	h	h	h	b	h	h	b	h	h	h	h	a	h	h	h
3118068S	SNP	3118068|F|0--40:T>C	TGCAGATGAGATTTTCCATATCTTTATAATAGTTGGGAGATGAACCTTACAGATCGGAAGAGCGGTTCA	A08	10816089	3	0.891775	0.891775	0.980583	0.805825	0.874459	0.718615	0.190476	0.017316	0.17316	0.701299	0.108225	2234.77	1391.38	40	0.0380809	0.312942	0.175511											a	c	c	c	c	c	c	c	c	c	a	c	a	c	c	c
100000879S	SNP	100000879|F|0--33:T>C	TGCAGCAAGAACACCTCCTGAGACAGGAGCATCTAACATGACAGGCTTTTCCCAGTTATCTGCATCAAA	A08	11509091	1	0.839827	0.839827	0.902062	0.793814	0.757576	0.666667	0.255411	0.0822511	0.17316	0.584416	0.160173	3252.25	2455.29	33	0.176693	0.327346	0.252019											a	h	h	a	h	h	h	h	h	h	h	h	a	h	h	a
100025196S	SNP	100025196|F|0--38:G>A	TGCAGCTACTGTCGAAAACGCCCAACAACTTCCTGCGTGACAATTCAAAAAACTTACAGATCGGAAGAG	A08	18522336	1	0.835498	0.835498	0.829016	0.689119	0.692641	0.575758	0.402597	0.142857	0.25974	0.4329	0.164502	1791.62	1024.86	38	0.283498	0.428468	0.355983											a	h	h	h	a	h	h	b	a	h	a	h	h	a	h	a
100020357S	SNP	100020357|F|0--38:T>G	TGCAGCACCCACCAGAACCTTCTACTTGGGCTAGAATTTCAATCATCTAAGATAGGCCTTTGGAATGAT	A08	18523147	1	0.831169	0.831169	0.828125	0.677083	0.688312	0.562771	0.411255	0.142857	0.268398	0.419913	0.168831	886.337	494.741	38	0.284668	0.437283	0.360975											a	h	h	h	a	a	h	b	a	h	a	h	h	a	h	a
100004184S	SNP	100004184|F|0--16:T>C	TGCAGGAGCTTAGTTGTGTGCCTCCTAACTACATGGACAATCAGCAAGATCTTACAGATCGGAAGAGCG	A08	18587473	2	0.835498	0.835498	0.911917	0.150259	0.761905	0.125541	0.78355	0.0735931	0.709957	0.0519481	0.164502	2920.69	2729.82	16	0.160649	0.255363	0.208006											a	h	a	h	a	a	a	a	a	a	a	a	a	a	a	a
100048831S	SNP	100048831|F|0--67:T>C	TGCAGACATCACATTTTGGATGAAATCTCTCCCTGTAACAAGCTTTGTGAAAAGGGTAGTTCCCAGATG	A08	18832034	1	0.839827	0.839827	0.891753	0.139175	0.748918	0.116883	0.813853	0.0909091	0.722944	0.025974	0.160173	2201.46	1946.02	67	0.19306	0.239611	0.216335											a	h	a	a	a	h	a	a	a	a	a	a	a	a	a	a
3182384S	SNP	3182384|F|0--51:T>A	TGCAGGGACCAGTCCCTTCTTACTCGTCTCTGTGCATGGTTGTTCTCCGGATTTGCGCAGTGTAGCAGT	A08	19309696	1	0.883117	0.883117	0.75	0.671569	0.662338	0.593074	0.510823	0.220779	0.290043	0.372294	0.116883	1324.14	466.085	51	0.375	0.441128	0.408064											a	h	h	h	h	h	h	b	b	b	h	h	a	b	h	h
100025048S	SNP	100025048|F|0--43:C>A	TGCAGCCAACACTTGAAACTCAAACAATGGTAGCTCTTTCATCCTTCCTTTATCACCACCAGCTAAAGC	A08	20253399	2	0.835498	0.835498	0.772021	0.694301	0.645022	0.580087	0.445887	0.190476	0.255411	0.38961	0.164502	1118.03	575.268	43	0.352009	0.424495	0.388252											a	h	h	h	h	h	b	h	h	h	h	b	h	h	b	a
100009384S	SNP	100009384|F|0--64:C>A	TGCAGTTTGGTGAGTCTCCAGCAACATTCCCCAAGGCCCACACTGCCTACAATGGATATGTTGTCTTTA	A08	20441112	1	0.852814	0.852814	0.746193	0.700508	0.636364	0.597403	0.471861	0.21645	0.255411	0.380952	0.147186	1567.46	867.883	64	0.378778	0.419593	0.399186											a	h	h	h	h	a	a	b	h	a	h	h	h	a	b	a
100010251S	SNP	100010251|F|0--47:G>A	TGCAGTTTTTCTGACCATAAGGCAAATGACAACCTACAGCAAACAGAGACAAGCAGCAGCACATCATGG	A08	20709460	1	0.839827	0.839827	0.773196	0.690722	0.649351	0.580087	0.450216	0.190476	0.25974	0.38961	0.160173	1035.57	739.571	47	0.350728	0.427251	0.388989											a	h	h	h	b	h	h	b	h	h	b	h	a	h	h	b
100020056S	SNP	100020056|F|0--54:A>G	TGCAGCCCTTGCATCTGATCCTGTGTGGATTATGAATGTCATCCCAGCTCGGAAACAAATTCAGGTATA	A09	904207	1	0.831169	0.831169	0.760417	0.708333	0.632035	0.588745	0.441558	0.199134	0.242424	0.38961	0.168831	2432.27	1252.66	54	0.364366	0.413194	0.38878											a	h	b	b	b	h	h	h	h	h	h	h	h	b	b	a
100012490S	SNP	100012490|F|0--66:C>G	TGCAGCGCTATGGCCTTTTCTTGTATATCACCCTAGAAAACAATTGACATTAGAATACCTAAAAAGCTA	A09	4456637	1	0.831169	0.831169	0.708333	0.770833	0.588745	0.640693	0.4329	0.242424	0.190476	0.398268	0.168831	1288.13	590.077	66	0.413194	0.353299	0.383247											a	h	h	b	h	a	h	b	b	a	h	h	h	a	h	a
100031428S	SNP	100031428|F|0--47:A>C	TGCAGCTGACGCGGTTGATGAATATCTCAGAATTGGTGAAAGCACGGAAATTTCGTGTTTAGAGCATTT	A09	5113305	5	0.831169	0.831169	0.90625	0.677083	0.753247	0.562771	0.34632	0.0779221	0.268398	0.484848	0.168831	980.073	748.724	47	0.169922	0.437283	0.303602											a	h	h	h	h	h	a	h	a	h	a	a	h	a	h	a
100011956S	SNP	100011956|F|0--17:A>G	TGCAGATTCAGGATCCAAACATCTGGATATCGTTTCTTCAGGTGTCACCATTACACGTTTGCAGAGAGA	A09	5628783	1	0.82684	0.82684	0.701571	0.790576	0.580087	0.65368	0.419913	0.246753	0.17316	0.406926	0.17316	1437.68	830.941	17	0.418739	0.331131	0.374935											a	h	b	b	h	a	h	b	b	a	a	h	a	a	h	a
100042029S	SNP	100042029|F|0--11:A>G	TGCAGATGTGTACAACAGATCAACAAGGCAAACCGTGGTGACCTTACTCCGGAGGAGTTACAGATCGGA	A09	5878478	2	0.82684	0.82684	0.759162	0.753927	0.627706	0.623377	0.402597	0.199134	0.203463	0.424242	0.17316	1032.29	517.52	11	0.36567	0.371042	0.368356											a	h	b	b	h	a	a	b	b	a	a	h	h	a	h	h
3080087S	SNP	3080087|F|0--34:G>C	TGCAGCCTCTGCGCAAAACCGCTCGATGAATGGAGACTTATTATCTATTCATGAAAACAATGCTCCAAT	A09	8932333	1	0.926407	0.926407	0.752336	0.67757	0.69697	0.627706	0.528139	0.229437	0.298701	0.398268	0.0735931	3151.9	1438.34	34	0.372653	0.436938	0.404795											a	h	h	b	b	h	h	b	b	h	a	h	a	b	h	b
100040191S	SNP	100040191|F|0--37:A>C	TGCAGATAACTGATCTATCAAGTAGATATGATGTAGGAAAAGGTGTGTTATGTAAGTGCGCCTGTGTAT	A09	24796133	1	0.82684	0.82684	0.994764	0.685864	0.822511	0.5671	0.264069	0.004329	0.25974	0.562771	0.17316	1027.29	729.168	37	0.0104164	0.430909	0.220663											a	c	c	c	c	a	c	c	c	c	c	c	c	c	c	a
3082679S	SNP	3082679|F|0--64:C>A	TGCAGTACAGGGTACTTGGATTTTGGATTGGACATGATAAAAACGTTGTCCTGGATTGGAATTGCAGTA	A09	32518605	1	0.974026	0.974026	0.937778	0.675556	0.91342	0.658009	0.376623	0.0606061	0.316017	0.597403	0.025974	4254.92	3033.3	64	0.116701	0.43836	0.277531											a	c	c	c	c	c	c	c	c	c	c	a	c	c	a	c
100003145S	SNP	100003145|F|0--26:T>A	TGCAGTGTTTGGTGACAATTCTTGCCTTATACTATGGGATGCAAGAACTGGCACTAGTCCTGTCATGAA	A09	32541747	1	0.839827	0.839827	0.994845	0.845361	0.835498	0.709957	0.134199	0.004329	0.12987	0.705628	0.160173	3053	1565.9	26	0.0102561	0.261452	0.135854											a	c	c	c	c	c	c	c	a	c	c	a	c	c	c	c
3088290S	SNP	3088290|F|0--46:T>G	TGCAGGGAATACAGCATTATTTGTTTTTGTCAAAATATTATAAAAATTTTACAGATCGGAAGAGCGGTT	A10	1101795	2	0.922078	0.922078	0.774648	0.549296	0.714286	0.506494	0.623377	0.207792	0.415584	0.298701	0.0779221	1608.29	1028.21	46	0.349137	0.49514	0.422138											a	h	b	h	h	b	h	h	a	h	b	b	b	b	b	h
100005644S	SNP	100005644|F|0--45:A>G	TGCAGTGAATAAGCTAAGAGCGCTTCAAACAGAAGAAGACCAGCTAATGATCAAATGTTTCTGATGGAA	A10	2325566	1	0.835498	0.835498	0.80829	0.689119	0.675325	0.575758	0.419913	0.160173	0.25974	0.415584	0.164502	1901.48	1195.75	45	0.309914	0.428468	0.369191											a	h	h	h	b	h	h	b	h	h	h	h	a	h	h	b
100007133S	SNP	100007133|F|0--36:G>T	TGCAGCGAGAAAGCTATTGTTATTGGGAATCAGACAGAAGATACACTCTGGATATGAGGTTACAGATCG	A10	3224786	3	0.835498	0.835498	1	0.65285	0.835498	0.545455	0.290043	0	0.290043	0.545455	0.164502	1465.44	1230.21	36	0	0.453274	0.226637											a	c	c	c	c	a	c	c	a	a	c	c	c	a	c	a
100000121S	SNP	100000121|F|0--13:C>A	TGCAGTACTCATCCACTGTTCCAGTGTGTCTAAGATTTGACAATTCTCCCACTGGGTTTACCGCATCTG	A10	7695433	4	0.844156	0.844156	1	0.728205	0.844156	0.614719	0.229437	0	0.229437	0.614719	0.155844	7922.01	6618.41	13	0	0.395845	0.197922											a	c	c	c	a	c	c	c	c	c	c	c	c	c	a	c
100041090S	SNP	100041090|F|0--21:T>A	TGCAGTCTCCTCATACGGAGATACATCCATCGGTGAATAAGAATCAGAAACCTCACTGGTGGTTCCCTG	A10	14297710	1	0.831169	0.831169	0.765625	0.713542	0.636364	0.593074	0.4329	0.194805	0.238095	0.398268	0.168831	1103.16	577.604	21	0.358887	0.4088	0.383843											a	h	b	h	h	h	b	h	b	h	b	a	h	h	h	h
3147994S	SNP	3147994|F|0--19:T>C	TGCAGCAAGCGGATTCACTTTGTGGGATGAATCTGGTTCTGGGAAGAAGGGACAGACAAGGAAGGAGAA	A10	16162843	1	0.835498	0.835498	1	0.746114	0.835498	0.623377	0.212121	0	0.212121	0.623377	0.164502	1876.62	1064.39	19	0	0.378856	0.189428											a	c	c	c	c	c	c	c	c	c	c	c	c	c	c	c
100028734-1S	SNP	100028734|F|0--18:C>T	TGCAGTGTCGTCCTTCTCCCAATGGACTATCAACTGCTCCCACACCGTCCCATTACAGATCGGAAGAGC	Scaffold000157	255161	1	0.82684	0.82684	1	0.675393	0.82684	0.558442	0.268398	0	0.268398	0.558442	0.17316	2193	1693.95	18	0	0.438475	0.219237											a	c	c	c	c	c	a	c	a	a	a	a	c	c	a	c
100028734-2S	SNP	100028734|F|0--45:C>T	TGCAGTGTCGTCCTTCTCCCAATGGACTATCAACTGCTCCCACACCGTCCCATTACAGATCGGAAGAGC	Scaffold000157	255161	1	0.82684	0.82684	1	0.649215	0.82684	0.536797	0.290043	0	0.290043	0.536797	0.17316	2193	1693.95	45	0	0.45547	0.227735											a	c	c	c	c	a	c	c	a	a	a	c	a	a	c	a
3104195S	SNP	3104195|F|0--23:T>G	TGCAGATCTATTGAGACGCTCCCTCTAGAGATTCCCCATTTAGCTCTTGGCTGACCAACTCAAGTATTA	Scaffold000519	4822	1	0.900433	0.900433	0.995192	0.701923	0.896104	0.632035	0.272727	0.004329	0.268398	0.627706	0.0995671	6839.63	4563.76	23	0.00956916	0.418454	0.214012											a	c	c	c	c	c	c	c	c	c	c	c	a	c	c	c
100008126S	SNP	100008126|F|0--36:A>G	TGCAGTGGTGATATCCGTAACAGTTCAGATTGTTGAAGCGAAACGTATGTTACATGAAGAAAAATCTCT	Scaffold000742	1402	1	0.831169	0.831169	1	0.666667	0.831169	0.554113	0.277056	0	0.277056	0.554113	0.168831	1322.37	1067.31	36	0	0.444444	0.222222											a	h	h	a	h	h	a	h	h	h	h	h	h	h	h	a
100009745S	SNP	100009745|F|0--16:G>T	TGCAGGTTCATGATCTGACTCATTTGCCATTTGCTGAAAGAGAACTGATGCTGATTACAGATCGGAAGA	Scaffold001559	778	3	0.835498	0.835498	0.73057	0.715026	0.61039	0.597403	0.463203	0.225108	0.238095	0.372294	0.164502	1766.3	883.537	16	0.393675	0.407528	0.400601											a	h	h	h	h	h	b	h	h	h	h	b	h	b	b	a
100046656S	SNP	100046656|F|0--17:A>G	TGCAGCTTCCCATGAACATCTTCTCGCATTTGAGTGTTACAGATCGGAAGAGCGGTTCAGCAGGAATGC	Scaffold036963	66	1	0.887446	0.887446	0.956098	0.634146	0.848485	0.562771	0.363636	0.038961	0.324675	0.52381	0.112554	2634.09	1759.34	17	0.08395	0.46401	0.27398											a	c	c	a	a	a	c	c	c	c	c	a	c	a	c	c
100003101S	SNP	100003101|F|0--12:A>G	TGCAGGACATCTATTGATTTTCAGTGTAAATAAATTACAGATCGGAAGAGCGGTTCAGCAGGAATGCCG	Scaffold039964	62	1	0.835498	0.835498	0.994819	0.740933	0.831169	0.619048	0.220779	0.004329	0.21645	0.614719	0.164502	4943.52	3643.45	12	0.010309	0.383903	0.197106											a	c	c	c	c	c	c	c	a	c	c	a	c	c	a	c
100000556S	SNP	100000556|F|0--7:G>A	TGCAGGTGGCGATGGTTTCAGATAGAGAAGAAGGACCTTGAACCCTAATTTTGTGATAGATTACAGATC		0	0	0.835498	0.835498	1	0.865285	0.835498	0.722944	0.112554	0	0.112554	0.722944	0.164502	5723.56	3253.66	7	0	0.233134	0.116567											a	c	c	c	c	c	c	c	c	c	c	c	c	c	c	a
100000783S	SNP	100000783|F|0--7:A>G	TGCAGCAACTCTTCCTTCATCTGTTCAACACAATAAAATAAGTTACAGATCGGAAGAGCGGTTCAGCAG		0	0	0.839827	0.839827	1	0.824742	0.839827	0.692641	0.147186	0	0.147186	0.692641	0.160173	12129.8	9906.22	7	0	0.289085	0.144542											a	h	a	c	c	c	a	a	c	c	c	c	a	a	c	c
100005559S	SNP	100005559|F|0--21:C>T	TGCAGTAAAAGGAAGACAAAACTTTCACTAAAGATCCTCTCCTAACAATTGAAATCTTGAGGCTTTACA		0	0	0.839827	0.839827	1	0.819588	0.839827	0.688312	0.151515	0	0.151515	0.688312	0.160173	2071.21	1082.86	21	0	0.295727	0.147864											a	c	c	c	c	c	c	c	c	c	c	c	c	c	c	a
100013656S	SNP	100013656|F|0--11:T>C	TGCAGAATTCTTCATACTTGTTTACTGAGTAAAGCTTGATTACAGATCGGAAGAGCGGTTCAGCAGGAA		0	0	0.831169	0.831169	1	0.807292	0.831169	0.670996	0.160173	0	0.160173	0.670996	0.168831	2374.42	1756.06	11	0	0.311144	0.155572											a	c	c	a	a	a	c	c	c	c	a	a	c	c	c	a
100000704S	SNP	100000704|F|0--24:G>A	TGCAGACAAGATTTCCATGAAACTGTGTTTCCTCCAACCTTGAAGATATACCCTGTAACTGATCTTCTT		0	0	0.835498	0.835498	1	0.797927	0.835498	0.666667	0.168831	0	0.168831	0.666667	0.164502	4094.64	2547.54	24	0	0.322478	0.161239											a	c	c	c	c	a	c	c	c	c	c	c	c	c	c	a
100000352S	SNP	100000352|F|0--45:G>T	TGCAGATTATATTTGATTATCAATAGTGTGTTTAGGGATCTGTTAGATTCTGATTTGATTTACAGATCG		0	0	0.835498	0.835498	0.989637	0.803109	0.82684	0.670996	0.17316	0.00865801	0.164502	0.662338	0.164502	4347.64	3134.87	45	0.0205106	0.31625	0.16838											a	c	c	c	c	c	c	c	c	c	c	a	c	c	a	c
100000720S	SNP	100000720|F|0--35:T>C	TGCAGAAGATGCAAACGCAGAGCAATAACAGCTGATGTAGAAGAAAGTTGAGGATGTTGTACAGTAGCA		0	0	0.831169	0.831169	1	0.791667	0.831169	0.658009	0.17316	0	0.17316	0.658009	0.168831	5241.61	3809.58	35	0	0.329861	0.164931											a	h	a	c	a	c	a	a	c	c	c	c	a	a	c	c
100044884S	SNP	100044884|F|0--65:A>G	TGCAGAGGGTGTACTTTCAAAGCAAGCAATCAACAAAAGGGCTGAAGAAAAAGTATAAACTGGAGAACT		0	0	0.839827	0.839827	0.989691	0.793814	0.831169	0.666667	0.181818	0.00865801	0.17316	0.658009	0.160173	1760.02	1285.67	65	0.020406	0.327346	0.173876											a	c	c	c	c	c	c	c	c	c	c	a	c	c	a	c
100007313S	SNP	100007313|F|0--34:C>T	TGCAGAGTAGTTTCACAGCAATCTTTGTTGATGACGTGCCGTGAATGTTCTTGAAGTTCAGGTTCTCCA		0	0	0.831169	0.831169	1	0.78125	0.831169	0.649351	0.181818	0	0.181818	0.649351	0.168831	1751.12	1133.92	34	0	0.341797	0.170898											a	c	c	c	c	c	a	c	c	a	c	a	c	a	c	c
100031885S	SNP	100031885|F|0--26:T>C	TGCAGGCTTATAAATATACAACAAAATTTACTTCTATTGACAGCAGGTTTTACAGATCGGAAGAGCGGT		0	0	0.835498	0.835498	0.994819	0.782383	0.831169	0.65368	0.186147	0.004329	0.181818	0.649351	0.164502	1531.41	898.696	26	0.010309	0.340519	0.175414											a	c	c	c	c	a	c	c	c	c	c	c	c	c	c	a
100015141S	SNP	100015141|F|0--47:T>C	TGCAGGAAACAGCTTCTTCTTTGGATTGTCTGTTATTAGTTCAGGTTTGATGAAAAGCTGCGACAGCAA		0	0	0.831169	0.831169	1	0.770833	0.831169	0.640693	0.190476	0	0.190476	0.640693	0.168831	1369.8	953.817	47	0	0.353299	0.176649											a	c	c	c	c	a	c	c	c	c	c	a	c	c	a	c
100005337S	SNP	100005337|F|0--51:A>C	TGCAGCCCCAAAGATGACCTTGAGTTATCATGTACGAGAGAATATATGAGAAAAGTTACAGATCGGAAG		0	0	0.839827	0.839827	0.917526	0.840206	0.770563	0.705628	0.203463	0.0692641	0.134199	0.636364	0.160173	3302.04	2098.03	51	0.151344	0.26852	0.209932											a	c	c	c	a	c	c	c	c	c	c	c	c	c	a	c
100010317S	SNP	100010317|F|0--23:T>C	TGCAGAAAACTCTCGAAACAGATTGCGGATATAGCCGTTCACCCAGAGTTAGACCACGAGATGACAACT		0	0	0.831169	0.831169	0.911458	0.854167	0.757576	0.709957	0.194805	0.0735931	0.121212	0.636364	0.168831	2842.89	1772.71	23	0.161404	0.249132	0.205268											a	c	c	a	c	a	c	c	c	a	c	c	c	c	c	a
100013794S	SNP	100013794|F|0--39:A>G	TGCAGAAAATTCAAATCACTCCCAGATTCGATCAGGGAAAATTATGAATCAAAGGAGGGACTCACTTGT		0	0	0.831169	0.831169	0.994792	0.765625	0.82684	0.636364	0.199134	0.004329	0.194805	0.632035	0.168831	1640.57	1047.84	39	0.0103624	0.358887	0.184625											a	c	c	c	c	a	a	c	c	a	a	c	c	a	c	c
100027337S	SNP	100027337|F|0--51:G>A	TGCAGCAATAGCAAGAAGAGTTTTGACAGTAGTCATCTTGGCCACTGGAGAGAAGGTTTCTACAAAGTC		0	0	0.831169	0.831169	0.994792	0.765625	0.82684	0.636364	0.199134	0.004329	0.194805	0.632035	0.168831	1305.85	500.168	51	0.0103624	0.358887	0.184625											a	c	c	c	c	c	c	c	c	c	c	a	c	c	a	c
100030085S	SNP	100030085|F|0--19:G>A	TGCAGGCTTTGTCTTGGTCGCCTTTTATTTTGTGTTCTTGGCCGACGCTCCCCTGCTGATGGAAACCGT		0	0	0.839827	0.839827	1	0.752577	0.839827	0.632035	0.207792	0	0.207792	0.632035	0.160173	1262.66	838.227	19	0	0.372409	0.186205											a	c	c	c	c	c	c	c	c	c	c	a	c	c	a	c
100014904S	SNP	100014904|F|0--11:T>C	TGCAGCAACAATGGTGGATGGAGAACCCTCAGTGTTTTCCCATCATATTACACAGATCAGCAGCAAACT		0	0	0.82684	0.82684	1	0.764398	0.82684	0.632035	0.194805	0	0.194805	0.632035	0.17316	1074.94	706.302	11	0	0.360187	0.180094											a	c	c	c	c	c	c	c	c	c	c	a	c	c	a	c
100014693S	SNP	100014693|F|0--53:T>C	TGCAGCTTCTCCTCCGTCTTCTTCTTTAGACGAAGTTTCCGTGTTGAAACAAATGATGCCTATGATCGA		0	0	0.831169	0.831169	0.994792	0.765625	0.82684	0.636364	0.199134	0.004329	0.194805	0.632035	0.168831	937.739	624.826	53	0.0103624	0.358887	0.184625											a	c	c	c	c	c	c	a	c	c	c	a	c	c	a	c
100000077S	SNP	100000077|F|0--18:C>G	TGCAGAGGAGACAAGACACACTTATGTTTCTTTCAATCCAAAACCCAATCTAGATAAATTACAGATCGG		0	0	0.82684	0.82684	1	0.753927	0.82684	0.623377	0.203463	0	0.203463	0.623377	0.17316	9521.21	4623.29	18	0	0.371042	0.185521											a	c	c	c	a	c	c	c	c	c	c	c	c	c	c	c
100001253S	SNP	100001253|F|0--39:C>A	TGCAGCAGTTCGTACACTTCCTTTATCTGTATTGACATACATGCTATTCATTTTGATCTCTTTTTTTTC		0	0	0.831169	0.831169	1	0.75	0.831169	0.623377	0.207792	0	0.207792	0.623377	0.168831	4659.89	3489.56	39	0	0.375	0.1875											a	h	a	c	c	c	a	a	c	c	c	c	a	a	c	c
100000532S	SNP	100000532|F|0--30:G>A	TGCAGATACAAGTTATCATTCTCAAAACAAGGTCATCAGTTCTCTGCACGTGAGTGTTGCAACGAGGAC		0	0	0.835498	0.835498	1	0.740933	0.835498	0.619048	0.21645	0	0.21645	0.619048	0.164502	6762.06	5010.2	30	0	0.383903	0.191951											a	c	c	c	c	c	c	c	c	c	c	c	c	c	c	c
100009698S	SNP	100009698|F|0--28:C>T	TGCAGATTACAGATTATGTCCAGATTTTCTTTGTTATATTCTCTACTATTTACAGATCGGAAGAGCGGT		0	0	0.835498	0.835498	0.994819	0.746114	0.831169	0.623377	0.21645	0.004329	0.212121	0.619048	0.164502	2090.62	1403.98	28	0.010309	0.378856	0.194582											a	c	c	a	c	a	c	c	c	a	c	c	c	c	c	a
100004652S	SNP	100004652|F|0--65:G>A	TGCAGTAGAAGTTGACATCATACAGAAGACACCGACGAGAATACACAGGTTCAGTATATCTTTCTGAAT		0	0	0.800866	0.800866	0.945946	0.810811	0.757576	0.649351	0.194805	0.04329	0.151515	0.606061	0.199134	2982.59	2418.95	65	0.102264	0.306793	0.204529											a	c	c	c	c	a	a	c	c	a	a	c	c	a	c	c
100000101S	SNP	100000101|F|0--56:G>A	TGCAGTTTTCCCACCCGTACTAACAAACTTCAGTTCCAAATATCAACACACAATATGTAAGTCCAGACT		0	0	0.839827	0.839827	0.979381	0.737113	0.822511	0.619048	0.238095	0.017316	0.220779	0.601732	0.160173	5048.89	4183.24	56	0.0403869	0.387554	0.213971											a	c	c	c	c	c	c	c	c	c	c	c	a	c	c	c
100004071S	SNP	100004071|F|0--68:C>T	TGCAGTAGGCAAGTCATATTGTCTTCCTCTGTTCTTCGGGTTCACTAATGTGATACTGAAGTCTACTGC		0	0	0.809524	0.809524	1	0.743316	0.809524	0.601732	0.207792	0	0.207792	0.601732	0.190476	2058	1627.47	68	0	0.381595	0.190798											a	c	c	c	c	c	c	c	a	c	c	a	c	c	a	c
100001328S	SNP	100001328|F|0--9:G>A	TGCAGGAAGGAAACAGCTTCAACATTCAGACAACAGAAACGTAATAGCATACATAACCTTACAGATCGG		0	0	0.831169	0.831169	1	0.71875	0.831169	0.597403	0.233766	0	0.233766	0.597403	0.168831	3177.71	2176.01	9	0	0.404297	0.202148											a	c	c	c	c	a	c	c	c	c	c	c	c	c	c	a
100014182S	SNP	100014182|F|0--33:T>C	TGCAGGTACACTATCGCTGTCTACCCCTGAATGTAATTCTAGTGTAGGTGGCCTCCAAAATAGTTGCTT		0	0	0.835498	0.835498	1	0.715026	0.835498	0.597403	0.238095	0	0.238095	0.597403	0.164502	2137.87	1446.32	33	0	0.407528	0.203764											a	c	c	a	a	c	c	c	c	c	a	a	c	c	c	c
100066395S	SNP	100066395|F|0--15:A>G	TGCAGCCAATTTGATAGATATAAGGGTTATGCAATTCTTTTGCAGCCTTCTATATTCTCGTCTGTTGTT		0	0	0.831169	0.831169	1	0.713542	0.831169	0.593074	0.238095	0	0.238095	0.593074	0.168831	1065.46	678.366	15	0	0.4088	0.2044											a	c	c	c	c	a	c	c	c	c	c	c	c	c	c	a
100000864S	SNP	100000864|F|0--55:G>A	TGCAGGAAAGAATGTTTCTGTGGCTAATAAGTGTATTAGTAGTGAAGTTACTACTGTTACAGATCGGAA		0	0	0.844156	0.844156	1	0.697436	0.844156	0.588745	0.255411	0	0.255411	0.588745	0.155844	5241.49	2517.76	55	0	0.422038	0.211019											a	c	c	c	c	c	a	c	a	c	c	a	c	c	a	c
100006275S	SNP	100006275|F|0--61:T>G	TGCAGGTTACCAGAAGATATCTGCTACCCATCAAGGTTGGTAAAAAAGCTTTCATGTATTTTGTGTAGG		0	0	0.831169	0.831169	0.911458	0.796875	0.757576	0.662338	0.242424	0.0735931	0.168831	0.588745	0.168831	3205.58	2058.13	61	0.161404	0.32373	0.242567											a	c	c	c	c	a	c	c	c	a	c	c	c	a	c	a
100024695S	SNP	100024695|F|0--11:A>C	TGCAGCCAGAGATAAGAGTAAGAAGACTTCTAGTGCTAGGATGTCTGACCGTGGAGGACTTGGTCCTCA		0	0	0.835498	0.835498	1	0.704663	0.835498	0.588745	0.246753	0	0.246753	0.588745	0.164502	1796.92	1046.63	11	0	0.416226	0.208113											a	c	c	c	c	c	a	a	c	a	c	c	c	a	c	c
100024349S	SNP	100024349|F|0--41:G>A	TGCAGCAGCGTGTCGGTTGCAAAGCATGCTTGTCCTAACAAGAGAGATAAAGTTACAGATCGGAAGAGC		0	0	0.831169	0.831169	1	0.703125	0.831169	0.584416	0.246753	0	0.246753	0.584416	0.168831	4684.89	3853.44	41	0	0.41748	0.20874											a	c	c	c	c	c	c	c	c	c	c	c	c	c	c	c
100002391S	SNP	100002391|F|0--56:T>C	TGCAGCATATGGTAAAGACGAATATCTTAGTCGACGGTCCGAGAAGAAAACATTTATGCATTACAGATC		0	0	0.800866	0.800866	0.994595	0.735135	0.796537	0.588745	0.21645	0.004329	0.212121	0.584416	0.199134	3847.5	2706.09	56	0.0107524	0.389423	0.200088											a	c	c	c	c	c	c	c	c	c	c	c	a	c	c	c
100010634S	SNP	100010634|F|0--37:G>C	TGCAGATCATACCCATCTTTCCTTCGAAATCGGCGATGAGTCTTCGATTTCCCGTAAAAGCTTGATTTA		0	0	0.839827	0.839827	0.907216	0.78866	0.761905	0.662338	0.255411	0.0779221	0.177489	0.584416	0.160173	2459.64	1407.94	37	0.168349	0.333351	0.25085											a	c	c	c	c	c	c	c	c	c	c	a	c	c	c	c
100013684S	SNP	100013684|F|0--27:G>A	TGCAGACGTCCCCGATCCCACTATATAGCAAACTAGAAACTTCCTATTCCAAACAAAAGATAACTAAAA		0	0	0.839827	0.839827	0.979381	0.716495	0.822511	0.601732	0.255411	0.017316	0.238095	0.584416	0.160173	856.57	561.247	27	0.0403869	0.40626	0.223323											a	c	c	c	c	c	a	c	c	c	a	c	c	a	c	c
3131689S	SNP	3131689|F|0--42:T>G	TGCAGGCGGTAAAGGGAATTGCGATGTCTCCCAGACCTCTCGTGAAGATGGACATTGAAAGAGCATATG		0	0	0.818182	0.818182	0.994709	0.714286	0.813853	0.584416	0.238095	0.004329	0.233766	0.580087	0.181818	1597.6	1154.56	42	0.010526	0.408163	0.209345											a	c	c	a	a	c	a	c	c	c	c	c	a	a	c	c
100011134S	SNP	100011134|F|0--51:G>A	TGCAGTTCATGATACTCAAGATCATGAGGCTGCGTTTGATGTGACCCAAGTGTTGCTTGCCAAAAATGC		0	0	0.835498	0.835498	0.994819	0.694301	0.831169	0.580087	0.25974	0.004329	0.255411	0.575758	0.164502	1734.38	858.106	51	0.010309	0.424495	0.217402											a	c	c	a	c	a	c	c	c	a	c	c	c	c	c	a
100033518S	SNP	100033518|F|0--45:C>A	TGCAGTTTGCGCCTCAAACTCATCACAGAGATACATCAGGAGGGGCACATTGGCCGTGATCGCACACTC		0	0	0.831169	0.831169	1	0.692708	0.831169	0.575758	0.255411	0	0.255411	0.575758	0.168831	1334.78	1019.55	45	0	0.425727	0.212863											a	c	c	c	c	c	c	c	a	a	c	a	c	c	a	c
100029565S	SNP	100029565|F|0--17:A>G	TGCAGCGGAGGGTTTGAAGAGAGAGAAGATGGATCTGAGACAGAATTGCAATGCCACGATAAATGAGAG		0	0	0.835498	0.835498	0.937824	0.746114	0.78355	0.623377	0.264069	0.0519481	0.212121	0.571429	0.164502	4726.19	2322.58	17	0.116621	0.378856	0.247738											a	c	c	c	b	a	c	c	c	c	c	c	c	c	c	c
100001568S	SNP	100001568|F|0--31:G>A	TGCAGAAACAGAGAAACAAAAGTAAGTCTTTGGAAGTAAACAATGCAACAGATATGACTTTCAGTCACT		0	0	0.839827	0.839827	1	0.680412	0.839827	0.571429	0.268398	0	0.268398	0.571429	0.160173	2240.01	1948.15	31	0	0.434903	0.217451											a	c	c	c	c	c	c	c	c	c	c	a	c	c	c	c
100001664S	SNP	100001664|F|0--48:C>T	TGCAGCCCATAACATCTTCTCCAAACCATCACTTGAAAACATGCACCTCGCTTTCTCATACAAGGTTTG		0	0	0.839827	0.839827	1	0.675258	0.839827	0.5671	0.272727	0	0.272727	0.5671	0.160173	4275.1	3350.18	48	0	0.438569	0.219285											a	c	c	c	a	c	c	c	c	a	c	a	c	c	c	c
100000428S	SNP	100000428|F|0--51:C>A	TGCAGTTGCCTGCTTCTGGTATCCACCACGCTTTTCAATAGAACATGTATGCACGCTCTCAAACCTCCG		0	0	0.800866	0.800866	1	0.708108	0.800866	0.5671	0.233766	0	0.233766	0.5671	0.199134	3880.04	3035.96	51	0	0.413382	0.206691											a	c	c	c	c	a	c	c	c	c	c	c	c	c	c	a
100017809S	SNP	100017809|F|0--56:T>G	TGCAGTCCTGAAGACCACCAGTGATCAGTATCTTGTGTTTTTATTTCAGACGGTTTTTATTTTCAATGG		0	0	0.848485	0.848485	1	0.668367	0.848485	0.5671	0.281385	0	0.281385	0.5671	0.151515	1691.25	1450.44	56	0	0.443305	0.221652											a	c	c	c	a	c	c	c	c	c	c	a	c	c	c	c
100004036S	SNP	100004036|F|0--61:T>G	TGCAGTTGTACAGTCGCCGAATCCTTATAATCAGCAAGATCAAGTGCTCAGTCCTGCAAGCTTTGCAAT		0	0	0.835498	0.835498	1	0.673575	0.835498	0.562771	0.272727	0	0.272727	0.562771	0.164502	1737.33	1464.35	61	0	0.439743	0.219872											a	c	c	c	c	c	c	c	c	c	c	a	c	c	c	c
100045368S	SNP	100045368|F|0--50:C>T	TGCAGTTCATCATCTCTTGTTTGCTGATGATAGTGTGTTGATGTGTCGAGCTGATGAAAATGAAAGTGC		0	0	0.82684	0.82684	0.994764	0.685864	0.822511	0.5671	0.264069	0.004329	0.25974	0.562771	0.17316	951.531	654.763	50	0.0104164	0.430909	0.220663											a	c	c	c	c	c	c	c	c	a	a	c	c	a	c	a
100002359S	SNP	100002359|F|0--39:T>G	TGCAGCTTCCATAACCCATGACAAAGGATTCCACATAAATCCTAGGAACTTCAGAAACTTGTTCTCCTG		0	0	0.974026	0.974026	0.622222	0.951111	0.606061	0.926407	0.415584	0.367965	0.047619	0.558442	0.025974	4125.89	1988.45	39	0.470123	0.0929975	0.28156											a	c	c	c	c	c	c	b	c	c	c	c	c	c	c	c
100003770S	SNP	100003770|F|0--26:G>A	TGCAGAACAAGAACACCAAGATTCCAGAGAGGAAGACAGTAACTCCGGCAACAACTCCTGCAATAATGC		0	0	0.835498	0.835498	1	0.668394	0.835498	0.558442	0.277056	0	0.277056	0.558442	0.164502	1767.21	1530.02	26	0	0.443287	0.221644											a	c	c	c	c	c	c	c	c	c	c	a	c	c	c	c
100008804S	SNP	100008804|F|0--5:C>T	TGCAGCTTTCATGCGATTGATGAATGAAGTGTTCCATGACTACCTCGACAAGTTCGTGATCATTTTCAT		0	0	0.831169	0.831169	1	0.671875	0.831169	0.558442	0.272727	0	0.272727	0.558442	0.168831	1737.89	1457.24	5	0	0.440918	0.220459											a	c	c	c	c	c	c	c	c	c	c	a	c	c	a	c
100020663S	SNP	100020663|F|0--67:C>G	TGCAGCAAGGAAACAAAAGAAATTTTGTTCCCTCATGCTTCTCTGGCTCATATGAAGATATGACCCACG		0	0	0.831169	0.831169	1	0.666667	0.831169	0.554113	0.277056	0	0.277056	0.554113	0.168831	980.42	549.013	67	0	0.444444	0.222222											a	c	c	c	c	c	a	c	c	a	c	c	c	a	c	c
100002686S	SNP	100002686|F|0--55:G>A	TGCAGCGTCATGGTAAAAGATATCTAGTCTAGGATCTGGCACCATTAGTGATCAGGCTTTTATCTTTAC		0	0	0.839827	0.839827	0.994845	0.659794	0.835498	0.554113	0.290043	0.004329	0.285714	0.549784	0.160173	2869.86	1896.3	55	0.0102561	0.448932	0.229594											a	h	a	c	c	c	c	a	c	c	c	c	a	a	c	c
100036902S	SNP	100036902|F|0--27:C>A	TGCAGATCTTATTGGAGAGTTGACAGCCATAAGAAGCACTTTTACAGATCGGAAGAGCGGTTCAGCAGG		0	0	0.835498	0.835498	1	0.658031	0.835498	0.549784	0.285714	0	0.285714	0.549784	0.164502	2385.38	1443.7	27	0	0.450052	0.225026											a	h	a	c	c	c	c	a	c	c	c	c	a	a	c	c
100007647S	SNP	100007647|F|0--60:A>C	TGCAGAAAGCCGCCATCTTTGCCTGTTGTTATAATTTGGGAATGGTGAAAAGAAGCGCATAGAGATGAA		0	0	0.835498	0.835498	1	0.65285	0.835498	0.545455	0.290043	0	0.290043	0.545455	0.164502	2018.52	1643.18	60	0	0.453274	0.226637											a	h	a	c	c	c	a	a	c	c	c	c	a	a	c	c
100015793S	SNP	100015793|F|0--44:G>A	TGCAGATCAATAGTGTTGTAAGTGTTCCAAGAAGCATTAGGGTCGATCTCAGTTACAGATCGGAAGAGC		0	0	0.813853	0.813853	0.962766	0.702128	0.78355	0.571429	0.272727	0.030303	0.242424	0.541126	0.186147	1834.32	1175.88	44	0.0716953	0.418289	0.244992											a	h	a	c	c	c	c	a	b	c	c	c	a	a	c	c
100012894S	SNP	100012894|F|0--51:C>G	TGCAGAGATTGAGATGCTTCCTAAGTTGAGATATCGCCACCTTTTCTCTTTCATTGGATACTGCGAGAA		0	0	0.835498	0.835498	0.906736	0.725389	0.757576	0.606061	0.307359	0.0779221	0.229437	0.528139	0.164502	1541.51	1273.24	51	0.169132	0.3984	0.283766											a	c	c	c	c	a	c	c	c	c	c	a	c	c	c	c
100012803S	SNP	100012803|F|0--46:C>T	TGCAGCTTAGCGTGCAAATCATGCCTAATACCAAGATCCTCCAGATCTTTACGAGCAGGAAGACCATCC		0	0	0.835498	0.835498	1	0.601036	0.835498	0.502165	0.333333	0	0.333333	0.502165	0.164502	986.425	838.21	46	0	0.479583	0.239792											a	c	c	c	c	a	c	c	c	c	c	c	c	c	c	a
100001178S	SNP	100001178|F|0--42:C>A	TGCAGTGATAAGTAGTGCCACTATGTCGAATATACCTACATACAAACTGATAAAGATTACAGATCGGAA		0	0	0.818182	0.818182	0.994709	0.608466	0.813853	0.497835	0.324675	0.004329	0.320346	0.493506	0.181818	2366.12	2148.89	42	0.010526	0.47647	0.243498											a	c	c	c	c	c	c	a	c	a	c	c	c	c	c	a
100034995S	SNP	100034995|F|0--51:G>C	TGCAGTGTATGACTTTAGATCAAGATTTCAAAGATCAAATTATATGATGATGCTCGTCACGTTTTTATA		0	0	0.822511	0.822511	0.994737	0.605263	0.818182	0.497835	0.329004	0.004329	0.324675	0.493506	0.177489	862.836	513.047	51	0.0104709	0.477839	0.244155											a	h	a	c	c	c	c	a	c	c	c	c	a	a	c	c
100032983S	SNP	100032983|F|0--10:G>A	TGCAGTAGAGGATGGGTGGACTGCACCCACTGTTGTGAAAGAGGACAAGCCCATTGGTCTCAAACCTAA		0	0	0.818182	0.818182	1	0.582011	0.818182	0.47619	0.341991	0	0.341991	0.47619	0.181818	1940.71	1695.18	10	0	0.486549	0.243274											a	c	c	c	c	c	a	c	c	c	c	c	c	c	a	c
100040236S	SNP	100040236|F|0--25:G>A	TGCAGCTTTGGCGAATGATGCGATCGGGGCTTCTCCTCCGCTCCTCATCAATGGATCCTTACAGATCGG		0	0	0.848485	0.848485	1	0.561224	0.848485	0.47619	0.372294	0	0.372294	0.47619	0.151515	1784.81	1166.59	25	0	0.492503	0.246252											a	c	c	c	c	c	c	c	c	a	a	a	a	c	c	c
100013870S	SNP	100013870|F|0--29:T>G	TGCAGAAACAAAATGCTACAAATCAGAACTAAATGAATGATTTACAGATCGGAAGAGCGGTTCAGCAGG		0	0	0.822511	0.822511	0.678947	0.878947	0.558442	0.722944	0.363636	0.264069	0.0995671	0.458874	0.177489	3256.38	1275.56	29	0.435956	0.212798	0.324377											a	h	h	h	b	h	h	h	b	h	b	h	h	b	h	h
100062499S	SNP	100062499|F|0--33:G>A	TGCAGATTAGTTTGAGTTCATTTTGTCCGAAAAGGAATACTAGAGTATTACAGATCGGAAGAGCGGTTC		0	0	0.835498	0.835498	0.813472	0.73057	0.679654	0.61039	0.380952	0.155844	0.225108	0.454545	0.164502	2784.78	1509.49	33	0.303471	0.393675	0.348573											a	h	h	h	b	h	h	b	h	h	b	h	a	h	h	b
100052205S	SNP	100052205|F|0--14:C>T	TGCAGATGTTCTGTCCTTGTATCGACTGTCGGAATGTGTGTCATCAAACCGCTGGCACAGTACTGGATC		0	0	0.831169	0.831169	0.989583	0.546875	0.822511	0.454545	0.385281	0.00865801	0.376623	0.445887	0.168831	878.626	545.944	14	0.0206163	0.495605	0.258111											a	h	h	h	h	h	h	h	h	h	a	a	h	h	a	h
100027194S	SNP	100027194|F|0--60:A>T	TGCAGACAAGCTCAGTAAATGGTGGTGGTTCTTCAGCACCAGACTCAACCATCTGGAAAAATTTTTTAC		0	0	0.835498	0.835498	0.818653	0.709845	0.683983	0.593074	0.393939	0.151515	0.242424	0.441558	0.164502	4050.97	2350.93	60	0.296921	0.411931	0.354426											a	h	b	h	h	h	h	h	b	h	h	a	h	h	a	h
100006101S	SNP	100006101|F|0--28:G>A	TGCAGAATAACTAGGTATATTCAAAACAGTAAGATCTAGATCTGGTTCAGTATTTGCATGAGATTCTAG		0	0	0.831169	0.831169	0.822917	0.703125	0.683983	0.584416	0.393939	0.147186	0.246753	0.437229	0.168831	1992.76	1012.35	28	0.29145	0.41748	0.354465											a	h	b	h	h	h	h	h	b	h	h	a	h	h	h	h
100006556S	SNP	100006556|F|0--23:C>T	TGCAGAGAACTGTGATTGTTCCTCCTGAAGCTACAAATTGTATAATAGAAAAATGTGGATTACAGATCG		0	0	0.831169	0.831169	0.828125	0.692708	0.688312	0.575758	0.398268	0.142857	0.255411	0.4329	0.168831	1896.54	1062.37	23	0.284668	0.425727	0.355197											a	h	h	h	a	a	h	h	a	h	a	h	h	a	h	a
100031121S	SNP	100031121|F|0--19:A>G	TGCAGCAGATGTACTAGGCAAATTTTCTGAACCCATGCCTTTACAGATCGGAAGAGCGGTTCAGCAGGA		0	0	0.831169	0.831169	0.671875	0.848958	0.558442	0.705628	0.398268	0.272727	0.125541	0.4329	0.168831	1740.16	723.785	19	0.440918	0.256456	0.348687											a	h	b	h	b	h	h	b	b	h	b	h	h	b	h	h
100020760S	SNP	100020760|F|0--50:G>T	TGCAGATAAACCACAAAAAAAAAGTCAATCCACCATGCCATGGCCCTTACGAACAATTTACAGATCGGA		0	0	0.831169	0.831169	0.729167	0.786458	0.606061	0.65368	0.402597	0.225108	0.177489	0.428571	0.168831	2306.58	1144.04	50	0.394965	0.335883	0.365424											a	h	h	h	h	h	h	h	b	h	h	a	h	h	a	h
100010264S	SNP	100010264|F|0--18:A>G	TGCAGTATCCAAACACTGAAAAGAGACAACAACAAAACAATGAATGCAAGTTACAGATCGGAAGAGCGG		0	0	0.839827	0.839827	0.809278	0.701031	0.679654	0.588745	0.411255	0.160173	0.251082	0.428571	0.160173	2181.08	1133.26	18	0.308694	0.419173	0.363933											a	h	h	h	h	h	h	h	b	h	h	h	a	h	h	h
100037521S	SNP	100037521|F|0--28:C>T	TGCAGCGTCGATGGGAGCAACAGGGTCTCTAGGTGAAGATCCAGGGCTTGATCAATTCATGGAAGCTTA		0	0	0.831169	0.831169	0.734375	0.78125	0.61039	0.649351	0.402597	0.220779	0.181818	0.428571	0.168831	1151.39	560.658	28	0.390137	0.341797	0.365967											a	h	h	h	b	h	h	h	b	h	b	h	h	b	h	h
100041407S	SNP	100041407|F|0--7:T>G	TGCAGATTGTTGAAAGACTTGACAACCATCATCGTTTTACAGATCGGAAGAGCGGTTCAGCAGGAATGC		0	0	0.831169	0.831169	0.729167	0.78125	0.606061	0.649351	0.406926	0.225108	0.181818	0.424242	0.168831	2668.8	1406.03	7	0.394965	0.341797	0.368381											a	h	b	h	h	h	h	h	b	h	h	a	h	h	a	h
100025910S	SNP	100025910|F|0--37:T>A	TGCAGGCGTTCTTGCTTATCTTTTTCTCTGAACTTGGTGACAAGACTTTCTTCATTGCGGTATGGTCTT		0	0	0.835498	0.835498	0.709845	0.797927	0.593074	0.666667	0.411255	0.242424	0.168831	0.424242	0.164502	1657.93	783.67	37	0.411931	0.322478	0.367204											a	h	b	h	h	a	a	b	b	h	a	h	h	a	h	a
100026665S	SNP	100026665|F|0--18:T>C	TGCAGATTCCTTCATGAATGGAACATGATAGATAGTAGAAGAATACTTTTACAGATCGGAAGAGCGGTT		0	0	0.839827	0.839827	0.675258	0.824742	0.5671	0.692641	0.419913	0.272727	0.147186	0.419913	0.160173	4059.95	1725.06	18	0.438569	0.289085	0.363827											a	h	b	b	b	h	h	h	h	b	h	h	h	h	b	a
100044537S	SNP	100044537|F|0--15:C>A	TGCAGAGGCTTCAAACCCCTAAGCTTGCTTTTGTCAGCAACCTTTTCATTTTCTTCTTTGATTGATGGT		0	0	0.835498	0.835498	0.761658	0.740933	0.636364	0.619048	0.415584	0.199134	0.21645	0.419913	0.164502	2725.03	1363.25	15	0.36307	0.383903	0.373487											a	h	a	h	h	h	b	b	b	b	h	b	b	b	h	a
100012189S	SNP	100012189|F|0--22:C>T	TGCAGAATGCATCATCAGTGTTCCTTACATACAAGTTACAGATCGGAAGAGCGGTTCAGCAGGAATGCC		0	0	0.839827	0.839827	0.747423	0.752577	0.627706	0.632035	0.419913	0.212121	0.207792	0.419913	0.160173	2337.79	1163.37	22	0.377564	0.372409	0.374987											a	h	h	h	h	h	h	b	b	h	h	h	h	a	h	a
100036299S	SNP	100036299|F|0--5:C>A	TGCAGCTGTAAAACTGTAAACTATGTTGGTTTGATTTACAGATCGGAAGAGCGGTTCAGCAGGAATGCC		0	0	0.831169	0.831169	0.75	0.755208	0.623377	0.627706	0.411255	0.207792	0.203463	0.419913	0.168831	1914.59	953.788	5	0.375	0.369737	0.372369											a	h	h	h	h	h	b	h	h	h	h	b	h	b	h	h
100009958S	SNP	100009958|F|0--53:G>A	TGCAGATTCCATACAACATCTTCTATTGATGGCCGCTTCCTCTGATCTTCACAGAGACAGTTACAGATC		0	0	0.835498	0.835498	0.709845	0.792746	0.593074	0.662338	0.415584	0.242424	0.17316	0.419913	0.164502	1795.78	783.198	53	0.411931	0.328599	0.370265											a	h	h	h	b	h	h	b	h	h	b	h	a	h	h	b
100011423S	SNP	100011423|F|0--20:A>T	TGCAGCAAAAATCGAAATCAAATTACTTTATAGTATGGTCGACTGGTCGTTTCTAGACATTACAGATCG		0	0	0.835498	0.835498	0.792746	0.709845	0.662338	0.593074	0.415584	0.17316	0.242424	0.419913	0.164502	1623.14	886.428	20	0.328599	0.411931	0.370265											a	h	b	h	h	a	a	b	b	a	a	h	h	a	h	a
100010509S	SNP	100010509|F|0--52:C>T	TGCAGAGGCAAACATGTTGTCCATGTCAAAGAGGCAAGTCACATCACATTTTCTTGCTTCCTTTATCTC		0	0	0.831169	0.831169	0.71875	0.786458	0.597403	0.65368	0.411255	0.233766	0.177489	0.419913	0.168831	1555.09	754.04	52	0.404297	0.335883	0.37009											a	h	h	b	h	h	b	h	a	a	b	a	h	h	a	b
100038605S	SNP	100038605|F|0--32:C>A	TGCAGATTGCTCATCAGGAGGAGCTGTGATAACTTCAACATTCTTTACAGATCGGAAGAGCGGTTCAGC		0	0	0.839827	0.839827	0.768041	0.726804	0.645022	0.61039	0.424242	0.194805	0.229437	0.415584	0.160173	3986.53	1992.61	32	0.356308	0.39712	0.376714											a	h	a	h	h	b	b	h	h	h	h	a	h	b	h	b
100023751S	SNP	100023751|F|0--43:C>T	TGCAGCTGTTCTGGATGGTGAAAACGGTTCCGGAGACGACGGACACTGCACCTTTACAAGATAAACAAT		0	0	0.844156	0.844156	0.784615	0.707692	0.662338	0.597403	0.428571	0.181818	0.246753	0.415584	0.155844	2365.46	1226.43	43	0.337988	0.413728	0.375858											a	h	h	h	h	a	h	h	h	h	a	a	a	h	h	a
100057869S	SNP	100057869|F|0--34:C>T	TGCAGGATCTGCTGACATGTCAGCTCAAACAAGTCAGAATCTTACAGATCGGAAGAGCGGTTCAGCAGG		0	0	0.844156	0.844156	0.810256	0.682051	0.683983	0.575758	0.428571	0.160173	0.268398	0.415584	0.155844	2137.58	1178.89	34	0.307482	0.433715	0.370598											a	h	a	h	h	h	h	b	a	h	a	h	h	a	h	a
100031945S	SNP	100031945|F|0--41:T>C	TGCAGCTAAAGCTCCCACGTCATCCGGATCATCACTGGCTTTTGACGTGTTTACAGATCGGAAGAGCGG		0	0	0.835498	0.835498	0.715026	0.782383	0.597403	0.65368	0.419913	0.238095	0.181818	0.415584	0.164502	1489.9	768.514	41	0.407528	0.340519	0.374023											a	h	h	h	b	b	h	b	h	h	b	h	a	h	h	b
100003537S	SNP	100003537|F|0--8:C>T	TGCAGATTCCTTGCTAAACAATTTTTCAAATTTGAGTACTAGTCTTTTTTACCAAAAAGAGAAACCTAT		0	0	0.818182	0.818182	0.804233	0.698413	0.658009	0.571429	0.406926	0.160173	0.246753	0.411255	0.181818	2488.73	1374.57	8	0.314885	0.421265	0.368075											a	h	h	h	a	a	h	h	h	h	a	a	a	h	h	a
100047353S	SNP	100047353|F|0--25:A>G	TGCAGTAACGAGGAGTTAGTGAGGAATTAGTTTACAAGAGTTACAGATCGGAAGAGCGGTTCAGCAGGA		0	0	0.835498	0.835498	0.642487	0.849741	0.536797	0.709957	0.424242	0.298701	0.125541	0.411255	0.164502	1953.78	639.806	25	0.459395	0.255363	0.357379											a	h	h	b	a	h	b	h	b	b	h	h	h	h	h	b
100011463S	SNP	100011463|F|0--21:A>G	TGCAGTGGAAAGCTCCTCATCAGATCAAACCAATGGGCTACATCCTTAGGATAATTCGGGTTCTTTACA		0	0	0.835498	0.835498	0.756477	0.735751	0.632035	0.614719	0.424242	0.203463	0.220779	0.411255	0.164502	1777.19	1276.75	21	0.368439	0.388843	0.378641											a	h	h	h	b	a	h	h	h	h	h	h	h	b	b	a
100040030S	SNP	100040030|F|0--12:C>G	TGCAGATTTGTGCCTATGTTTTATACTTTATTGGCAAGTGAGGTATATGATGCCTTACAGATCGGAAGA		0	0	0.82684	0.82684	0.774869	0.722513	0.640693	0.597403	0.415584	0.186147	0.229437	0.411255	0.17316	1353.95	676.211	12	0.348894	0.400976	0.374935											a	h	b	h	b	h	h	h	b	h	b	a	h	b	h	h
100029344S	SNP	100029344|F|0--39:T>G	TGCAGATTCCTAGACAGGGCGGCGATTTCATGTGATTCGTCTGAAGTTGAAGAAGCAAAAGCTGTGTTA		0	0	0.831169	0.831169	0.78125	0.708333	0.649351	0.588745	0.424242	0.181818	0.242424	0.406926	0.168831	1693.6	863.369	39	0.341797	0.413194	0.377496											a	h	a	b	h	h	a	a	b	h	b	h	a	a	h	h
100010488S	SNP	100010488|F|0--67:A>G	TGCAGTATCCCGCAGATTTTCAGATTCAGTGAAACAAGAAAGGTCAATAGTGATTTCTGATCTGCACAT		0	0	0.831169	0.831169	0.78125	0.708333	0.649351	0.588745	0.424242	0.181818	0.242424	0.406926	0.168831	1642.01	935.059	67	0.341797	0.413194	0.377496											a	h	h	h	a	a	h	h	h	h	a	a	a	h	h	a
100016516S	SNP	100016516|F|0--60:A>G	TGCAGCTGATGTTGCTGTGTAGGCAGATTTTCATTCTTTAGTGCCAGGTCTTGGGAAGGCAAAGACAGG		0	0	0.831169	0.831169	0.796875	0.692708	0.662338	0.575758	0.424242	0.168831	0.255411	0.406926	0.168831	1196.99	612.25	60	0.32373	0.425727	0.374729											a	h	b	h	h	h	h	h	b	h	h	a	h	h	a	h
100017250S	SNP	100017250|F|0--17:T>C	TGCAGTCTTTGGAGGTTTATGTATCTCTGGACACCTAGAAGGCTAGAACCATTGCCAACACTAGCTTGA		0	0	0.831169	0.831169	0.75	0.739583	0.623377	0.614719	0.424242	0.207792	0.21645	0.406926	0.168831	1196.48	562.727	17	0.375	0.3852	0.3801											a	h	h	h	b	a	h	h	h	b	h	h	h	b	h	a
100052114S	SNP	100052114|F|0--30:T>G	TGCAGTCCTAGGAGAAGAAATCGAAGAATCTAAGCTTGTTACAGATCGGAAGAGCGGTTCAGCAGGAAT		0	0	0.831169	0.831169	0.796875	0.692708	0.662338	0.575758	0.424242	0.168831	0.255411	0.406926	0.168831	1115.05	654.001	30	0.32373	0.425727	0.374729											a	h	b	h	h	h	h	h	b	h	h	a	h	h	a	h
100024829S	SNP	100024829|F|0--13:A>G	TGCAGGAAGATGTAACTGTCCTCAAAGACCAATGCCTTGTGCTTTTGTCCGCTAAACAGGTTTTTCCTT		0	0	0.831169	0.831169	0.703125	0.786458	0.584416	0.65368	0.424242	0.246753	0.177489	0.406926	0.168831	1104.18	499.364	13	0.41748	0.335883	0.376682											a	h	b	h	h	h	h	h	b	h	h	a	h	h	a	h
100014018S	SNP	100014018|F|0--31:G>T	TGCAGGTATATCTATCAAAGAGTTCGTATACGTATTTGAAGTGCTTTGTTGAGATAATTGACAAATGGT		0	0	0.831169	0.831169	0.755208	0.734375	0.627706	0.61039	0.424242	0.203463	0.220779	0.406926	0.168831	1089.28	549.486	31	0.369737	0.390137	0.379937											a	h	b	h	b	h	h	b	b	h	b	a	h	b	h	h
100043865S	SNP	100043865|F|0--10:G>A	TGCAGAATCTGACAACTCGAATGGACGGGAAGTTCCAAGGTGTAGAAACAATGTACAAGTCATTGGAGA		0	0	0.835498	0.835498	0.797927	0.683938	0.666667	0.571429	0.4329	0.168831	0.264069	0.402597	0.164502	2767.25	1552.35	10	0.322478	0.432334	0.377406											a	h	a	b	h	b	a	a	h	h	b	h	a	a	b	h
100018009S	SNP	100018009|F|0--48:G>T	TGCAGGGAAGAATAGAATTGTAGGGAATCCTTCGGCCTGCAAAGAAAAGCAACTCTTGAGGCTTTGCAC		0	0	0.835498	0.835498	0.787565	0.694301	0.658009	0.580087	0.4329	0.177489	0.255411	0.402597	0.164502	1935.13	1046.14	48	0.334613	0.424495	0.379554											a	h	b	h	h	h	h	h	b	h	h	a	h	h	h	h
100022519S	SNP	100022519|F|0--13:T>C	TGCAGGTATTTCATAAACTCAATCAGTCCATATTTCATGCATGCCACCAAATTCGAGTATTTACAGATC		0	0	0.831169	0.831169	0.75	0.734375	0.623377	0.61039	0.428571	0.207792	0.220779	0.402597	0.168831	1799.75	895.829	13	0.375	0.390137	0.382568											a	h	h	h	h	h	h	b	b	a	h	h	h	a	h	a
100054553S	SNP	100054553|F|0--46:A>C	TGCAGTTTCCACTTTTTTTCTGTTTGATGTGATATTTTGATCATGCATTACAGATCGGAAGAGCGGTTC		0	0	0.813853	0.813853	0.734043	0.760638	0.597403	0.619048	0.411255	0.21645	0.194805	0.402597	0.186147	1769.04	1126.17	46	0.390448	0.364135	0.377292											a	h	h	b	a	h	h	h	b	b	h	h	h	h	h	b
100002426S	SNP	100002426|F|0--68:T>A	TGCAGTTCAAGTGCGTTGCGACCATGCCTGTTTCACCTGAGCTGCCTCTTGCTTTCTTTGAAGATGTTT		0	0	0.835498	0.835498	0.658031	0.818653	0.549784	0.683983	0.437229	0.285714	0.151515	0.398268	0.164502	3075.53	1973.09	68	0.450052	0.296921	0.373487											a	h	h	h	b	h	h	h	a	h	h	a	h	b	a	h
100004143S	SNP	100004143|F|0--42:C>T	TGCAGGAAACCTGCTCTCTGTTTTTAGTCGTCTCTTCACGGTCTTCCTTCAGGTTCATAAATTACAGAT		0	0	0.835498	0.835498	0.803109	0.673575	0.670996	0.562771	0.437229	0.164502	0.272727	0.398268	0.164502	2642.22	1408.42	42	0.31625	0.439743	0.377997											a	h	h	h	b	h	h	b	b	h	h	h	a	h	h	h
100032999S	SNP	100032999|F|0--16:A>G	TGCAGATTGCCAAGGAACTACATACGGAAATGATGCATGTTACAGATCGGAAGAGCGGTTCAGCAGGAA		0	0	0.831169	0.831169	0.729167	0.75	0.606061	0.623377	0.4329	0.225108	0.207792	0.398268	0.168831	2122.35	982.114	16	0.394965	0.375	0.384983											a	h	h	h	b	h	h	h	a	h	h	h	h	b	a	h
100015432S	SNP	100015432|F|0--33:A>T	TGCAGGAGGCAGTGGAATACCCGAGTTTTTCCAAACTTGCCACAACTCGCAAGACAGTTACAGATCGGA		0	0	0.813853	0.813853	0.702128	0.787234	0.571429	0.640693	0.415584	0.242424	0.17316	0.398268	0.186147	1543.78	739.396	33	0.418289	0.334993	0.376641											a	h	h	h	b	h	h	h	b	h	h	h	h	a	h	h
100019010S	SNP	100019010|F|0--14:C>A	TGCAGATTGAAATGCTCCAAGATTCTAATCTCTCCAAATTTACAGATCGGAAGAGCGGTTCAGCAGGAA		0	0	0.831169	0.831169	0.744792	0.734375	0.619048	0.61039	0.4329	0.212121	0.220779	0.398268	0.168831	1419.74	715.234	14	0.380154	0.390137	0.385145											a	h	h	b	h	a	h	b	b	h	h	h	h	a	h	a
100059191S	SNP	100059191|F|0--54:A>G	TGCAGTTTCGTGACAATACTGATCTTATGAAAGGAAGTGTCGAGTCTGGTATAGAAAACACCTCAATTT		0	0	0.831169	0.831169	0.677083	0.802083	0.562771	0.666667	0.4329	0.268398	0.164502	0.398268	0.168831	1392.12	658.668	54	0.437283	0.317491	0.377387											a	h	h	h	b	h	h	h	h	b	h	h	h	b	b	h
100024842S	SNP	100024842|F|0--45:A>G	TGCAGAGAAAAGTGTAAAGTTAGATGTCAAAGACACATGAAACGGACGCAGCAGGAAGTTACAGATCGG		0	0	0.818182	0.818182	0.783069	0.703704	0.640693	0.575758	0.419913	0.177489	0.242424	0.398268	0.181818	1196.72	603.303	45	0.339744	0.41701	0.378377											a	h	h	h	b	b	h	b	h	h	b	h	a	h	h	b
100019101S	SNP	100019101|F|0--7:A>C	TGCAGTAAACAAAGCTCCCAAGGCCCAACTGGAGCCAGTATTCAAGGTTTGAGTTTCCGAGTTACAGAT		0	0	0.835498	0.835498	0.772021	0.704663	0.645022	0.588745	0.437229	0.190476	0.246753	0.398268	0.164502	1109.72	568.975	7	0.352009	0.416226	0.384118											a	h	h	a	a	a	h	h	h	h	a	a	h	b	h	a
3079701S	SNP	3079701|F|0--43:C>A	TGCAGCCATCGGACCTCCTAATGGGTTATTATTGTATTCTCCACGAAACTGACTTCCAACCTGAAACAA		0	0	0.883117	0.883117	0.691176	0.759804	0.61039	0.670996	0.484848	0.272727	0.212121	0.398268	0.116883	1098.38	680.887	43	0.426903	0.365004	0.395953											a	h	b	h	h	b	h	b	h	b	h	b	a	b	h	a
100024759S	SNP	100024759|F|0--10:T>A	TGCAGAAATTTTCAACGAATCATAAACACTTCAGTTTTTACAGATCGGAAGAGCGGTTCAGCAGGAATG		0	0	0.835498	0.835498	0.792746	0.678756	0.662338	0.5671	0.441558	0.17316	0.268398	0.393939	0.164502	2805.52	1470.32	10	0.328599	0.436092	0.382346											a	h	h	b	h	h	h	a	b	a	b	h	h	a	h	h
100004945S	SNP	100004945|F|0--28:C>A	TGCAGCATCCCTACCTTGGCTTAGAAACCAAACCAATCTCAAAAAACTCCACCATACTCTATTGAATTA		0	0	0.82684	0.82684	0.801047	0.675393	0.662338	0.558442	0.4329	0.164502	0.268398	0.393939	0.17316	2780	1515.49	28	0.318741	0.438475	0.378608											a	h	a	b	h	b	a	a	b	h	b	h	a	a	b	h
100005402S	SNP	100005402|F|0--12:G>C	TGCAGATTACTAGCAAAAAAATAAAAGCAGTTTGTTATACACAACTACTATAGATCAACAAATGATTAC		0	0	0.839827	0.839827	0.737113	0.726804	0.619048	0.61039	0.450216	0.220779	0.229437	0.38961	0.160173	3197.37	1643.83	12	0.387554	0.39712	0.392337											a	h	b	h	b	a	h	h	h	h	h	h	h	h	b	a
100061147S	SNP	100061147|F|0--40:C>T	TGCAGTTTCTGCATTGCCTCCACCTTTAGAGGGACGTGTGCATGCTTTACAGATCGGAAGAGCGGTTCA		0	0	0.82684	0.82684	0.78534	0.685864	0.649351	0.5671	0.437229	0.177489	0.25974	0.38961	0.17316	2584.83	1409.45	40	0.337162	0.430909	0.384036											a	h	a	b	h	h	a	a	b	h	h	h	a	a	b	h
100009294S	SNP	100009294|F|0--42:T>G	TGCAGCGAAGCCGGAGATCAACGCCGTCATTGATATCCTCGATAAATTGAATCTATTATATTACAGATC		0	0	0.835498	0.835498	0.756477	0.709845	0.632035	0.593074	0.445887	0.203463	0.242424	0.38961	0.164502	2018.97	1027.7	42	0.368439	0.411931	0.390185											a	h	b	h	b	a	h	h	h	b	h	h	h	b	h	a
100025726S	SNP	100025726|F|0--11:A>C	TGCAGCATTACACTTCATCTGAAACCCAAATCATGACGTTACAGATCGGAAGAGCGGTTCAGCAGGAAT		0	0	0.844156	0.844156	0.717949	0.74359	0.606061	0.627706	0.454545	0.238095	0.21645	0.38961	0.155844	2010.96	966.229	11	0.404997	0.381328	0.393162											a	h	a	h	h	h	a	a	b	h	b	h	a	a	b	h
100009536S	SNP	100009536|F|0--41:T>A	TGCAGTTCCTGCTTTGGCCTTACAAATTGGTACGGCACTAGTTTGATTTCCAGGGGAGCACTCATCACT		0	0	0.839827	0.839827	0.762887	0.701031	0.640693	0.588745	0.450216	0.199134	0.251082	0.38961	0.160173	1703.97	878.837	41	0.361781	0.419173	0.390477											a	h	h	a	a	a	h	h	h	h	a	a	a	b	h	a
100064858S	SNP	100064858|F|0--32:T>C	TGCAGTTCCTACGTCTTCCCTCCATGCTGCATTGGTTTGCAGTTTACAGATCGGAAGAGCGGTTCAGCA		0	0	0.835498	0.835498	0.668394	0.797927	0.558442	0.666667	0.445887	0.277056	0.168831	0.38961	0.164502	1460.38	549.865	32	0.443287	0.322478	0.382883											a	h	b	b	b	h	h	h	h	b	h	h	h	h	h	a
100021563S	SNP	100021563|F|0--56:C>T	TGCAGAGCCTGCACCCGTTCCCATACATAACAAATGAATAAAAAGTAAACATATCACTGGGTTGTTACA		0	0	0.835498	0.835498	0.751295	0.715026	0.627706	0.597403	0.445887	0.207792	0.238095	0.38961	0.164502	1165.5	576.312	56	0.373701	0.407528	0.390615											a	h	h	h	b	a	h	h	h	h	h	h	h	b	b	a
100015496S	SNP	100015496|F|0--33:A>G	TGCAGAATATTTGCTTTCTCTGAAAAATTTCGAATGGACATATTCAGGTAAGCTGTCTCCTGTTTCCTC		0	0	0.835498	0.835498	0.756477	0.709845	0.632035	0.593074	0.445887	0.203463	0.242424	0.38961	0.164502	1097.51	514.586	33	0.368439	0.411931	0.390185											a	h	h	a	a	h	h	h	h	h	a	a	h	b	b	a
100036268S	SNP	100036268|F|0--31:T>C	TGCAGTTTGGGCCATTCATAAGTTCCATTGCTAGGTTTTCCCTCTTACAGATCGGAAGAGCGGTTCAGC		0	0	0.835498	0.835498	0.725389	0.740933	0.606061	0.619048	0.445887	0.229437	0.21645	0.38961	0.164502	1005.94	464.593	31	0.3984	0.383903	0.391151											a	h	h	h	b	h	h	h	a	b	h	a	h	b	a	h
100016872S	SNP	100016872|F|0--13:A>C	TGCAGCTGTTGTAAATCACAATCTGGTGGAAACCTTTTCAAGAACCAAGTTGAAGCATCAAAGATCAGA		0	0	0.831169	0.831169	0.708333	0.760417	0.588745	0.632035	0.441558	0.242424	0.199134	0.38961	0.168831	972.703	605.797	13	0.413194	0.364366	0.38878											a	h	h	h	b	h	h	h	h	h	h	h	a	h	h	h
100040360S	SNP	100040360|F|0--37:C>T	TGCAGTCCGTCATTTAGTGAATAGTGATCAATAGATTCTTACAGATCGGAAGAGCGGTTCAGCAGGAAT		0	0	0.839827	0.839827	0.78866	0.670103	0.662338	0.562771	0.454545	0.177489	0.277056	0.385281	0.160173	2633.64	1068.64	37	0.333351	0.44213	0.38774											a	h	a	b	h	h	h	a	b	h	b	h	a	a	h	h
100031079S	SNP	100031079|F|0--30:C>G	TGCAGATACCTTCTTGAGATAGTCATGACACAAATAAAATTTACAGATCGGAAGAGCGGTTCAGCAGGA		0	0	0.839827	0.839827	0.701031	0.757732	0.588745	0.636364	0.454545	0.251082	0.203463	0.385281	0.160173	2187.41	1288.65	30	0.419173	0.367148	0.393161											a	h	a	b	h	h	h	a	b	h	b	b	a	a	h	h
100021025S	SNP	100021025|F|0--53:A>G	TGCAGATGCACCCGAGGCTCAAAGACGGTCTATCATTTGTATGTTAGAGAAAGAGGCACGTTTGATATG		0	0	0.82684	0.82684	0.801047	0.664921	0.662338	0.549784	0.441558	0.164502	0.277056	0.385281	0.17316	1801.55	1030.53	53	0.318741	0.445602	0.382172											a	h	h	b	h	h	a	h	b	a	b	h	b	a	h	b
100044776S	SNP	100044776|F|0--16:T>C	TGCAGATTTCCCACTCTGCACGACATGCACAATCATACTCACTAACTTACAGATCGGAAGAGCGGTTCA		0	0	0.835498	0.835498	0.699482	0.761658	0.584416	0.636364	0.450216	0.251082	0.199134	0.385281	0.164502	1467.42	661.829	16	0.420414	0.36307	0.391742											a	h	h	h	h	a	h	b	b	h	h	h	h	b	h	a
100019278S	SNP	100019278|F|0--65:C>G	TGCAGGATTTGGTTGGATTCTTCGTGATCATAGTGGTTCATTTATATGTGCTGGATCTTCAAGAGCCTC		0	0	0.82684	0.82684	0.748691	0.717277	0.619048	0.593074	0.441558	0.207792	0.233766	0.385281	0.17316	996.057	523.65	65	0.376305	0.405581	0.390943											a	h	h	a	a	a	h	h	h	h	a	a	h	b	b	a
100014326S	SNP	100014326|F|0--40:C>G	TGCAGTTATCTGCATATTACCATTCGGATCTTTAGGTAGTCAATAATAATTACAGATCGGAAGAGCGGT		0	0	0.839827	0.839827	0.690722	0.762887	0.580087	0.640693	0.458874	0.25974	0.199134	0.380952	0.160173	2349.52	970.316	40	0.427251	0.361781	0.394516											a	h	h	h	h	h	b	h	h	b	h	b	h	b	b	a
3080923S	SNP	3080923|F|0--40:T>G	TGCAGCCCAATACCACCAGCTCCAAAAGAATGATACACTTTCAGCCTATACCCACACTTCAACTCTAGA		0	0	0.87013	0.87013	0.761194	0.676617	0.662338	0.588745	0.489177	0.207792	0.281385	0.380952	0.12987	1975.9	954.256	40	0.363555	0.437613	0.400584											a	h	h	b	b	h	h	b	b	h	a	h	a	b	h	b
100029385S	SNP	100029385|F|0--16:T>C	TGCAGAGCATTAGCTTTTCTCTCAGAACTGGTTCTGTTACAGATCGGAAGAGCGGTTCAGCAGGAATGC		0	0	0.831169	0.831169	0.692708	0.765625	0.575758	0.636364	0.450216	0.255411	0.194805	0.380952	0.168831	1519.2	688.097	16	0.425727	0.358887	0.392307											a	h	h	b	a	h	b	h	h	b	h	h	h	b	a	h
100040375S	SNP	100040375|F|0--40:T>A	TGCAGGGTAGTCACATCCAGAAGTTATGTATATATTTATATAATCTTACAGATCGGAAGAGCGGTTCAG		0	0	0.805195	0.805195	0.752688	0.72043	0.606061	0.580087	0.424242	0.199134	0.225108	0.380952	0.194805	874.335	377.479	40	0.372297	0.402821	0.387559											a	h	b	b	b	h	h	h	h	b	h	h	h	h	b	a
100018611S	SNP	100018611|F|0--19:G>A	TGCAGAAATTATGAAAAAGGAATAGTCACTATCATGTTTTTACAGATCGGAAGAGCGGTTCAGCAGGAA		0	0	0.844156	0.844156	0.753846	0.692308	0.636364	0.584416	0.467532	0.207792	0.25974	0.376623	0.155844	3398.43	1838.95	19	0.371124	0.426036	0.39858											a	h	a	h	h	h	h	a	b	h	b	b	a	a	h	h
100007758S	SNP	100007758|F|0--32:T>A	TGCAGCAAAGATCAATGTAAGTAACACGTACCTGACTACTTTCGAGATTGTGTCACATCTTTAGAAAAC		0	0	0.822511	0.822511	0.752632	0.705263	0.619048	0.580087	0.445887	0.203463	0.242424	0.376623	0.177489	2218.62	1129.02	32	0.372355	0.415734	0.394044											a	h	h	b	h	h	a	h	b	a	b	a	h	a	h	b
100015083S	SNP	100015083|F|0--41:A>C	TGCAGTTTCGTCCTCTCCAATGCCGATATCATCATCACAGCAACAAATATAGCGTAATTAGTGTTGGCA		0	0	0.835498	0.835498	0.740933	0.709845	0.619048	0.593074	0.458874	0.21645	0.242424	0.376623	0.164502	1661.66	801.346	41	0.383903	0.411931	0.397917											a	h	b	b	b	h	h	h	h	h	h	h	h	h	b	a
100011798S	SNP	100011798|F|0--33:T>C	TGCAGATGAGTACTGCTTTACTACCAGGGAACTTTGGACTGTTGTGTTTCCTTCAGAATCAGAGAAAAT		0	0	0.835498	0.835498	0.782383	0.668394	0.65368	0.558442	0.458874	0.181818	0.277056	0.376623	0.164502	1539.47	831.686	33	0.340519	0.443287	0.391903											a	h	h	b	h	h	a	a	b	a	b	b	a	a	h	h
3099984S	SNP	3099984|F|0--6:C>T	TGCAGTCAGTAGTTCAAAAGTGGCGCTATAAATTGGTTAGATAACAAGTAAAAATTTACAGATCGGAAG		0	0	0.874459	0.874459	0.757426	0.673267	0.662338	0.588745	0.497835	0.212121	0.285714	0.376623	0.125541	1472.73	643.82	6	0.367464	0.439957	0.40371											a	h	h	b	b	h	h	b	b	h	a	h	a	b	h	b
100009463S	SNP	100009463|F|0--32:T>G	TGCAGAGAGAATTTTTCAAGAAGAACAATAAATTGACTGCAACATTGTTTTATCTATACTTGAATTTCT		0	0	0.813853	0.813853	0.75	0.712766	0.61039	0.580087	0.437229	0.203463	0.233766	0.376623	0.186147	1446.29	704.527	32	0.375	0.409461	0.392231											a	h	a	b	h	b	a	a	b	h	b	h	a	a	b	h
100022080S	SNP	100022080|F|0--24:A>C	TGCAGAAATATAAAATATCATCTTATCAGGCACAAGTACCATTTACAGATCGGAAGAGCGGTTCAGCAG		0	0	0.835498	0.835498	0.678756	0.772021	0.5671	0.645022	0.458874	0.268398	0.190476	0.376623	0.164502	1434.67	619.557	24	0.436092	0.352009	0.394051											a	h	h	b	h	h	h	h	h	b	h	h	h	b	a	h
100046272S	SNP	100046272|F|0--15:T>C	TGCAGCTAGTAGTTGTGGTTGTGGTTGACGTTTCTTTCATTGCCTGAACCATTTGCTCATTGTTGTTTG		0	0	0.835498	0.835498	0.647668	0.803109	0.541126	0.670996	0.458874	0.294372	0.164502	0.376623	0.164502	1125.6	674.817	15	0.456388	0.31625	0.386319											a	h	b	h	b	h	h	h	h	b	h	h	h	h	b	a
100019162S	SNP	100019162|F|0--12:T>C	TGCAGACCTCTATGTAGTCAACTAAATTTAGGGGTAGAGATCATATCTTTGGAGTTGGATCCAGTTTTA		0	0	0.82684	0.82684	0.712042	0.73822	0.588745	0.61039	0.454545	0.238095	0.21645	0.372294	0.17316	1990.37	889.367	12	0.410076	0.386503	0.39829											a	h	h	b	h	h	h	b	h	a	h	h	h	h	b	h
100012804S	SNP	100012804|F|0--48:G>A	TGCAGCCATTATGATTCTTCCAATCTTTGGACTCCCTACAAACAAACAGTAGCAATTACAGATCGGAAG		0	0	0.800866	0.800866	0.783784	0.681081	0.627706	0.545455	0.428571	0.17316	0.255411	0.372294	0.199134	1707.63	891.844	48	0.338934	0.434419	0.386676											a	h	h	a	h	h	b	h	a	h	h	a	b	h	h	h
100013812S	SNP	100013812|F|0--67:T>C	TGCAGTTTCTTTAGATATGAGTGCTTTGATCTTTGTATTAGCTGTGTTTCCTGTTGAACCAAGAGTTTG		0	0	0.835498	0.835498	0.761658	0.683938	0.636364	0.571429	0.463203	0.199134	0.264069	0.372294	0.164502	1233.39	876.581	67	0.36307	0.432334	0.397702											a	h	a	b	h	h	a	a	b	h	b	h	a	a	h	h
100014208S	SNP	100014208|F|0--21:G>C	TGCAGAAAAATCAAGAAGATAGTGAATCCAACAAAAAACTAGATGCTGCAATCTATACGACTGGGAAGA		0	0	0.835498	0.835498	0.766839	0.678756	0.640693	0.5671	0.463203	0.194805	0.268398	0.372294	0.164502	1226.8	661.354	21	0.357593	0.436092	0.396843											a	h	h	h	h	b	h	a	b	h	b	h	a	h	b	h
100046046S	SNP	100046046|F|0--9:C>G	TGCAGAACACAGGAGGCTGGTTTCTACACCCACAGATTATATGTTATAATTACAGATCGGAAGAGCGGT		0	0	0.831169	0.831169	0.697917	0.75	0.580087	0.623377	0.458874	0.251082	0.207792	0.372294	0.168831	1149.66	522.946	9	0.421658	0.375	0.398329											a	h	h	a	h	a	h	h	b	a	h	h	h	b	b	a
100032803S	SNP	100032803|F|0--24:T>G	TGCAGGAGACTAACTATGTTCCGATTACGCGTGGCAACAGTGTGGTTCTGATGGTTACAGATCGGAAGA		0	0	0.831169	0.831169	0.661458	0.786458	0.549784	0.65368	0.458874	0.281385	0.177489	0.372294	0.168831	1084.72	427.469	24	0.447862	0.335883	0.391873											a	h	h	b	b	h	h	h	a	h	h	a	h	b	a	h
100037537S	SNP	100037537|F|0--40:C>G	TGCAGACCAGACCCATCTTATTGTCACAATGAACTGGCTACACTCACCAGTTCGTGTACATGAAACACC		0	0	0.831169	0.831169	0.609375	0.838542	0.506494	0.69697	0.458874	0.324675	0.134199	0.372294	0.168831	952.672	362.736	40	0.476074	0.270779	0.373427											a	h	h	a	h	a	h	h	b	a	h	h	h	b	b	a
100043556S	SNP	100043556|F|0--52:T>G	TGCAGTAAGCATCGTACCCAAAGTTATGGCAGACCATCTAGGTCTGAAGATATAACCTTCAGACGATTC		0	0	0.813853	0.813853	0.606383	0.851064	0.493506	0.692641	0.441558	0.320346	0.121212	0.372294	0.186147	911.94	345.594	52	0.477365	0.253508	0.365437											a	h	h	a	h	a	h	h	b	a	h	h	h	b	b	a
100093338S	SNP	100093338|F|0--17:T>C	TGCAGCGAAGTGGTCCCTTTTTGAAACACCTTTTTATTTTTTTACAGATCGGAAGAGCGGTTCAGCAGG		0	0	0.800866	0.800866	0.724324	0.735135	0.580087	0.588745	0.4329	0.220779	0.212121	0.367965	0.199134	2508.18	1309.97	17	0.399357	0.389423	0.39439											a	h	h	b	h	h	a	h	b	a	b	h	h	a	h	b
100011511S	SNP	100011511|F|0--64:T>A	TGCAGATGCATCCGTGGAGGAGGCTGAGCAGCTTATTTGCCTCAATGATGTTACTACTTCAACATCATC		0	0	0.835498	0.835498	0.647668	0.792746	0.541126	0.662338	0.467532	0.294372	0.17316	0.367965	0.164502	1700.27	754.873	64	0.456388	0.328599	0.392494											a	h	h	b	h	h	h	b	h	a	h	h	h	a	b	a
100032683S	SNP	100032683|F|0--13:C>T	TGCAGCCTTTTTCCATTGCAGGAGTTTACCTGCTGTCTTACAGATCGGAAGAGCGGTTCAGCAGGAATG		0	0	0.800866	0.800866	0.643243	0.816216	0.515152	0.65368	0.4329	0.285714	0.147186	0.367965	0.199134	1287.33	514.197	13	0.458963	0.300015	0.379489											a	h	h	h	b	h	h	h	a	h	h	a	h	b	h	h
100046635S	SNP	100046635|F|0--66:G>C	TGCAGGTACATCAACGGCCACACCCCCTCCAAGACAAGATTGAAAACACCAAACTGACTTCGGGATGGA		0	0	0.831169	0.831169	0.729167	0.713542	0.606061	0.593074	0.463203	0.225108	0.238095	0.367965	0.168831	1105.07	532.517	66	0.394965	0.4088	0.401883											a	h	a	b	h	h	h	a	b	a	b	b	a	a	h	h
100015152S	SNP	100015152|F|0--54:T>A	TGCAGGGAGCATCGATCGATAACCTCTTCAATGTTGAAAACAATATTTGATAACTACAGCTCCAAAATA		0	0	0.835498	0.835498	0.735751	0.704663	0.614719	0.588745	0.467532	0.220779	0.246753	0.367965	0.164502	1057.96	537.001	54	0.388843	0.416226	0.402534											a	h	h	h	h	h	b	h	b	b	h	b	h	b	b	a
100024001S	SNP	100024001|F|0--5:T>A	TGCAGTAAGGTGTGGATTATCATTTAGTAAACTATTATAATTATGTAAGATATTACAGATCGGAAGAGC		0	0	0.813853	0.813853	0.664894	0.787234	0.541126	0.640693	0.445887	0.272727	0.17316	0.367965	0.186147	888.575	422.582	5	0.44562	0.334993	0.390307											a	h	h	a	a	a	b	h	h	h	a	a	h	b	b	a
100007849S	SNP	100007849|F|0--25:G>A	TGCAGATAAGAATTTGCTTCCAAAAGTTATTGGAAATTTGCTGAGGTTTACTGCTTGGTCAGACACTTT		0	0	0.839827	0.839827	0.726804	0.706186	0.61039	0.593074	0.47619	0.229437	0.246753	0.363636	0.160173	1623.52	878.057	25	0.39712	0.414975	0.406047											a	h	h	b	h	h	a	h	b	a	b	h	b	a	h	b
100040738S	SNP	100040738|F|0--6:A>G	TGCAGAAAATCAACATGAACAAATACCCAAAATAGAAAAACCCATTACAGATCGGAAGAGCGGTTCAGC		0	0	0.831169	0.831169	0.65625	0.78125	0.545455	0.649351	0.467532	0.285714	0.181818	0.363636	0.168831	1520.83	864.715	6	0.451172	0.341797	0.396484											a	h	b	b	b	a	h	h	h	b	h	h	h	h	b	a
100055697S	SNP	100055697|F|0--45:A>C	TGCAGAAAGAGAAAGTGGACAACAGCTGGTGTGCCTGAGAACTGAAAGAGGAGGAGAGTTTACAGATCG		0	0	0.831169	0.831169	0.598958	0.838542	0.497835	0.69697	0.467532	0.333333	0.134199	0.363636	0.168831	977.861	356.66	45	0.480414	0.270779	0.375597											a	h	h	b	h	h	h	b	h	a	h	h	h	a	b	h
100005167S	SNP	100005167|F|0--53:A>C	TGCAGTTGATGCTGTATCAGAAGGAGACAGCACCTTAGAAACATCAACCACGCATTCTGCATGAAGCCC		0	0	0.839827	0.839827	0.71134	0.716495	0.597403	0.601732	0.480519	0.242424	0.238095	0.359307	0.160173	2605.89	1299.03	53	0.410671	0.40626	0.408465											a	h	h	b	h	h	a	h	b	a	b	h	b	a	h	b
100003627S	SNP	100003627|F|0--7:A>G	TGCAGTTACCAAAGAGCTTTGATCAACATTTCAGTAAGAGAATATGTATAAGCATTACAGATCGGAAGA		0	0	0.839827	0.839827	0.773196	0.654639	0.649351	0.549784	0.480519	0.190476	0.290043	0.359307	0.160173	2597.22	1422.41	7	0.350728	0.452173	0.401451											a	h	h	b	h	h	a	h	b	a	b	h	b	a	h	b
100043246S	SNP	100043246|F|0--32:C>T	TGCAGCCGAATTTGTGTGTGTGATTCATCATCCGGAACAACTAGTTCACGGTGTGTTACAGATCGGAAG		0	0	0.831169	0.831169	0.796875	0.635417	0.662338	0.528139	0.471861	0.168831	0.30303	0.359307	0.168831	2037.99	1131.55	32	0.32373	0.463325	0.393528											a	h	h	a	h	h	b	h	a	h	h	a	b	h	h	h
100006817S	SNP	100006817|F|0--17:G>T	TGCAGATTTCAAACAGTGTGATATGAAAATCCTGACATAACGGCATGCACATAGGATCACTTGAATTTA		0	0	0.831169	0.831169	0.713542	0.71875	0.593074	0.597403	0.471861	0.238095	0.233766	0.359307	0.168831	1968.55	1005.38	17	0.4088	0.404297	0.406548											a	h	h	b	h	b	a	h	b	a	b	h	b	a	h	h
3164962S	SNP	3164962|F|0--26:G>C	TGCAGGATGTTCCGCGTTTTGACAAGGTTTATGAAATAAAAAAGGTCGTTCGAGAGCTGAAGTTTGGTC		0	0	0.87013	0.87013	0.741294	0.671642	0.645022	0.584416	0.510823	0.225108	0.285714	0.359307	0.12987	1054.38	459.173	26	0.383555	0.441078	0.412317											a	h	h	b	b	h	h	b	b	h	a	h	a	b	h	b
100024185S	SNP	100024185|F|0--31:T>C	TGCAGAAAGGGTGCAATTATGGGAGGAGCTTTCGGGCACAAGAGCTGCTTATGAACATTTTGCATTTCC		0	0	0.82684	0.82684	0.60733	0.827225	0.502165	0.683983	0.467532	0.324675	0.142857	0.359307	0.17316	1050.79	521.456	31	0.476961	0.285847	0.381404											a	h	h	a	h	a	h	h	b	a	h	h	h	b	b	a
100051723S	SNP	100051723|F|0--53:A>G	TGCAGGTTTCTCAGTAAGCTCGAACTTGAGCAATCCTGAGAGTGGAAAAGTTTATCAAGATAACCATCA		0	0	0.835498	0.835498	0.772021	0.65285	0.645022	0.545455	0.480519	0.190476	0.290043	0.354978	0.164502	2396.1	1332.14	53	0.352009	0.453274	0.402642											a	h	h	b	h	h	a	h	b	a	b	a	b	a	h	b
100034240S	SNP	100034240|F|0--30:A>G	TGCAGACATACCAAAATACAACGTAAAAACAAGAGTACTTTTGTTTTGCTTACAGATCGGAAGAGCGGT		0	0	0.835498	0.835498	0.761658	0.663212	0.636364	0.554113	0.480519	0.199134	0.281385	0.354978	0.164502	1066.02	558.331	30	0.36307	0.446723	0.404897											a	h	a	b	h	b	h	a	b	a	b	b	a	a	h	h
100006929S	SNP	100006929|F|0--23:C>A	TGCAGGTCTATGCAGTATGCAAACAAACAGTCATACCCCTGTCATCTAAAGTTTACAGATCGGAAGAGC		0	0	0.831169	0.831169	0.791667	0.630208	0.658009	0.52381	0.480519	0.17316	0.307359	0.350649	0.168831	2788.41	1656.77	23	0.329861	0.466092	0.397976											a	h	h	b	h	h	a	h	b	a	b	h	b	a	h	b
100030835S	SNP	100030835|F|0--63:C>T	TGCAGAGTAAGAAACCGATTCAGACCGATGTCTTCCCTTCCAATCCCCTGAAGAATTCCTCCACAGCTT		0	0	0.831169	0.831169	0.739583	0.682292	0.614719	0.5671	0.480519	0.21645	0.264069	0.350649	0.168831	1095.65	571.706	63	0.3852	0.433539	0.40937											a	h	h	b	h	b	a	b	b	a	b	h	b	a	h	b
100003560S	SNP	100003560|F|0--21:T>A	TGCAGCCTAAAAACATGAGAATAAACAAGTAAGCAATGCTTGAATAAAGGCAGAACAAAACTGAAACAA		0	0	0.831169	0.831169	0.682292	0.734375	0.5671	0.61039	0.484848	0.264069	0.220779	0.34632	0.168831	2742.56	1381.15	21	0.433539	0.390137	0.411838											a	h	h	b	h	h	a	h	b	a	b	h	b	a	h	b
100021319S	SNP	100021319|F|0--30:T>C	TGCAGATTATTATCCATCTTGGTGTCGGGTTTCTTTTACATATAGCATGTAAGTATATAGTTACAGATC		0	0	0.835498	0.835498	0.689119	0.725389	0.575758	0.606061	0.489177	0.25974	0.229437	0.34632	0.164502	1238.01	604.159	30	0.428468	0.3984	0.413434											a	h	h	b	h	h	a	h	b	a	b	a	b	a	h	b
100053728S	SNP	100053728|F|0--29:T>C	TGCAGCTAGAACAGCCTCACCCCAAAATTTGATCGGCATATTAGCTTGAAAGAGCAAGGATCGTGCAAC		0	0	0.831169	0.831169	0.697917	0.713542	0.580087	0.593074	0.489177	0.251082	0.238095	0.341991	0.168831	1447.13	531.384	29	0.421658	0.4088	0.415229											a	h	h	b	h	h	a	h	b	a	b	h	b	a	h	b
3087190S	SNP	3087190|F|0--26:A>C	TGCAGGGAACGCTAGACTCAACTGTCATGATGGTTCGGTTCAACCTCAAGCACTTCTAGACTTTGCTAG		0	0	0.878788	0.878788	0.773399	0.615764	0.679654	0.541126	0.536797	0.199134	0.337662	0.341991	0.121212	1122.17	619.942	26	0.350506	0.473198	0.411852											a	h	h	a	b	h	a	h	h	h	b	a	b	a	h	h
100057011S	SNP	100057011|F|0--21:A>G	TGCAGGTTATTTGAAAGCCAAAGGGGTTTATGGCACGAGCTACTGGAGTGCACCTTAGGGGATGAGCCA		0	0	0.831169	0.831169	0.786458	0.625	0.65368	0.519481	0.489177	0.177489	0.311688	0.341991	0.168831	899.044	523.458	21	0.335883	0.46875	0.402317											a	h	h	b	h	h	a	h	b	a	b	h	b	a	h	b
100026106S	SNP	100026106|F|0--47:C>G	TGCAGAGTTTGCTAAGAAGCATCTTCACCTCAACGTTCTTTCAGCTGCCTTACCACGTGAGTTGGTCTG		0	0	0.822511	0.822511	0.715789	0.694737	0.588745	0.571429	0.484848	0.233766	0.251082	0.337662	0.177489	1418.58	884.431	47	0.40687	0.424155	0.415512											a	h	h	h	h	a	h	b	h	a	h	h	h	a	b	a
100015185S	SNP	100015185|F|0--67:G>A	TGCAGTAGTAATGTGGGATTGAATCTATAAGTGACAGATAAACGCTTCAATTCTCAGTTTGAATCAAGC		0	0	0.835498	0.835498	0.704663	0.699482	0.588745	0.584416	0.497835	0.246753	0.251082	0.337662	0.164502	912.623	486.327	67	0.416226	0.420414	0.41832											a	h	h	b	h	h	a	h	b	a	b	h	b	a	h	b
100046830S	SNP	100046830|F|0--59:C>T	TGCAGGGGCTTTAGCCTTCGCTTCTCCTCTCTCTCCATCCCCCGCCTTATCCGTTCGCGCCGCCTTCAG		0	0	0.822511	0.822511	0.784211	0.626316	0.645022	0.515152	0.484848	0.177489	0.307359	0.337662	0.177489	882.339	500.601	59	0.338449	0.468089	0.403269											a	h	h	b	h	h	a	h	b	a	b	a	b	a	h	b
100010104S	SNP	100010104|F|0--24:A>C	TGCAGAAGTAAACATGTGCTTAGAATGAGAAAATGAGCTGATTTACTCAACCTATAAATCACCACCAAA		0	0	0.835498	0.835498	0.683938	0.715026	0.571429	0.597403	0.502165	0.264069	0.238095	0.333333	0.164502	1457.83	719.006	24	0.432334	0.407528	0.419931											a	h	h	b	h	b	a	h	b	a	b	h	b	a	h	b
100012502S	SNP	100012502|F|0--14:T>A	TGCAGATATATTATTTATCACAAACCAAAACAAATATATGTAAAAACTCTGACACTTTTCACTTCAGAT		0	0	0.800866	0.800866	0.751351	0.648649	0.601732	0.519481	0.480519	0.199134	0.281385	0.320346	0.199134	940.734	548.849	14	0.373645	0.455807	0.414726											a	h	h	b	h	b	a	b	b	a	b	h	b	a	h	b
100065273S	SNP	100065273|F|0--46:A>G	TGCAGCTAAGCCAACCGGAGCATTCCGATTATGAAACCCCACCAAGAGGAAGCGAATAACAGCACGTGG	A01	471045	1	0.831169	0.831169	0.723958	0.708333	0.601732	0.588745	0.471861	0.229437	0.242424	0.359307	0.168831	2015.14	986.095	46	0.399685	0.413194	0.40644											a	h	h	a	h	h	b	h	a	a	h	a	b	h	h	h
100018020S	SNP	100018020|F|0--20:T>G	TGCAGAAACCTGCTCCTGTGTGAATATTCAGCGGTCGGAATATTGTACAGCTCTTCTTCACTGATGTTA	A01	1288488	1	0.831169	0.831169	0.661458	0.791667	0.549784	0.658009	0.454545	0.281385	0.17316	0.376623	0.168831	1743.03	782.12	20	0.447862	0.329861	0.388862											a	h	h	a	h	h	b	h	a	h	h	a	b	h	h	h
100040159S	SNP	100040159|F|0--46:T>C	TGCAGGAGAATCACCCTATCTTCCCTCGGCTCTTCATCAAGACCGTTGAGTTTACAGATCGGAAGAGCG	A01	9365016	1	0.831169	0.831169	0.71875	0.765625	0.597403	0.636364	0.428571	0.233766	0.194805	0.402597	0.168831	1599.16	822.113	46	0.404297	0.358887	0.381592											a	h	h	b	h	h	h	h	h	a	b	a	h	h	h	b
3103147S	SNP	3103147|F|0--12:A>G	TGCAGAGACACGAAGTATATGAACACCTTTTCTTTTACAGATCGGAAGAGCGGTTCAGCAGGAATGCCG	A01	23944240	1	0.969697	0.969697	0.674107	0.973214	0.65368	0.943723	0.341991	0.316017	0.025974	0.627706	0.030303	5099.37	1550.24	12	0.439373	0.0521365	0.245755											a	c	c	c	c	a	c	a	a	a	c	c	c	c	c	c
3121145S	SNP	3121145|F|0--57:T>C	TGCAGACCTCTAGCTACCAATTCTTTTGCTAATAGATGTCCCTGATACCTAACAATATACAAATAGAGT	A01	27963412	1	0.874459	0.874459	0.767327	0.866337	0.670996	0.757576	0.320346	0.203463	0.116883	0.554113	0.125541	2238.35	433.903	57	0.357073	0.231595	0.294334											a	h	a	a	h	a	h	a	h	a	h	h	h	h	a	h
100005404S	SNP	100005404|F|0--12:C>G	TGCAGTGTTTGCCTTGTTAGATGCTTCTCTAATTTGTCCAACCTACAAAACCCATTTCCAAATTACAGA	A02	2357063	3	0.839827	0.839827	0.783505	0.670103	0.658009	0.562771	0.458874	0.181818	0.277056	0.380952	0.160173	1998.18	1118.63	12	0.33925	0.44213	0.39069											a	h	a	h	h	h	h	a	b	a	b	b	a	a	h	h
3143187S	SNP	3143187|F|0--29:A>T	TGCAGAAAATTGCAGGTTTTCTTCATGTTACTCTTGTTCTGTTTTTGATCTTGTTCTGTTTTTGATCTT	A02	2751317	1	0.87013	0.87013	0.915423	0.865672	0.796537	0.753247	0.190476	0.0735931	0.116883	0.679654	0.12987	861.513	499.262	29	0.154848	0.232569	0.193708											a	c	c	c	c	c	c	c	c	c	c	c	c	c	c	c
100014754S	SNP	100014754|F|0--21:G>C	TGCAGTAATGAATAGTGTGTCGTAGAATAGCAACCAACTTTTTCAAAGTTGTAAAAGCAGTAATAACCG	A02	2776398	1	0.831169	0.831169	0.765625	0.708333	0.636364	0.588745	0.437229	0.194805	0.242424	0.393939	0.168831	1670.39	839.734	21	0.358887	0.413194	0.386041											a	h	h	b	h	h	a	a	b	h	b	b	a	a	h	h
100035075S	SNP	100035075|F|0--60:G>T	TGCAGATGAGTACTGCTTTACCACCAAGGAGCTTTGGACTGTTGTGTTTCCTTCGGAGTCGGAGAAAAT	A02	2875409	1	0.896104	0.896104	0.748792	0.676329	0.670996	0.606061	0.515152	0.225108	0.290043	0.380952	0.103896	1143.24	619.835	60	0.376205	0.437817	0.407011											a	h	h	b	b	b	h	a	h	b	h	h	h	a	h	a
100041506S	SNP	100041506|F|0--45:G>C	TGCAGACACGCCCACCTTCCCTTCAACCTCCCAAACGCTTCTTTAGCCACTCTCTGCACCTCGCCCATC	A02	2997535	1	0.857143	0.857143	0.656566	0.762626	0.562771	0.65368	0.497835	0.294372	0.203463	0.359307	0.142857	1412.62	622.833	45	0.450974	0.362055	0.406515											a	h	h	b	b	h	h	a	h	b	h	h	h	a	h	a
100015050S	SNP	100015050|F|0--51:T>A	TGCAGGCCTAACCAGCAAATGCAACTTCAATGTATATTTACATGCATCTGTTGGTTGGTTCGTCAAAAG	A02	5467118	1	0.831169	0.831169	0.677083	0.755208	0.562771	0.627706	0.471861	0.268398	0.203463	0.359307	0.168831	1433.36	702.816	51	0.437283	0.369737	0.40351											a	h	a	h	h	b	h	a	b	h	b	h	a	a	b	h
100077963S	SNP	100077963|F|0--8:T>C	TGCAGAACTATAGATAGTGTGATTGTTGCATATGGCAAAGGAAGGCTTACAGATCGGAAGAGCGGTTCA	A02	5501569	3	0.831169	0.831169	0.755208	0.90625	0.627706	0.753247	0.281385	0.203463	0.0779221	0.549784	0.168831	1712.69	701.928	8	0.369737	0.169922	0.26983											a	h	a	h	h	h	h	a	h	h	h	h	a	a	h	h
100015579S	SNP	100015579|F|0--6:A>G	TGCAGCATTTACAATAGCGTTCCTTGCTATATTAGGACCAAGCCCTGTCCACAGCGCGCCAACTCCTTC	A02	6317600	1	0.805195	0.805195	0.817204	0.688172	0.658009	0.554113	0.398268	0.147186	0.251082	0.406926	0.194805	1042.28	594.39	6	0.298763	0.429183	0.363973											a	h	b	h	h	b	h	b	h	b	h	h	a	h	b	a
3092988S	SNP	3092988|F|0--66:C>G	TGCAGTGACAGTGATACAGACCTGTCTGAATGTTCAGAGTTCGATGTTATATCACAACATGTTGTACAA	A02	7438113	1	0.948052	0.948052	0.753425	0.876712	0.714286	0.831169	0.350649	0.233766	0.116883	0.597403	0.0519481	1126.7	302.451	66	0.371552	0.216176	0.293864											a	c	c	c	a	c	c	c	c	c	c	c	a	c	c	a
100013963S	SNP	100013963|F|0--52:A>G	TGCAGGAGAACCCTGATCTGTGGAAATGGCTAACTGCTCAGGAACAGCCTCCAGAGATAGTGAGCTCAA	A02	9193893	1	0.835498	0.835498	0.766839	0.673575	0.640693	0.562771	0.467532	0.194805	0.272727	0.367965	0.164502	1369.1	729.518	52	0.357593	0.439743	0.398668											a	h	a	b	h	b	h	a	b	h	b	h	a	a	b	h
100040081S	SNP	100040081|F|0--18:T>G	TGCAGGCAGAAAAGCGAATGAGGGAGTTCGTGATGGACAGGTGACCAATGGGCATTTGTAGTTTTTTCT	A02	10285316	1	0.835498	0.835498	0.751295	0.709845	0.627706	0.593074	0.450216	0.207792	0.242424	0.385281	0.164502	2212.59	1227.28	18	0.373701	0.411931	0.392816											a	h	h	a	h	a	h	h	b	a	h	h	h	b	h	a
100037291S	SNP	100037291|F|0--46:T>C	TGCAGAAACGGGTGAAGGGAATAGCTTGCTTGTGAGCTATCACATCTTCAAGGTACCTCTTCGCCTTGA	A02	10338011	1	0.831169	0.831169	0.671875	0.776042	0.558442	0.645022	0.458874	0.272727	0.186147	0.372294	0.168831	996.3	475.329	46	0.440918	0.347602	0.39426											a	h	a	b	h	b	a	a	b	h	b	h	a	a	h	h
100020067S	SNP	100020067|F|0--53:T>C	TGCAGCTGCGATTCTATGTGTAGCCAACGAGCTACCTTCTCTATCCTCTGCCGTAAATCCTCACGAGAG	A02	11724814	1	0.835498	0.835498	0.792746	0.678756	0.662338	0.5671	0.441558	0.17316	0.268398	0.393939	0.164502	2133.9	1193.19	53	0.328599	0.436092	0.382346											a	h	a	b	h	h	a	a	b	h	b	h	a	a	h	h
3103509S	SNP	3103509|F|0--67:C>A	TGCAGCTCTCACAAATGGGTACGAAAGCAAGTTCCCAAGCGACACATTCACAGCTTCCTGCATGTGACA	A02	11806379	1	0.926407	0.926407	0.869159	0.560748	0.805195	0.519481	0.528139	0.121212	0.406926	0.398268	0.0735931	3301.69	2437.44	67	0.227443	0.492619	0.360031											a	h	b	h	h	b	h	b	h	b	h	b	a	b	h	a
3092637-1S	SNP	3092637|F|0--63:C>A	TGCAGTGCTTGTGCCTGATGACTTGCCATATAACCTCGTCATGCTGCATCTTGAATTCGAAATCCGGCG	A02	11940154	1	0.987013	0.987013	0.877193	0.842105	0.865801	0.831169	0.277056	0.121212	0.155844	0.709957	0.012987	1693.43	598.988	63	0.215451	0.265928	0.240689											a	c	c	c	c	c	c	c	c	c	c	c	a	c	c	a
3092637-2S	SNP	3092637|F|0--55:T>C	TGCAGTGCTTGTGCCTGATGACTTGCCATATAACCTCGTCATGCTGCATCTTGAATTCGAAATCCGGCG	A02	11940154	1	0.991342	0.991342	0.873362	0.611354	0.865801	0.606061	0.510823	0.125541	0.385281	0.480519	0.00865801	1693.43	598.988	55	0.221201	0.475201	0.348201											a	h	b	h	h	h	h	b	h	b	h	b	a	b	h	a
3088065-1S	SNP	3088065|F|0--43:A>T	TGCAGGCTATGTCGCAGGGTTCTTCTGTGGCCATAACTTCCATAGCTTCTGTGACCTCAAAGTAAAGCG	A02	12994805	1	0.965368	0.965368	0.874439	0.856502	0.844156	0.82684	0.25974	0.121212	0.138528	0.705628	0.034632	2108.36	580.725	43	0.21959	0.245812	0.232701											a	c	c	c	c	c	c	c	c	c	c	c	a	c	c	a
3088065-2S	SNP	3088065|F|0--19:T>C	TGCAGGCTATGTCGCAGGGTTCTTCTGTGGCCATAACTTCCATAGCTTCTGTGACCTCAAAGTAAAGCG	A02	12994805	1	0.978355	0.978355	0.862832	0.650442	0.844156	0.636364	0.47619	0.134199	0.341991	0.502165	0.021645	2108.36	580.725	19	0.236706	0.454734	0.34572											a	h	b	h	h	b	h	b	h	b	h	b	a	b	h	a
3086897S	SNP	3086897|F|0--34:G>T	TGCAGACTCTTTCGGTGATTACAGATCTCAAGTAGCTCAACTCTTGTCTCAAGAAGAGAAGATCTCGCT	A02	21938201	1	0.91342	0.91342	0.843602	0.597156	0.770563	0.545455	0.510823	0.142857	0.367965	0.402597	0.0865801	858.844	515.58	34	0.263875	0.481121	0.372498											a	h	b	h	h	b	h	b	h	h	h	b	a	b	h	b
3145960S	SNP	3145960|F|0--15:G>A	TGCAGCGGGAATGGCGTAAGCTGGACCGATACCCATTACAGCCGGATCCACACCAGTAACAGCAAAGCT	A02	23815234	1	0.991342	0.991342	0.825328	0.855895	0.818182	0.848485	0.316017	0.17316	0.142857	0.675325	0.00865801	1333.86	762.348	15	0.288324	0.246677	0.267501											a	h	h	h	h	h	h	h	h	h	h	h	a	h	h	h
3133588S	SNP	3133588|F|0--52:T>C	TGCAGCCAACAAGCATGTAAAGGATGAGCTGAGACTACATATTGTTCTAAGTTCTGAAGTGTTTCAATC	A02	25358242	1	0.865801	0.865801	0.87	0.925	0.753247	0.800866	0.177489	0.112554	0.0649351	0.688312	0.134199	4606.46	1322.08	52	0.2262	0.13875	0.182475											a	c	c	c	c	c	c	c	c	c	c	c	a	c	c	c
100012163S	SNP	100012163|F|0--53:C>A	TGCAGATCCATTGGACTATCCTACGCATCTTTCTCTATGGCCGTAAAGTCAAACCAAACATATATCATC	A02	27828112	2	0.831169	0.831169	0.838542	0.619792	0.69697	0.515152	0.450216	0.134199	0.316017	0.380952	0.168831	1807.28	1126.15	53	0.270779	0.4713	0.371039											a	h	h	b	a	h	b	h	b	b	h	h	h	h	h	b
100017692S	SNP	100017692|F|0--26:A>G	TGCAGTATTTCCAGAGGTATAGTCCCATTCAACCTGTTTGAATCAATCCATAGATCCATCAAGTTTTGA	A03	4049938	1	0.839827	0.839827	0.768041	0.670103	0.645022	0.562771	0.471861	0.194805	0.277056	0.367965	0.160173	980.719	549.831	26	0.356308	0.44213	0.399219											a	h	a	h	h	h	b	b	b	h	h	b	b	b	h	a
100010015S	SNP	100010015|F|0--42:A>G	TGCAGAGAAGTACATATACTCATCGTAGATGACACAAGCAATATCCTCATGACTACCTTGTTCTTGCAC	A03	4730844	1	0.822511	0.822511	0.815789	0.705263	0.670996	0.580087	0.393939	0.151515	0.242424	0.428571	0.177489	1346.21	729.461	42	0.300554	0.415734	0.358144											a	h	a	h	h	h	b	b	b	b	h	b	b	b	h	a
100027920S	SNP	100027920|F|0--57:T>A	TGCAGTGGCGTCTTCTTTGCAATGGACAGAGTTGGAAGGATATATCAGTGCGAACTTTGCCCTAACGAT	A03	5740423	1	0.831169	0.831169	0.6875	0.744792	0.571429	0.619048	0.471861	0.25974	0.212121	0.359307	0.168831	1103.46	484.474	57	0.429688	0.380154	0.404921											a	h	a	h	h	h	b	h	b	b	h	b	b	b	h	a
100004892S	SNP	100004892|F|0--23:A>G	TGCAGCCACAACCTCACAGCTGGAGAAGCTGAAGAGCTGAGGATCATGAGATACAATGTTACAGATCGG	A03	8923189	1	0.839827	0.839827	0.809278	0.680412	0.679654	0.571429	0.428571	0.160173	0.268398	0.411255	0.160173	2404.67	1356.5	23	0.308694	0.434903	0.371798											a	h	h	a	h	h	b	h	h	h	h	b	h	b	h	h
100017909S	SNP	100017909|F|0--29:T>C	TGCAGCAAAGATTATGAATGCGACTCTAGTTCTTCCTCTCCTCGACCATGAATCTTTCTGGACCGACCC	A03	8923668	1	0.805195	0.805195	0.784946	0.693548	0.632035	0.558442	0.419913	0.17316	0.246753	0.385281	0.194805	1112.23	585.239	29	0.337611	0.425078	0.381345											a	h	h	a	h	h	b	h	h	h	h	b	h	b	b	a
100014488S	SNP	100014488|F|0--12:C>T	TGCAGTCATTTACAACAATCAAAAGGCTTGGGATGATCAAGTTTGTGTTTTTTTTACCATTCTAATTAC	A03	9307380	1	0.839827	0.839827	0.809278	0.670103	0.679654	0.562771	0.437229	0.160173	0.277056	0.402597	0.160173	1822.88	1048.36	12	0.308694	0.44213	0.375412											a	h	h	a	h	h	b	h	h	h	h	b	h	b	b	a
100013216S	SNP	100013216|F|0--66:A>G	TGCAGAAACCGAACTAATCTTCATGAAGAACACTGTGTAGAAGATAACTGCGACCAAAAGAGAGACATT	A03	13915841	1	0.835498	0.835498	0.787565	0.668394	0.658009	0.558442	0.454545	0.177489	0.277056	0.380952	0.164502	1705.48	933.055	66	0.334613	0.443287	0.38895											a	h	b	b	b	a	h	h	h	b	h	h	h	b	b	a
100018656S	SNP	100018656|F|0--47:G>C	TGCAGAAGAAGATATACCACGTGTGCAGTAGCATCGTCAGAAGGTTCGAATTACAGATCGGAAGAGCGG	A04	1863933	1	0.839827	0.839827	0.706186	0.747423	0.593074	0.627706	0.458874	0.246753	0.212121	0.380952	0.160173	2016.68	1133.81	47	0.414975	0.377564	0.39627											a	h	h	h	b	h	h	h	b	h	h	h	h	h	h	h
100016432S	SNP	100016432|F|0--49:T>C	TGCAGTGAAAGAAGAAGCAACAGAACCTATAACTATGGTATGATGATGGTCAAGAATAAAAGAGAAACA	A04	9363206	1	0.835498	0.835498	0.621762	0.782383	0.519481	0.65368	0.497835	0.316017	0.181818	0.337662	0.164502	1319.37	611.888	49	0.470348	0.340519	0.405434											a	h	h	b	h	h	a	h	b	a	b	h	b	a	h	b
100060939S	SNP	100060939|F|0--48:A>G	TGCAGCTAAGCAACAGCTTCTCTTCCTCGCTGCTGTTGATCGTAACCGATGGCTCTACGACGGCCCTGC	A04	9873796	1	0.831169	0.831169	0.708333	0.723958	0.588745	0.601732	0.471861	0.242424	0.229437	0.359307	0.168831	1303.97	672.184	48	0.413194	0.399685	0.40644											a	h	h	b	h	h	a	h	b	a	b	h	b	a	h	b
100032015S	SNP	100032015|F|0--30:T>G	TGCAGTCAATTGCTCTACCACTGAGCTAAGTACCCTTGTTGCTTTACAGATCGGAAGAGCGGTTCAGCA	A04	12916906	17	0.831169	0.831169	0.65625	0.765625	0.545455	0.636364	0.480519	0.285714	0.194805	0.350649	0.168831	2284.6	1055.33	30	0.451172	0.358887	0.405029											a	h	h	b	h	h	a	b	b	a	b	h	b	a	h	b
100019921S	SNP	100019921|F|0--26:A>G	TGCAGAGTGACAACAAAAGGACAAAAAGAGGTTTTATTAGAAATATTCAACAATATAATCCAACACTTG	A04	16065477	1	0.835498	0.835498	0.694301	0.735751	0.580087	0.614719	0.47619	0.255411	0.220779	0.359307	0.164502	881.313	415.007	26	0.424495	0.388843	0.406669											a	h	b	b	h	b	h	b	a	a	h	b	b	a	h	b
100025223S	SNP	100025223|F|0--62:T>G	TGCAGCGATCTCTGCGTCTGGGCTCCCCACAATCTGACACCAGAAACAACAACGATAAGACATACTGGA	A05	175953	1	0.82684	0.82684	0.780105	0.664921	0.645022	0.549784	0.458874	0.181818	0.277056	0.367965	0.17316	1105	574.162	62	0.343083	0.445602	0.394342											a	h	a	h	h	b	b	h	h	b	h	a	h	b	h	b
100008717S	SNP	100008717|F|0--12:C>T	TGCAGCACCTCTCCGTTTAGTCTATGCAACTGCATAAAAAGTTATAACATGTCAACCACTCATCAAAGA	A05	578100	1	0.839827	0.839827	0.768041	0.695876	0.645022	0.584416	0.450216	0.194805	0.255411	0.38961	0.160173	1560.59	828.783	12	0.356308	0.423265	0.389786											a	h	a	h	h	b	b	h	h	b	h	a	h	b	h	b
100082709S	SNP	100082709|F|0--22:C>T	TGCAGAAAGCACCTCATGAGGTCACTCAAGAGAATCGGTTACAGATCGGAAGAGCGGTTCAGCAGGAAT	A05	670693	1	0.839827	0.839827	0.762887	0.701031	0.640693	0.588745	0.450216	0.199134	0.251082	0.38961	0.160173	2223.62	1151.69	22	0.361781	0.419173	0.390477											a	h	a	h	h	b	b	h	h	b	h	a	h	b	h	b
3115631S	SNP	3115631|F|0--19:A>G	TGCAGGTAAAATTTCTTCCAATGAAGCAGATTCTTGTTCAGTGTGTACGTTTTCTTGCTACTACAACAC	A05	8786776	1	0.978355	0.978355	0.867257	0.553097	0.848485	0.541126	0.5671	0.12987	0.437229	0.411255	0.021645	1752.95	1187.33	19	0.230245	0.494361	0.362303											a	h	b	h	h	b	h	b	h	b	h	b	a	b	h	h
100014337S	SNP	100014337|F|0--26:A>G	TGCAGATACTTCAAGAACTCAAGTCAATTATGGGACGGACCGTGCAGCAACAGGAGAAAACCAGGCTGT	A05	14591509	1	0.835498	0.835498	0.782383	0.678756	0.65368	0.5671	0.450216	0.181818	0.268398	0.385281	0.164502	1617.38	870.767	26	0.340519	0.436092	0.388306											a	h	h	a	a	a	h	h	h	h	a	a	h	b	b	a
100044661S	SNP	100044661|F|0--29:A>G	TGCAGGAGATACTGACAAACCTTGTTCACAGAAGAAAAGAAAATAAATTACAGATCGGAAGAGCGGTTC	A05	17566919	1	0.839827	0.839827	0.721649	0.778351	0.606061	0.65368	0.419913	0.233766	0.186147	0.419913	0.160173	4489.18	2123.03	29	0.401743	0.345042	0.373392											a	h	h	b	h	h	a	h	b	h	b	h	b	a	h	b
100026682S	SNP	100026682|F|0--60:T>C	TGCAGGTGATGATGGGACTGTGCATCTCTGGGACACGACTGGTCGTAACCCAAAGGTTTTTTCTTTTAC	A05	21707403	1	0.839827	0.839827	0.685567	0.809278	0.575758	0.679654	0.424242	0.264069	0.160173	0.415584	0.160173	2719.5	1383.26	60	0.43113	0.308694	0.369912											a	h	h	b	a	h	a	h	b	a	b	a	h	a	h	b
100006751S	SNP	100006751|F|0--58:A>G	TGCAGCTCCCGTTCGATCACCCTGACTACAGGCTGTCTTTGACAAATTTTTAGTCTCCATATGGGCTTT	A05	22072776	1	0.831169	0.831169	0.760417	0.708333	0.632035	0.588745	0.441558	0.199134	0.242424	0.38961	0.168831	1909.91	1036.98	58	0.364366	0.413194	0.38878											a	h	h	b	a	h	a	h	b	a	b	a	h	a	h	b
100051531S	SNP	100051531|F|0--33:A>G	TGCAGAGCTCTCAAAGAACGACAGAGAGAACTTACTTGATTTCTTCAAGGCGGTTGCGCTTAGGGATGG	A06	3978787	1	0.835498	0.835498	0.803109	0.663212	0.670996	0.554113	0.445887	0.164502	0.281385	0.38961	0.164502	1163.59	640.789	33	0.31625	0.446723	0.381487											a	h	h	b	h	a	h	b	b	a	h	h	h	a	h	a
100010342S	SNP	100010342|F|0--34:G>T	TGCAGAAAGCAAATTTACAGACTCACTTCAAGCTGCTGGTAATTTCTCAAAGTGCCGATCTGCTGCATT	A06	5094493	1	0.82684	0.82684	0.811518	0.696335	0.670996	0.575758	0.406926	0.155844	0.251082	0.419913	0.17316	1466.79	799.851	34	0.305913	0.422905	0.364409											a	h	h	h	b	b	h	h	h	h	b	h	h	h	h	b
3096624S	SNP	3096624|F|0--22:C>A	TGCAGGCAAATGAGACTCATGTCGTTGATTATGTTGTTGCTTCTGTGGTTCCAGCTTTTTAGGCAGCAT	A06	5188184	1	0.922078	0.922078	0.7277	0.690141	0.670996	0.636364	0.536797	0.251082	0.285714	0.385281	0.0779221	1138.49	455.004	22	0.396306	0.427693	0.411999											a	h	h	a	a	h	a	b	h	-	h	h	h	a	h	h
100021613S	SNP	100021613|F|0--18:T>C	TGCAGACCCAACGATTTCTGGTTACCATCAGTGTACAGCAATGCGTGCACAAAGGCTGCAAGTGAACCA	A06	6443843	1	0.813853	0.813853	0.707447	0.797872	0.575758	0.649351	0.402597	0.238095	0.164502	0.411255	0.186147	1148.07	531.264	18	0.413932	0.322544	0.368238											a	h	h	h	b	b	h	b	h	h	b	h	a	h	h	b
3131166S	SNP	3131166|F|0--26:C>G	TGCAGATTCCAGAAGCTGATACTTCTCAGTCTTGGTTCAAACAAGTTATCAGGAAACATCCCTCGCGAT	A06	6621488	1	0.887446	0.887446	0.673171	0.941463	0.597403	0.835498	0.341991	0.290043	0.0519481	0.545455	0.112554	1627.4	549.31	26	0.440024	0.11022	0.275122											a	h	h	h	h	h	a	h	h	a	h	h	h	a	h	h
100033849S	SNP	100033849|F|0--67:G>C	TGCAGACTGACATCAAGAAGAGGATTGCAACTACGGCCGCCCTAAGAAGTCCTCCGGATGAACACCTGA	A06	9232188	1	0.835498	0.835498	0.709845	0.766839	0.593074	0.640693	0.437229	0.242424	0.194805	0.398268	0.164502	4491.46	2218.63	67	0.411931	0.357593	0.384762											a	h	b	b	b	h	h	h	h	h	h	h	h	h	b	a
3080716S	SNP	3080716|F|0--51:T>G	TGCAGGAGGAAACAGTTTTCGCACCTTCCTCGTAACCTCAGTGAACCTCTCTTCATCAGAATCTGGAAA	A06	14418807	1	0.878788	0.878788	0.763547	0.679803	0.670996	0.597403	0.489177	0.207792	0.281385	0.38961	0.121212	2094.26	1030.23	51	0.361086	0.435342	0.398214											a	h	h	h	b	h	a	h	b	a	h	h	b	h	h	h
3175528S	SNP	3175528|F|0--42:A>G	TGCAGATGAGGAAAGAGAAGGAGAAGTGAAGGAAGGAGTAGCATCAATAGCTTTATTGCCATGTGGTTC	A06	21847298	1	0.922078	0.922078	0.694836	0.713615	0.640693	0.658009	0.545455	0.281385	0.264069	0.376623	0.0779221	1141.48	539.978	42	0.424078	0.408737	0.416408											a	h	a	b	b	h	h	h	b	a	h	b	b	h	h	h
100043154S	SNP	100043154|F|0--50:A>T	TGCAGCTGCATCTCCTTTCCCCAACTCGTTAGCCACTCGGACGCTATGATACCATTAGTTACATGTGTA	A07	431109	1	0.831169	0.831169	0.713542	0.776042	0.593074	0.645022	0.424242	0.238095	0.186147	0.406926	0.168831	1538.14	750.066	50	0.4088	0.347602	0.378201											a	h	b	a	h	h	a	h	h	a	h	a	h	a	h	b
3094202S	SNP	3094202|F|0--35:C>A	TGCAGACACAACGTCGTAAATGTATGAAAGAACTGCTCCTTAGAGCATCTCCAACCCATCTCTATAATA	A07	1158399	1	0.887446	0.887446	0.634146	0.765854	0.562771	0.679654	0.532468	0.324675	0.207792	0.354978	0.112554	2674.22	1177.95	35	0.46401	0.358644	0.411327											a	h	h	a	a	b	h	h	h	h	a	a	h	h	h	a
100052762S	SNP	100052762|F|0--45:G>C	TGCAGCTGCCGGAATCCGAGAAGAAACCGGTCGACAATTGGTAACGGAACATAAAAATACTCTCAACAC	A07	6163363	1	0.831169	0.831169	0.692708	0.760417	0.575758	0.632035	0.454545	0.255411	0.199134	0.376623	0.168831	1540.15	685.045	45	0.425727	0.364366	0.395047											a	h	h	a	a	a	h	h	h	h	a	h	a	b	b	a
3102323S	SNP	3102323|F|0--13:T>G	TGCAGCTGTTTCCTTATCACCTTGCGGAGCATGTTTGCCGTGTGATGAGGATATCACCTTTCAGATACT	A07	6262752	1	0.974026	0.974026	0.773333	0.857778	0.753247	0.835498	0.359307	0.220779	0.138528	0.614719	0.025974	1386.88	390.887	13	0.350578	0.24399	0.297284											a	h	h	a	a	h	h	h	h	h	a	a	h	h	h	a
100005971S	SNP	100005971|F|0--36:C>G	TGCAGATGGAGCCCTAGTGACTTTGAGCTTTACCGACAAGGTTTGGATCTCTTAGACGTTGAAACCTCT	A07	7236511	2	0.835498	0.835498	0.792746	0.689119	0.662338	0.575758	0.4329	0.17316	0.25974	0.402597	0.164502	2088.49	1154.51	36	0.328599	0.428468	0.378534											a	h	h	a	a	a	h	h	h	h	a	a	a	b	h	a
3113869S	SNP	3113869|F|0--25:C>A	TGCAGGAGGATTACAATTCAACTGCCACGCTGCTTTCAAATTTCGATCTTCTGAATCAGGTCTACTCTC	A07	16757151	1	0.917749	0.917749	0.768868	0.665094	0.705628	0.61039	0.519481	0.212121	0.307359	0.398268	0.0822511	1743.97	935.662	25	0.35542	0.445488	0.400454											a	h	h	h	h	a	h	h	a	a	h	h	h	a	h	h
100044210S	SNP	100044210|F|0--23:A>G	TGCAGAACTTGTGTTCTTGAGATAATTGCTCTTCATGGATTTTCCTGTTGATGTAGACGGAAAAGTGTT	A08	5529152	1	0.852814	0.852814	0.705584	0.984772	0.601732	0.839827	0.264069	0.251082	0.012987	0.588745	0.147186	1533.26	1014.49	23	0.415471	0.029993	0.222732											a	c	c	c	c	c	c	c	c	c	a	c	a	c	c	c
100014404S	SNP	100014404|F|0--40:G>A	TGCAGAAAACACAACACATCAACAAAGCCAAACCAATTCCGTAACCCTATTTTCGAACCACACGATGAC	A08	6288522	1	0.852814	0.852814	0.700508	0.771574	0.597403	0.658009	0.450216	0.255411	0.194805	0.402597	0.147186	1510.09	720.555	40	0.419593	0.352496	0.386044											a	h	b	a	h	h	h	b	h	b	h	h	a	h	h	a
100020692S	SNP	100020692|F|0--6:A>C	TGCAGAATTACGAGGATATGCATGACCGCTTCGTATCACCAGTCATGCAATATTTACAGATCGGAAGAG	A08	7036038	8	0.891775	0.891775	0.650485	0.76699	0.580087	0.683983	0.519481	0.311688	0.207792	0.372294	0.108225	1853.76	610.441	6	0.454708	0.357432	0.40607											a	h	h	b	b	h	h	b	b	h	a	h	a	b	h	b
100032262S	SNP	100032262|F|0--64:C>T	TGCAGATATCTCTTTTCTTAGCTCGTCAAGCTTGGATTCTAATCCAGTAAACGAACTACTTCTTCTCGA	A08	8878722	1	0.809524	0.809524	0.754011	0.71123	0.61039	0.575758	0.4329	0.199134	0.233766	0.376623	0.190476	1700.06	930.371	64	0.370957	0.410764	0.39086											a	h	h	b	b	h	h	h	a	h	h	h	h	b	a	h
3095754S	SNP	3095754|F|0--68:G>A	TGCAGTGTCTGCCCTGGAAAAGAAGCTATGGTCAGAGCTATGGAAAACCAAAACCTCTCCCAAGCTGAG	A08	14374151	1	0.926407	0.926407	0.808411	0.808411	0.748918	0.748918	0.354978	0.177489	0.177489	0.571429	0.0735931	852.152	436.285	68	0.309765	0.309765	0.309765											a	c	c	c	c	c	c	c	c	c	a	a	a	c	c	c
3081958-1S	SNP	3081958|F|0--51:G>A	TGCAGCATAATCTTTCAAGTCTAGGTGAACCTTCCACATATCTCTGCTTTCGTCAATCACAGAAACCTA	A08	19889483	1	0.982684	0.982684	0.837004	0.845815	0.822511	0.831169	0.311688	0.160173	0.151515	0.670996	0.017316	1940.19	849.498	51	0.272856	0.260824	0.26684											a	c	c	c	c	a	c	c	c	c	c	c	a	c	c	c
100007564S	SNP	100007564|F|0--67:G>T	TGCAGTCTTCTATTGCTCTTCCAACTTCTTCACGCGGAGGATCTCTGAGACCAACAACTCCAACAAAGA	A09	693985	1	0.831169	0.831169	0.729167	0.760417	0.606061	0.632035	0.424242	0.225108	0.199134	0.406926	0.168831	2762.28	1409.72	67	0.394965	0.364366	0.379666											a	h	b	b	b	h	h	h	h	h	h	h	h	b	b	a
3074292S	SNP	3074292|F|0--9:C>T	TGCAGCATCCTCATATGGAGCTTCCTTCCAGGGACTGCAATTCATAATTTGGCGTTTTACAGATCGGAA	A09	2060635	1	0.991342	0.991342	0.270742	0.847162	0.268398	0.839827	0.874459	0.722944	0.151515	0.116883	0.00865801	3935.82	1205.65	9	0.394882	0.258958	0.32692											a	h	h	a	a	a	a	a	a	a	a	a	a	a	a	a
100012850S	SNP	100012850|F|0--59:G>C	TGCAGACTGGTTCAACTCCGGGTTGACATACCCCTGGACAAACAGAGCCACCATTTATCGCTGATCTAG	A09	2432982	1	0.831169	0.831169	0.734375	0.682292	0.61039	0.5671	0.484848	0.220779	0.264069	0.34632	0.168831	1365.66	789.202	59	0.390137	0.433539	0.411838											a	h	h	b	a	h	b	h	h	b	h	h	h	b	a	h
100006861S	SNP	100006861|F|0--42:A>G	TGCAGAACAAATATTCCTCAGTGGAGAAACAAATGGTCCATCAGAAATGTTCCAACTTTACAGATCGGA	A09	4196741	1	0.831169	0.831169	0.822917	0.645833	0.683983	0.536797	0.441558	0.147186	0.294372	0.38961	0.168831	1600.61	936.514	42	0.29145	0.457465	0.374457											a	h	h	b	a	h	b	h	b	b	h	h	h	h	h	h
100029172S	SNP	100029172|F|0--22:T>A	TGCAGCTGCTAGTGCTGCCGGATCTGTTACTGGTTCTGTTGCTGTTGCAGCATCCTTTGAAGGTAAAGT	A09	4838850	1	0.805195	0.805195	0.747312	0.768817	0.601732	0.619048	0.38961	0.203463	0.186147	0.415584	0.194805	1820.95	866.418	22	0.377674	0.355475	0.366574											a	h	h	h	h	h	h	h	b	h	h	a	h	h	h	h
100013953S	SNP	100013953|F|0--64:C>T	TGCAGTAAAACATGAACACTAAAAACCAGACATGCGCACTAATTTCCACGCTCTCTTTCTCTCTCTCTA	A09	4967575	1	0.82684	0.82684	0.874346	0.602094	0.722944	0.497835	0.4329	0.103896	0.329004	0.393939	0.17316	1625.01	993.48	64	0.219731	0.479154	0.349442											a	h	h	h	h	a	h	h	b	h	h	h	h	b	b	a
100014035S	SNP	100014035|F|0--35:G>A	TGCAGTCCGTCACTAGTCCAGTTGACAGGTACCAGGATTGACCATGAAAGTAATGCGATCGGAACAAAG	A09	7996364	1	0.839827	0.839827	0.731959	0.757732	0.614719	0.636364	0.428571	0.225108	0.203463	0.411255	0.160173	3092.82	1585.65	35	0.39239	0.367148	0.379769											a	h	b	b	h	h	a	b	b	a	a	h	h	a	h	h
100002796S	SNP	100002796|F|0--9:T>G	TGCAGACCATTTTCATCTGAAGTCGCACACCGCTCTTTCCCATTGGAATCTCAGCAGCCCTGAATCAAA	A09	12678546	1	0.844156	0.844156	0.717949	0.748718	0.606061	0.632035	0.450216	0.238095	0.212121	0.393939	0.155844	2675.91	1653.72	9	0.404997	0.376279	0.390638											a	h	h	b	h	h	a	h	b	a	b	h	b	a	h	b
3098716S	SNP	3098716|F|0--46:C>A	TGCAGGTGTTTCTGGATATTGTGGAAAGCGTAAACCTTCTTATGTCCTCTAAAGGTAAGTCGTTCCCTT	A09	16176407	1	0.982684	0.982684	0.806167	0.674009	0.792208	0.662338	0.510823	0.190476	0.320346	0.471861	0.017316	1239.42	733.315	46	0.312523	0.439442	0.375982											a	h	h	b	b	h	h	b	b	h	a	a	a	b	h	b
3083860S	SNP	3083860|F|0--16:C>T	TGCAGTACTCTGGAACCTTCGACAAATTTTACATCATATCATCTGCAAGAAATTGTGTTATATGGGTTT	A09	25986810	1	0.874459	0.874459	0.772277	0.683168	0.675325	0.597403	0.47619	0.199134	0.277056	0.398268	0.125541	1439.53	740.872	16	0.35173	0.432899	0.392314											a	h	h	b	b	h	h	h	b	h	a	h	h	h	h	b
3107581S	SNP	3107581|F|0--12:A>G	TGCAGCTTCCATAACCCATGAAAGTGGATTCCACATGAACCCCAAGAACTTGAGTATCTTACTCTCCTT	A09	29615525	1	0.991342	0.991342	0.742358	0.812227	0.735931	0.805195	0.441558	0.255411	0.186147	0.549784	0.00865801	875.443	325.064	12	0.382525	0.305029	0.343777											a	h	h	a	h	h	a	h	h	h	h	h	a	a	h	h
100024040S	SNP	100024040|F|0--27:A>C	TGCAGGAGGTTCCTCCCCTCTAACACTAGCTCGATCCAAGGCATCCCTTTTACGAGCTTCAGCTAACTC	A09	36506171	1	0.831169	0.831169	0.796875	0.661458	0.662338	0.549784	0.450216	0.168831	0.281385	0.380952	0.168831	861.477	487.36	27	0.32373	0.447862	0.385796											a	h	h	h	b	h	h	b	h	h	h	h	a	h	h	b
3107597S	SNP	3107597|F|0--28:T>C	TGCAGCTGTTGAAGGAAAACCACATGCATGCAGGAAAACTGGGAGAAATATGTGTTTGATGTTACAGAT	A10	766941	1	0.891775	0.891775	0.718447	0.660194	0.640693	0.588745	0.554113	0.251082	0.30303	0.337662	0.108225	1530.95	794.174	28	0.404562	0.448676	0.426619											a	h	b	h	h	b	h	h	a	h	b	b	b	b	h	b
3097116S	SNP	3097116|F|0--20:G>C	TGCAGTTATGTGTGTATTTAGCAACAAAATCCATCACTTCCCCATCCATGTTTTTACAGATCGGAAGAG	A10	5333870	3	0.904762	0.904762	0.688995	0.899522	0.623377	0.813853	0.372294	0.281385	0.0909091	0.532468	0.0952381	1141.07	561.045	20	0.428562	0.180765	0.304663											a	h	h	h	h	h	b	h	a	h	h	h	h	h	h	h
3085573S	SNP	3085573|F|0--24:T>G	TGCAGCAAGTGCTCACATCACAAATAATGGATCTCAACTTTACAGATCGGAAGAGCGGTTCAGCAGGAA	A10	5422316	1	0.848485	0.848485	0.69898	0.693878	0.593074	0.588745	0.515152	0.255411	0.25974	0.333333	0.151515	1222.36	496.29	24	0.420814	0.424823	0.422819											a	h	h	h	h	b	h	h	a	h	b	b	b	b	b	b
3111099S	SNP	3111099|F|0--6:A>G	TGCAGGAGAACCAAGTTGGTCTATTGTGGTTCATTCCGCAGCTGATGTTGAGCGGTTTTTCAAAGAAAC	A10	7844459	1	0.896104	0.896104	0.714976	0.835749	0.640693	0.748918	0.402597	0.255411	0.147186	0.493506	0.103896	875.072	525.391	6	0.407571	0.274545	0.341058											a	h	h	h	h	b	h	h	a	h	h	h	h	h	h	h
3085719-2S	SNP	3085719|F|0--24:C>G	TGCAGGAAAAGTACTCGTGTAGCCCTTATATTATCCACATTCTGAATCTATCACTGAACAGATTGTAAG	A10	8058520	3	0.900433	0.900433	0.774038	0.927885	0.69697	0.835498	0.268398	0.203463	0.0649351	0.632035	0.0995671	2758.4	533.261	24	0.349806	0.13383	0.241818											a	c	c	c	c	c	c	c	c	c	a	c	a	c	c	c
100022955S	SNP	100022955|F|0--50:T>G	TGCAGCTGCTGACCTTTATGATTTTGACGATGATAATAAGGTACTCTTGCTTACTGTTCTTACGCACCT	A10	11090883	1	0.831169	0.831169	0.828125	0.692708	0.688312	0.575758	0.398268	0.142857	0.255411	0.4329	0.168831	895.355	489.941	50	0.284668	0.425727	0.355197											a	h	b	h	h	h	h	h	b	h	h	a	h	h	h	h
3096511S	SNP	3096511|F|0--51:T>C	TGCAGCCGAACATCATTGGTCTAACTCTGTCAAACACCTATTGATGGATAATGATGGAAACGAGGACAG	A10	12859924	1	0.922078	0.922078	0.633803	0.760563	0.584416	0.701299	0.558442	0.337662	0.220779	0.363636	0.0779221	860.032	392.638	51	0.464194	0.364213	0.414204											a	h	b	a	h	h	h	h	a	h	b	b	b	b	b	h
100013320S	SNP	100013320|F|0--47:A>G	TGCAGAAAAATGACGTATCAAAGTCCAAAGAGAGACACAAAGCAGGAACTTCGTTCATGTTTCTCCGTT	A10	15553841	1	0.800866	0.800866	0.718919	0.756757	0.575758	0.606061	0.419913	0.225108	0.194805	0.380952	0.199134	1107.8	592.831	47	0.404149	0.368152	0.38615											a	h	b	a	h	h	a	h	h	b	h	h	h	b	b	h
100057412S	SNP	100057412|F|0--10:T>C	TGCAGAGGTATCGCCGTGATAGGCGTAAACTCTTGGATTTCATGTTGGCTGGTAGCTTACAGATCGGAA	A10	16063347	1	0.82684	0.82684	0.774869	0.753927	0.640693	0.623377	0.38961	0.186147	0.203463	0.437229	0.17316	988.676	529.64	10	0.348894	0.371042	0.359968											a	h	b	h	b	h	h	b	b	h	b	h	h	b	h	h
100020288-2S	SNP	100020288|F|0--9:C>T	TGCAGCCCTCCTTTCCGCTTCCCTACGCTTCTGCAAGTTTTCGTCCCTGCCCAATTCATCAAGCTTACA	A10	16298171	1	0.835498	0.835498	0.823834	0.673575	0.688312	0.562771	0.419913	0.147186	0.272727	0.415584	0.164502	1308.82	511.91	9	0.290263	0.439743	0.365003											a	h	b	h	b	h	h	b	b	h	b	h	h	b	h	h
100067066S	SNP	100067066|F|0--44:G>A	TGCAGTCGCTTGAAAAAAGTTGTGGAGGAAACTACATGAATGTAGACCCGAGTAATGCACAATGTTTAC	A10	16456597	1	0.831169	0.831169	0.828125	0.671875	0.688312	0.558442	0.415584	0.142857	0.272727	0.415584	0.168831	2704.88	1527.46	44	0.284668	0.440918	0.362793											a	h	b	h	b	h	h	b	b	h	b	a	h	b	h	h
100053668S	SNP	100053668|F|0--57:A>G	TGCAGTGTCGTCCTTCTCCCAATGGACTATCAACTGCTCCCACACCGTCCCGTTGATAAACCGTGGCCT	Scaffold000157	255158	1	0.844156	0.844156	0.682051	1	0.575758	0.844156	0.268398	0.268398	0	0.575758	0.155844	4241.58	221.317	57	0.433715	0	0.216857											a	h	h	h	h	h	a	h	h	a	h	h	h	a	h	h
100039220S	SNP	100039220|F|0--37:A>C	TGCAGCGTGATGCTCCTCTTCTCCCGGCGAGGAAGCCATTGCAACCAGAGAACAAGAAGCATGTAGATG	Scaffold000203	9670	1	0.900433	0.900433	0.596154	0.735577	0.536797	0.662338	0.601732	0.363636	0.238095	0.298701	0.0995671	894.567	371.029	37	0.481509	0.389007	0.435258											a	h	h	a	a	a	b	b	h	b	h	a	b	a	b	b
3162106S	SNP	3162106|F|0--51:C>T	TGCAGCTGCAAACGGCAAACGCACGAAGATAGATCGATCTTCGACCAAAAGCGCCCAGGGAAAAGACGA	Scaffold000370	625	4	0.91342	0.91342	0.78673	0.829384	0.718615	0.757576	0.350649	0.194805	0.155844	0.562771	0.0865801	2215.61	994.58	51	0.335572	0.283013	0.309292											a	h	h	h	h	a	-	h	a	a	h	h	h	h	h	h
100042357S	SNP	100042357|F|0--22:T>G	TGCAGTTTAGCTAAGGCTTTTGTAAAAAAATGTATAATTTACAGATCGGAAGAGCGGTTCAGCAGGAAT	Scaffold030087	71	1	0.831169	0.831169	0.755208	0.71875	0.627706	0.597403	0.437229	0.203463	0.233766	0.393939	0.168831	2126.25	1093.13	22	0.369737	0.404297	0.387017											a	h	b	b	b	h	h	h	h	h	h	h	h	h	b	a
3165252S	SNP	3165252|F|0--26:A>T	TGCAGTAGATCTGTCTCAGATTTTCAATTTTTTTTTACAGATCGGAAGAGCGGTTCAGCAGGAATGCCG	Scaffold036963	64	1	0.896104	0.896104	0.792271	0.623188	0.709957	0.558442	0.52381	0.186147	0.337662	0.372294	0.103896	859.118	360.227	26	0.329156	0.469649	0.399403											a	h	b	a	h	h	h	b	h	b	h	h	a	h	h	a
100027176S	SNP	100027176|F|0--23:T>G	TGCAGTAAGTGATTGTATATAACTACGAGTTTAGTTACAGATCGGAAGAGCGGTTCAGCAGGAATGCCG	Scaffold036963	67	1	0.848485	0.848485	0.790816	0.693878	0.670996	0.588745	0.437229	0.177489	0.25974	0.411255	0.151515	1857.06	1024.07	23	0.330852	0.424823	0.377837											a	h	h	h	a	a	h	h	h	h	a	a	a	h	h	a
100021098S	SNP	100021098|F|0--30:G>C	TGCAGATACTTTAGAAATCTTATTTCGTCTGAATAGTTGTTACAGATCGGAAGAGCGGTTCAGCAGGAA	Scaffold036963	69	1	0.831169	0.831169	0.791667	0.677083	0.658009	0.562771	0.441558	0.17316	0.268398	0.38961	0.168831	1779.81	1006.64	30	0.329861	0.437283	0.383572											a	h	h	h	h	h	h	h	b	a	h	a	h	b	b	a
100054547S	SNP	100054547|F|0--15:A>G	TGCAGTTTTTCCGTCATCAAGGATGCGAGCAATGTGGCTCCGAGTTTTAGATGTGTTACAGATCGGAAG		0	0	0.839827	0.839827	0.835052	1	0.701299	0.839827	0.138528	0.138528	0	0.701299	0.160173	19068.6	928.702	15	0.275481	0	0.13774											a	c	c	c	c	c	c	c	c	c	c	c	a	c	c	c
100015407-1S	SNP	100015407|F|0--60:A>G	TGCAGTTGGTAATTGTTGTAGATGATGGATGCTCTTTGTAATGGGTACGTGTTCGTCTCAATTACAGAT		0	0	0.835498	0.835498	0.818653	0.994819	0.683983	0.831169	0.155844	0.151515	0.004329	0.679654	0.164502	2828.43	841.3	60	0.296921	0.010309	0.153615											a	c	c	c	c	c	c	c	c	c	c	c	c	c	c	a
100015407-2S	SNP	100015407|F|0--47:C>T	TGCAGTTGGTAATTGTTGTAGATGATGGATGCTCTTTGTAATGGGTACGTGTTCGTCTCAATTACAGAT		0	0	0.800866	0.800866	0.854054	0.945946	0.683983	0.757576	0.160173	0.116883	0.04329	0.640693	0.199134	2828.43	841.3	47	0.249291	0.102264	0.175778											a	c	c	c	c	c	c	c	c	c	c	c	c	c	c	a
100035313S	SNP	100035313|F|0--26:A>G	TGCAGAACTTCAAAGATCGATGAAGTAGATGAACCCTAATTTACAGATCGGAAGAGCGGTTCAGCAGGA		0	0	0.839827	0.839827	0.793814	0.984536	0.666667	0.82684	0.186147	0.17316	0.012987	0.65368	0.160173	2593.2	904.071	26	0.327346	0.0304496	0.178898											a	c	c	c	c	a	c	c	c	c	c	c	c	c	c	a
100025300S	SNP	100025300|F|0--5:T>C	TGCAGTAACAAGGTGCAAAGTACTAGTTGATTTTTACAGATCGGAAGAGCGGTTCAGCAGGAATGCCGA		0	0	0.835498	0.835498	0.792746	0.974093	0.662338	0.813853	0.194805	0.17316	0.021645	0.640693	0.164502	3247.23	1059.87	5	0.328599	0.0504712	0.189535											a	c	c	c	c	c	c	c	c	c	c	a	c	c	a	c
100062780S	SNP	100062780|F|0--42:G>A	TGCAGTCAAACCCGAACAATAAACCAAATGATTGATCGAACAGTTTACAGATCGGAAGAGCGGTTCAGC		0	0	0.835498	0.835498	0.761658	1	0.636364	0.835498	0.199134	0.199134	0	0.636364	0.164502	5363.07	917.853	42	0.36307	0	0.181535											a	c	c	c	c	c	c	c	c	c	c	a	c	c	c	c
100057942S	SNP	100057942|F|0--34:G>T	TGCAGATTTTCCGTCGTCGAGGATGCGAGCAATGGGGCTCCGAGTTTTAGATGTGTTTACAGATCGGAA		0	0	0.844156	0.844156	0.728205	0.994872	0.614719	0.839827	0.233766	0.229437	0.004329	0.61039	0.155844	5489.38	808.058	34	0.395845	0.0102038	0.203024											a	c	c	c	c	c	c	c	c	c	c	c	c	c	c	a
100055005S	SNP	100055005|F|0--11:A>G	TGCAGGGTTCTAAACGTGGTAAGCAGGTGAAAAAGAGACTTACAGATCGGAAGAGCGGTTCAGCAGGAA		0	0	0.839827	0.839827	0.726804	1	0.61039	0.839827	0.229437	0.229437	0	0.61039	0.160173	2140.48	895.846	11	0.39712	0	0.19856											a	c	c	c	c	c	a	c	c	a	c	c	c	a	c	c
100029475S	SNP	100029475|F|0--35:G>A	TGCAGTTCTTCATCTTATTAGCCATCAAAAATCAAGTAATCACCCATAAATTGAGAAAAGGTGTTAGAA		0	0	0.839827	0.839827	0.71134	1	0.597403	0.839827	0.242424	0.242424	0	0.597403	0.160173	2660.72	788.509	35	0.410671	0	0.205335											a	c	c	c	a	c	c	c	a	c	a	c	c	c	c	a
100039531S	SNP	100039531|F|0--40:T>G	TGCAGTTATAGGAAAGGGTGCTGAAGGGAAGTTCGCCACATGTTTGCTAATGAGTGTTATCGTTGCTTT		0	0	0.831169	0.831169	0.739583	0.979167	0.614719	0.813853	0.233766	0.21645	0.017316	0.597403	0.168831	1611.12	559.549	40	0.3852	0.0407986	0.212999											a	h	a	c	c	c	c	a	c	c	c	c	a	a	c	c
100045077-1S	SNP	100045077|F|0--8:C>G	TGCAGAACCAGGAAGATTGGCTGGATATTAGATCAATTACACTATTCTTGAAAAAGAGTTACAGATCGG		0	0	0.835498	0.835498	0.704663	0.994819	0.588745	0.831169	0.251082	0.246753	0.004329	0.584416	0.164502	9448.22	1749.67	8	0.416226	0.010309	0.213267											a	h	a	c	c	c	a	a	c	c	c	c	a	a	c	c
100045077-2S	SNP	100045077|F|0--24:A>T	TGCAGAACCAGGAAGATTGGCTGGATATTAGATCAATTACACTATTCTTGAAAAAGAGTTACAGATCGG		0	0	0.831169	0.831169	0.708333	0.994792	0.588745	0.82684	0.246753	0.242424	0.004329	0.584416	0.168831	9448.22	1749.67	24	0.413194	0.0103624	0.211778											a	h	a	c	c	c	a	a	c	c	c	c	a	a	c	c
100019484S	SNP	100019484|F|0--43:A>G	TGCAGTGGTTTAGTAAACACATCGGCAATCTGCATATCAGTACAGATGTGTAGAGTCTTGATGAGACCA		0	0	0.835498	0.835498	0.787565	0.911917	0.658009	0.761905	0.251082	0.177489	0.0735931	0.584416	0.164502	2177.13	810.024	43	0.334613	0.160649	0.247631											a	c	c	c	c	c	c	c	c	c	c	a	c	c	a	c
100004559S	SNP	100004559|F|0--29:C>T	TGCAGTGTAAATATGCTTCCACATATAAGCTCAAGGTATCTTTGGCAATGGTTACAGATCGGAAGAGCG		0	0	0.839827	0.839827	0.778351	0.907216	0.65368	0.761905	0.264069	0.186147	0.0779221	0.575758	0.160173	2948.75	1606.2	29	0.345042	0.168349	0.256696											a	c	c	c	c	c	c	a	c	c	c	c	a	a	c	c
100043068S	SNP	100043068|F|0--62:A>C	TGCAGCTCTGAAATTAGTCAGCTTACTTATATCAGATTCGAAAGCTACAAACTCAGCAGAGTAAGATGC		0	0	0.831169	0.831169	0.677083	1	0.562771	0.831169	0.268398	0.268398	0	0.562771	0.168831	1629.75	292.812	62	0.437283	0	0.218641											a	h	a	c	c	c	a	a	c	c	c	c	a	a	c	c
100026108-1S	SNP	100026108|F|0--10:T>C	TGCAGACTCTTTACCTCAGCCTTCTTGGCAGCATCCCTCAGAATATGTACTTACAGATCGGAAGAGCGG		0	0	0.831169	0.831169	0.78125	0.6875	0.649351	0.571429	0.441558	0.181818	0.25974	0.38961	0.168831	1065.84	360.036	10	0.341797	0.429688	0.385742											a	c	c	c	c	c	c	c	c	c	c	a	c	c	a	c
100049854S	SNP	100049854|F|0--26:T>G	TGCAGCAGAGTCCTTGTACCTGGGGATCTTATACTACCTCGCGGATAGGTTCAGCTAGATTCCCGGATC		0	0	0.839827	0.839827	0.608247	1	0.510823	0.839827	0.329004	0.329004	0	0.510823	0.160173	6676	140.851	26	0.476565	0	0.238282											a	h	h	h	h	a	h	h	h	h	a	a	a	h	a	h
100043782S	SNP	100043782|F|0--43:C>T	TGCAGAAAGCATCTACTGTTGGAGCATTCAGTTTCATATCTGTCTTACAGATCGGAAGAGCGGTTCAGC		0	0	0.844156	0.844156	0.825641	0.748718	0.69697	0.632035	0.359307	0.147186	0.212121	0.484848	0.155844	2625.11	931.825	43	0.287916	0.376279	0.332097											a	h	b	h	b	h	h	b	b	h	b	h	h	h	h	h
100008985S	SNP	100008985|F|0--61:A>C	TGCAGTCACTCATCTTCAATTCTTTTAGTTTGTGTAGATTCCAAATAGAGGAAGGAAGCTCAACCAAAC		0	0	0.839827	0.839827	0.603093	0.969072	0.506494	0.813853	0.359307	0.333333	0.025974	0.480519	0.160173	1226.41	795.913	61	0.478744	0.0599426	0.269343											a	h	h	h	h	b	h	h	a	h	h	h	h	h	h	h
100005982S	SNP	100005982|F|0--53:A>G	TGCAGGGGAGGCTGAGTTCCGCAGCTACTGCATAGTCCTTATTTATCCACGGAATCAATACATTACAGA		0	0	0.839827	0.839827	0.809278	0.752577	0.679654	0.632035	0.367965	0.160173	0.207792	0.471861	0.160173	3204.29	1731.63	53	0.308694	0.372409	0.340552											a	h	h	h	h	h	h	h	h	h	h	h	h	b	h	h
100037173S	SNP	100037173|F|0--51:T>C	TGCAGTTCCAGCTTCAGCAGGGCCAGAGATGGAAGCCAGAATTGAATTTGATCTAAATGAAGGTTTTAC		0	0	0.839827	0.839827	0.701031	0.840206	0.588745	0.705628	0.385281	0.251082	0.134199	0.454545	0.160173	3709.3	1660.65	51	0.419173	0.26852	0.343846											a	h	h	h	h	b	h	b	h	h	b	h	a	h	h	h
100002969S	SNP	100002969|F|0--23:A>G	TGCAGCGGGCATCATCACATCGCATTCCTGATGGTGAAATGGGATCTAACAAACATCTGTCTCATTTGG		0	0	0.831169	0.831169	0.817708	0.723958	0.679654	0.601732	0.380952	0.151515	0.229437	0.450216	0.168831	3011.97	1852.55	23	0.298123	0.399685	0.348904											a	h	b	b	h	a	a	h	b	h	a	h	h	a	h	a
100008288S	SNP	100008288|F|0--23:G>T	TGCAGAGGTTGCCTCATCGTTGAGTTTGAAGTCTTTTTATTGTTATTTGTTTACAGATCGGAAGAGCGG		0	0	0.839827	0.839827	0.793814	0.742268	0.666667	0.623377	0.38961	0.17316	0.21645	0.450216	0.160173	2833.69	1504.93	23	0.327346	0.382612	0.354979											a	h	b	h	h	h	h	h	b	h	h	a	h	h	h	h
100013627S	SNP	100013627|F|0--49:T>C	TGCAGCTCTATCAGTTATGGAAAGACGTTCTATTGTTTCCTGAAATTTATTCTTATCGAGAAGTCCAGA		0	0	0.813853	0.813853	0.787234	0.760638	0.640693	0.619048	0.367965	0.17316	0.194805	0.445887	0.186147	1098.9	580.738	49	0.334993	0.364135	0.349564											a	h	h	b	a	h	b	h	b	b	h	h	h	h	b	b
100012953S	SNP	100012953|F|0--49:A>G	TGCAGTGATGATTTCTAGAGCATTTCTCGCGTAGTAAGTTCCACAACCAACGGGCATTTTCTTGTCTTC		0	0	0.831169	0.831169	0.791667	0.739583	0.658009	0.614719	0.38961	0.17316	0.21645	0.441558	0.168831	1888.92	1019.52	49	0.329861	0.3852	0.35753											a	h	b	h	h	h	h	h	b	h	h	a	h	h	h	h
100017363S	SNP	100017363|F|0--14:C>A	TGCAGAAAATTTTCCATGAAACAAAATGTTTGATAACTTAGTTACAGATCGGAAGAGCGGTTCAGCAGG		0	0	0.831169	0.831169	0.807292	0.723958	0.670996	0.601732	0.38961	0.160173	0.229437	0.441558	0.168831	1794.05	954.603	14	0.311144	0.399685	0.355414											a	h	h	h	b	b	h	b	h	h	b	h	a	h	h	h
100014382S	SNP	100014382|F|0--10:T>C	TGCAGATTGGTCAACATATTATCTTTTGTTCATTTTACAGATCGGAAGAGCGGTTCAGCAGGAATGCCG		0	0	0.835498	0.835498	0.834197	0.689119	0.69697	0.575758	0.398268	0.138528	0.25974	0.437229	0.164502	2606.92	1417.1	10	0.276625	0.428468	0.352546											a	h	h	h	h	h	b	h	h	h	h	b	h	b	h	a
100039279S	SNP	100039279|F|0--54:C>T	TGCAGCTTCCATGTCCCGATCGATTCACAACGGAGTCTCCGACAAAAGTGGAAACAAAAACTGTTACAG		0	0	0.831169	0.831169	0.828125	0.697917	0.688312	0.580087	0.393939	0.142857	0.251082	0.437229	0.168831	2484.03	1236.59	54	0.284668	0.421658	0.353163											a	h	h	h	h	h	h	b	b	a	h	h	h	a	h	a
3080778S	SNP	3080778|F|0--11:C>A	TGCAGGACCTACAATTTGTTTGGATTTCCACCCAAATAATTTACAGATCGGAAGAGCGGTTCAGCAGGA		0	0	0.917749	0.917749	0.79717	0.669811	0.731602	0.614719	0.489177	0.186147	0.30303	0.428571	0.0822511	4167.05	2368.19	11	0.32338	0.442328	0.382854											a	h	b	h	h	b	h	b	h	h	h	b	a	b	h	a
100063118S	SNP	100063118|F|0--56:G>C	TGCAGATCCTCACCAGGAGGAGAAGAATCCTGAGCCGTTGGATGAAGAAGGTATCCGTGAGTATTACTC		0	0	0.835498	0.835498	0.813472	0.699482	0.679654	0.584416	0.406926	0.155844	0.251082	0.428571	0.164502	2893.59	1591.48	56	0.303471	0.420414	0.361943											a	h	h	h	h	h	b	h	h	h	h	b	h	b	h	a
100029022S	SNP	100029022|F|0--8:C>T	TGCAGCGACAAAATGAAATTCGTTAGTTTTCTTATAGAACCGATAGAAAGTTACAGATCGGAAGAGCGG		0	0	0.835498	0.835498	0.839378	0.673575	0.701299	0.562771	0.406926	0.134199	0.272727	0.428571	0.164502	2422.25	1400.32	8	0.269645	0.439743	0.354694											a	h	b	h	h	a	a	b	b	h	a	h	h	h	h	h
100010517S	SNP	100010517|F|0--27:T>A	TGCAGTGTATTAGTTCATTATATATGTTTTGCACATTTGATTTTACAGATCGGAAGAGCGGTTCAGCAG		0	0	0.839827	0.839827	0.814433	0.695876	0.683983	0.584416	0.411255	0.155844	0.255411	0.428571	0.160173	2337.68	1332.09	27	0.302264	0.423265	0.362764											a	h	h	h	h	h	b	h	h	b	h	b	h	b	b	a
100014073S	SNP	100014073|F|0--42:G>T	TGCAGTGAGGCAGCGGTAGCACTCATTACAACCAATGCCATGGTTTATGCACGTATATTACAGATCGGA		0	0	0.822511	0.822511	0.805263	0.715789	0.662338	0.588745	0.393939	0.160173	0.233766	0.428571	0.177489	1517.73	820.909	42	0.313629	0.40687	0.360249											a	h	h	h	b	b	h	b	h	h	b	h	a	h	h	b
100023962S	SNP	100023962|F|0--24:C>A	TGCAGTTCTGTGCATGAATATGAACTATTTTATATTTTCAGTTACTTACAGATCGGAAGAGCGGTTCAG		0	0	0.831169	0.831169	0.708333	0.807292	0.588745	0.670996	0.402597	0.242424	0.160173	0.428571	0.168831	964.697	511.925	24	0.413194	0.311144	0.362169											a	h	h	h	b	h	h	b	h	h	b	h	a	h	h	b
100003447S	SNP	100003447|F|0--21:A>T	TGCAGAAATAAGTTTCCAAAAATTTTTGACGGATTTCCGACGAATAATTTTCCATCAGAAATGTTTACA		0	0	0.839827	0.839827	0.778351	0.726804	0.65368	0.61039	0.415584	0.186147	0.229437	0.424242	0.160173	3330.76	1744.42	21	0.345042	0.39712	0.371081											a	h	h	h	b	b	h	b	h	h	b	h	a	h	h	h
100005570S	SNP	100005570|F|0--12:G>T	TGCAGTTTTGTGGAAATAAAATAATTTGAAACTCATATATTTTGAATATGTTTTACAGATCGGAAGAGC		0	0	0.82684	0.82684	0.743455	0.769634	0.614719	0.636364	0.402597	0.212121	0.190476	0.424242	0.17316	2666.02	1686	12	0.381459	0.354596	0.368027											a	h	b	h	h	a	a	b	b	h	a	h	h	a	h	h
100008405S	SNP	100008405|F|0--10:G>A	TGCAGCCTGAGTACACCTTACTTTGAAAACGAACAAAAGGAAGGGACACCACTAAAGGGAATATCAAGT		0	0	0.835498	0.835498	0.787565	0.720207	0.658009	0.601732	0.411255	0.177489	0.233766	0.424242	0.164502	2596.23	1404.64	10	0.334613	0.403018	0.368815											a	h	h	h	b	b	h	b	h	h	b	h	a	h	h	b
100027334S	SNP	100027334|F|0--30:A>C	TGCAGCTACTCTACGCAGCAGCTCTTGTCTACTTTCTTTTTAGGGGGTTCTACATAGTAAACCAATCAC		0	0	0.822511	0.822511	0.831579	0.684211	0.683983	0.562771	0.398268	0.138528	0.25974	0.424242	0.177489	1703.32	967.985	30	0.280111	0.432133	0.356122											a	h	h	h	b	h	b	h	a	h	b	h	h	b	h	h
100046338S	SNP	100046338|F|0--37:C>T	TGCAGTATCTGATGTTGATGACTGACGATCTCTTCTTCCTTGCATAGCTTACAGATCGGAAGAGCGGTT		0	0	0.831169	0.831169	0.739583	0.770833	0.614719	0.640693	0.406926	0.21645	0.190476	0.424242	0.168831	1623.11	791.043	37	0.3852	0.353299	0.369249											a	h	b	h	b	h	h	b	b	h	b	h	h	b	h	h
100002518S	SNP	100002518|F|0--17:C>A	TGCAGTAAAACCGTAGGCAAGATGTAGATGAAACAATTTAGTTCACAAACCAAATATTTACAGATCGGA		0	0	0.839827	0.839827	0.793814	0.706186	0.666667	0.593074	0.419913	0.17316	0.246753	0.419913	0.160173	3091.36	1670.82	17	0.327346	0.414975	0.371161											a	h	h	b	a	h	h	b	h	b	h	h	b	h	h	a
100007614S	SNP	100007614|F|0--7:A>T	TGCAGATAGCCAATATCCATGATTGGTCCCTGAAATCTGCTTAGGCTATACAACACAAAACACGTTTTC		0	0	0.844156	0.844156	0.774359	0.723077	0.65368	0.61039	0.424242	0.190476	0.233766	0.419913	0.155844	2787.59	1459.04	7	0.349454	0.400473	0.374964											a	h	h	h	a	a	h	h	h	h	a	a	a	h	h	a
100008273S	SNP	100008273|F|0--17:C>T	TGCAGTTCAAATTCCTTCGAACTGATATACAGCCCGAGGTGATCTGGCAAAGAAAATGTTTACAGATCG		0	0	0.805195	0.805195	0.827957	0.693548	0.666667	0.558442	0.385281	0.138528	0.246753	0.419913	0.194805	2482.84	1421.55	17	0.284888	0.425078	0.354983											a	h	h	h	h	a	h	b	b	a	h	h	h	a	h	a
100005207S	SNP	100005207|F|0--30:G>A	TGCAGGATTGAAATCTATGACTACCTCAGCGACCTCTGTATGCTTTTGACTATGTTGACACTTTTCACT		0	0	0.831169	0.831169	0.828125	0.677083	0.688312	0.562771	0.411255	0.142857	0.268398	0.419913	0.168831	2331.43	1337.41	30	0.284668	0.437283	0.360975											a	h	h	h	h	h	h	h	h	h	h	b	h	b	b	a
100037597S	SNP	100037597|F|0--19:T>A	TGCAGAGACCAAAAAGATTTCAGCAAGTAGAGAGTTACAGATCGGAAGAGCGGTTCAGCAGGAATGCCG		0	0	0.844156	0.844156	0.728205	0.769231	0.614719	0.649351	0.424242	0.229437	0.194805	0.419913	0.155844	2042.73	996.126	19	0.395845	0.35503	0.375437											a	h	h	h	h	a	h	h	h	b	h	b	h	b	h	a
100007896S	SNP	100007896|F|0--24:C>A	TGCAGCTTTGTGGAGACCATTGATCTCAATGTATCTGATCCCGTAGCGCATAAACACATACCTTACGTT		0	0	0.831169	0.831169	0.802083	0.703125	0.666667	0.584416	0.411255	0.164502	0.246753	0.419913	0.168831	1982.6	1088.82	24	0.317491	0.41748	0.367486											a	h	h	h	b	h	h	b	h	h	h	h	a	h	h	h
100056170S	SNP	100056170|F|0--8:T>G	TGCAGGTTTCCCCAGCATCGATGCAGCATCCAGGTTCTACTTCCCTTTTACAGATCGGAAGAGCGGTTC		0	0	0.835498	0.835498	0.704663	0.797927	0.588745	0.666667	0.415584	0.246753	0.168831	0.419913	0.164502	1964.23	969.014	8	0.416226	0.322478	0.369352											a	h	b	h	h	h	h	h	b	h	h	a	h	h	h	h
100006953S	SNP	100006953|F|0--47:T>C	TGCAGTTGAATTAGAATTCAAATTTGGCAACTTGACCATTAGTTCTGTCATTCCTCATGACTGTTATTT		0	0	0.835498	0.835498	0.797927	0.704663	0.666667	0.588745	0.415584	0.168831	0.246753	0.419913	0.164502	1628.44	946.647	47	0.322478	0.416226	0.369352											a	h	a	h	h	h	b	b	b	b	h	b	b	b	h	a
100007086S	SNP	100007086|F|0--30:T>C	TGCAGCTCTTTCCAAATATGTTTTTAGTTGTATAGATGAAAAATACACAAAGTTTGTGTTATCTTACAG		0	0	0.839827	0.839827	0.783505	0.716495	0.658009	0.601732	0.419913	0.181818	0.238095	0.419913	0.160173	1627.44	930.781	30	0.33925	0.40626	0.372755											a	h	h	h	a	a	h	h	a	h	a	a	h	h	h	a
100022251S	SNP	100022251|F|0--45:T>C	TGCAGAAAGCTACTCAACTTTTTGATCGGAAATAGAGAGAGAGCTTTGGATTGTGTTATTGGGAAGTCA		0	0	0.835498	0.835498	0.80829	0.694301	0.675325	0.580087	0.415584	0.160173	0.255411	0.419913	0.164502	1563.76	859.359	45	0.309914	0.424495	0.367204											a	h	h	a	a	h	h	h	h	h	a	a	h	b	b	a
100000944S	SNP	100000944|F|0--15:G>T	TGCAGGAAGCAACAAGAATAAACCATGTTATGAATGATAATGGGAAATATAGACAATATCAATAGTTTT		0	0	0.839827	0.839827	0.829897	0.664948	0.69697	0.558442	0.424242	0.142857	0.281385	0.415584	0.160173	3691.47	2234.96	15	0.282336	0.445584	0.36396											a	h	b	h	h	a	a	b	b	h	a	h	h	a	h	h
100005120S	SNP	100005120|F|0--26:A>C	TGCAGATATATAATTCAGATATGAAAATGTGTGTGCAGGCAAATATTCATTACAGATCGGAAGAGCGGT		0	0	0.82684	0.82684	0.78534	0.717277	0.649351	0.593074	0.411255	0.177489	0.233766	0.415584	0.17316	3488.35	1854.78	26	0.337162	0.405581	0.371371											a	h	b	h	h	h	h	h	b	h	h	a	h	h	a	h
100013244S	SNP	100013244|F|0--66:T>C	TGCAGGACGAGCTGCTGCTTACAAAATGTTTGAAACGATAGAGAGAAGCCCCAAGATCGATGCTTATGA		0	0	0.831169	0.831169	0.729167	0.770833	0.606061	0.640693	0.415584	0.225108	0.190476	0.415584	0.168831	2122.3	1030.08	66	0.394965	0.353299	0.374132											a	h	h	h	b	h	b	h	a	h	b	h	h	b	a	h
100013059S	SNP	100013059|F|0--64:T>A	TGCAGATTCCAGTGCGAAAATATGAGGTGCACAGTGGTCGTCCCTGTCAAAAGTCAAATGTAAGTGAAA		0	0	0.839827	0.839827	0.78866	0.706186	0.662338	0.593074	0.424242	0.177489	0.246753	0.415584	0.160173	1935.39	1044.13	64	0.333351	0.414975	0.374163											a	h	h	h	a	h	h	h	a	h	a	a	a	h	h	a
100007140S	SNP	100007140|F|0--40:G>C	TGCAGGTTCTGGCAAAATCTTCTAAAATGATTCCAGGTGAGGTCTCTATGTAAAGCATGAAATACCATT		0	0	0.831169	0.831169	0.802083	0.697917	0.666667	0.580087	0.415584	0.164502	0.251082	0.415584	0.168831	1855.66	999.816	40	0.317491	0.421658	0.369575											a	h	h	h	b	b	h	b	h	h	b	h	a	h	h	b
100054201S	SNP	100054201|F|0--16:A>G	TGCAGATACTTGTCCAATTTCGAGCCAAGTTTCTTCGCTCTCTTACAGATCGGAAGAGCGGTTCAGCAG		0	0	0.835498	0.835498	0.787565	0.709845	0.658009	0.593074	0.419913	0.177489	0.242424	0.415584	0.164502	1394.45	781.001	16	0.334613	0.411931	0.373272											a	h	h	h	b	b	h	b	h	h	b	h	a	h	h	h
100008819S	SNP	100008819|F|0--32:A>G	TGCAGCATCCCTGCCTTGGCTTAGAAAACCATAACCTCAAAGAACTCTACACATACTCTGTTGAATTTA		0	0	0.839827	0.839827	0.814433	0.675258	0.683983	0.5671	0.428571	0.155844	0.272727	0.411255	0.160173	1385.03	770.731	32	0.302264	0.438569	0.370417											a	h	h	a	a	a	h	h	h	h	a	a	h	b	b	a
100039113S	SNP	100039113|F|0--53:G>C	TGCAGTTTGCGGTCTATGGTTTCCACCACCTTACATTGTCGTCCACTTGTCTAGAGCCACAAGAACGTG		0	0	0.822511	0.822511	0.7	0.8	0.575758	0.658009	0.411255	0.246753	0.164502	0.411255	0.177489	980.448	571.97	53	0.42	0.32	0.37											a	h	h	h	b	h	h	b	h	h	b	h	a	h	h	b
100007384S	SNP	100007384|F|0--46:G>A	TGCAGGATGTGCAAATATAAATCCATCTCAAGGAAAAAATAAGAAAGAAAAAATTTACAGATCGGAAGA		0	0	0.835498	0.835498	0.797927	0.689119	0.666667	0.575758	0.428571	0.168831	0.25974	0.406926	0.164502	2344.19	1302.85	46	0.322478	0.428468	0.375473											a	h	a	b	h	h	a	a	b	h	b	h	a	a	h	h
100007872S	SNP	100007872|F|0--19:T>C	TGCAGTGAACAATTTTATATATCGACAGTCACTGTCTCCATCAATATAGACCAGTAAATTACAGCTAAT		0	0	0.813853	0.813853	0.771277	0.728723	0.627706	0.593074	0.406926	0.186147	0.220779	0.406926	0.186147	1721.56	830.992	19	0.352818	0.395371	0.374095											a	h	h	h	h	h	b	h	a	a	b	a	h	h	h	b
100012324S	SNP	100012324|F|0--22:T>G	TGCAGCTTCTAAATGTTCAACCTTTGCGTGTTCTTGAAGAGTCCTCACCACCATCACCATTACAGATCG		0	0	0.809524	0.809524	0.770053	0.73262	0.623377	0.593074	0.402597	0.186147	0.21645	0.406926	0.190476	1237.06	657.324	22	0.354142	0.391776	0.372959											a	h	h	h	a	a	h	h	h	h	a	a	a	h	h	a
100004005S	SNP	100004005|F|0--47:A>C	TGCAGTTGTTCCTATAGACAGTCAAGATGCACCAAATTAGGATTTTTACTTTGTTGCTCTTGAAAATTT		0	0	0.809524	0.809524	0.764706	0.73262	0.619048	0.593074	0.406926	0.190476	0.21645	0.402597	0.190476	2510.79	1291.9	47	0.359862	0.391776	0.375819											a	h	h	b	h	h	a	a	b	a	b	b	h	a	h	h
100054252S	SNP	100054252|F|0--39:C>G	TGCAGTTGGACTGAGCATGTATCGAATTATTAGGAAAACCTGAATTACAGATCGGAAGAGCGGTTCAGC		0	0	0.835498	0.835498	0.704663	0.777202	0.588745	0.649351	0.4329	0.246753	0.186147	0.402597	0.164502	2367.43	1021.24	39	0.416226	0.346318	0.381272											a	h	h	h	b	h	h	b	b	h	h	h	h	h	h	h
100005044S	SNP	100005044|F|0--24:A>G	TGCAGTGAAAACTACAAACAGTTTATATCATGTATAAATCGGTAATAATAACAACAATGTGATTTACAG		0	0	0.835498	0.835498	0.756477	0.725389	0.632035	0.606061	0.4329	0.203463	0.229437	0.402597	0.164502	2365.56	1199.02	24	0.368439	0.3984	0.38342											a	h	h	a	h	h	b	h	h	b	h	h	h	b	b	a
100067791S	SNP	100067791|F|0--9:T>C	TGCAGATATTACTGGAAGAGTAGAACTACCAGAAGACGTTACAGATCGGAAGAGCGGTTCAGCAGGAAT		0	0	0.839827	0.839827	0.814433	0.664948	0.683983	0.558442	0.437229	0.155844	0.281385	0.402597	0.160173	2138.11	1217.3	9	0.302264	0.445584	0.373924											a	h	b	b	b	h	h	h	h	b	h	h	h	h	h	a
100022688S	SNP	100022688|F|0--36:C>T	TGCAGTAGGAAGCTTGACAAATCAGGGACTTCTCTCCGTTGCAACCGTTGTGTTACAGATCGGAAGAGC		0	0	0.839827	0.839827	0.835052	0.64433	0.701299	0.541126	0.437229	0.138528	0.298701	0.402597	0.160173	2119.99	1267.95	36	0.275481	0.458338	0.366909											a	h	h	h	h	a	h	h	b	a	h	h	h	b	b	a
100005758S	SNP	100005758|F|0--36:C>A	TGCAGAGAAAAGATCAAAGTGCTTCTTCACTTTCTCCTGAATTCGAATCAGAGATTCTTACAGATCGGA		0	0	0.831169	0.831169	0.729167	0.755208	0.606061	0.627706	0.428571	0.225108	0.203463	0.402597	0.168831	2117.08	1052.58	36	0.394965	0.369737	0.382351											a	h	h	h	b	h	h	b	h	h	h	h	a	h	h	b
100050024S	SNP	100050024|F|0--39:C>T	TGCAGTTGAGACAAACACGTCGATACCGGGAAGATCAGACCTTCCTTTGGGATTTCTGAGGTTGGGAGA		0	0	0.805195	0.805195	0.763441	0.736559	0.614719	0.593074	0.402597	0.190476	0.212121	0.402597	0.194805	2088.28	1220.64	39	0.361198	0.38808	0.374639											a	h	h	a	a	h	h	h	h	h	a	a	h	b	b	a
100019053S	SNP	100019053|F|0--30:C>A	TGCAGAATAACAAACAATAAAACAGATATACTTTTACAGATCGGAAGAGCGGTTCAGCAGGAATGCCGA		0	0	0.809524	0.809524	0.775401	0.716578	0.627706	0.580087	0.411255	0.181818	0.229437	0.398268	0.190476	2831.26	1482.34	30	0.348309	0.406188	0.377248											a	h	h	b	h	b	h	a	b	h	b	b	h	a	h	h
100006559S	SNP	100006559|F|0--42:A>C	TGCAGGACTCGCCACACTAATCCGTTGCAATATGAGTATATGACGAAACATTTTGGAAAATTACAGATC		0	0	0.831169	0.831169	0.729167	0.75	0.606061	0.623377	0.4329	0.225108	0.207792	0.398268	0.168831	2274.67	1193.4	42	0.394965	0.375	0.384983											a	h	b	b	b	a	h	h	h	b	h	h	h	h	h	a
100003821S	SNP	100003821|F|0--27:C>T	TGCAGGCAGCTACATATAATGCATCCACCAACTTATGCAAGAACCGAATCCTAGATGATTTGCTCACTG		0	0	0.835498	0.835498	0.803109	0.673575	0.670996	0.562771	0.437229	0.164502	0.272727	0.398268	0.164502	2260.89	1571.57	27	0.31625	0.439743	0.377997											a	h	h	h	b	h	h	b	h	h	h	h	a	h	h	b
100014586S	SNP	100014586|F|0--38:T>C	TGCAGTTTACCACCACAGACATCCTTTCATACCTTTATTTGAACCTAAAATTTGACAGAAGCAAGTGTT		0	0	0.831169	0.831169	0.796875	0.682292	0.662338	0.5671	0.4329	0.168831	0.264069	0.398268	0.168831	1222.52	648.93	38	0.32373	0.433539	0.378635											a	h	h	h	b	a	h	h	h	h	h	h	h	b	b	a
100020481S	SNP	100020481|F|0--64:C>T	TGCAGAATCTGATGAAACAGATGGGAACAAAAATATAATCAGACAAGAGTTTATTTATATCTTGCACAG		0	0	0.835498	0.835498	0.792746	0.683938	0.662338	0.571429	0.437229	0.17316	0.264069	0.398268	0.164502	901.819	475.13	64	0.328599	0.432334	0.380467											a	h	h	h	b	b	h	b	h	h	b	h	a	h	h	b
100003518S	SNP	100003518|F|0--48:A>C	TGCAGATGAAAGGATGTATTTTCCATCTTCGGTGAAAGCAACACAACGAACACCTCCCTGTAAAACATT		0	0	0.839827	0.839827	0.757732	0.71134	0.636364	0.597403	0.445887	0.203463	0.242424	0.393939	0.160173	4117.49	2196.37	48	0.367148	0.410671	0.38891											a	h	h	b	h	h	a	a	b	a	b	b	a	a	h	h
100005994S	SNP	100005994|F|0--54:G>T	TGCAGTTTCGGCTACAAAATTCTGAAACTAATCATCAAAGATTTGAACTTTCTTGATCATCTCTAAGGT		0	0	0.813853	0.813853	0.840426	0.643617	0.683983	0.52381	0.419913	0.12987	0.290043	0.393939	0.186147	1856.89	1159.49	54	0.268221	0.458748	0.363485											a	h	h	b	b	h	h	h	a	h	h	a	h	b	h	h
100045396S	SNP	100045396|F|0--7:T>G	TGCAGGATGAAGATTCTTAGTGCAACTTGAAGACCGGGTCGTCCTCAGCTTTACAGATCGGAAGAGCGG		0	0	0.831169	0.831169	0.697917	0.776042	0.580087	0.645022	0.437229	0.251082	0.186147	0.393939	0.168831	1520.81	746.268	7	0.421658	0.347602	0.38463											a	h	h	h	b	h	h	b	b	h	h	h	h	h	h	h
100011269S	SNP	100011269|F|0--52:G>A	TGCAGCTCCACATTGCTTTATGTGTATTTGCTGTGGTTGCTCCACCTGTTGTGTTCAAAGGAAATATCT		0	0	0.831169	0.831169	0.755208	0.71875	0.627706	0.597403	0.437229	0.203463	0.233766	0.393939	0.168831	1268.75	670.267	52	0.369737	0.404297	0.387017											a	h	h	a	h	h	h	h	b	a	h	h	h	b	b	a
100027076S	SNP	100027076|F|0--47:A>C	TGCAGCTTCATTACGTTCAGGCAAAGCGTGATCCAGACGCCACACATAAATCCCATTACAGATCGGAAG		0	0	0.831169	0.831169	0.703125	0.770833	0.584416	0.640693	0.437229	0.246753	0.190476	0.393939	0.168831	1205.93	646.472	47	0.41748	0.353299	0.38539											a	h	h	h	b	b	h	b	h	h	b	h	a	h	h	b
100021536S	SNP	100021536|F|0--45:A>G	TGCAGAGTGTGTGGAATAGAGTGAGAGATCCACGACCGAATCATGACAATATATACCAACATTTCTAAT		0	0	0.831169	0.831169	0.807292	0.666667	0.670996	0.554113	0.437229	0.160173	0.277056	0.393939	0.168831	1075.06	596.556	45	0.311144	0.444444	0.377794											a	h	h	b	b	a	h	h	h	h	h	h	h	h	b	a
100065759S	SNP	100065759|F|0--26:C>T	TGCAGAAAAGCAAAAGATAAGTTTGACAGTAAACACAACGATGGTTTACAGATCGGAAGAGCGGTTCAG		0	0	0.839827	0.839827	0.716495	0.747423	0.601732	0.627706	0.450216	0.238095	0.212121	0.38961	0.160173	2607.21	1302.49	26	0.40626	0.377564	0.391912											a	h	b	h	b	h	h	h	h	b	h	h	h	h	b	a
100018725-1S	SNP	100018725|F|0--60:A>T	TGCAGTTGCCTCTCCAGTGACCTTGACAGATTCTGATCGACAAGGTCTAATGGGGATCTCAGATGAGCA		0	0	0.822511	0.822511	0.810526	0.663158	0.666667	0.545455	0.4329	0.155844	0.277056	0.38961	0.177489	1733.72	746.068	60	0.307147	0.446759	0.376953											a	h	b	b	b	h	h	h	h	h	h	h	h	h	b	a
100009134S	SNP	100009134|F|0--53:A>G	TGCAGTTTTTCTCACACCTACAAGAAGACACCATGCAGGCTACTTTTATCCCAAAACTTCACAAAGCTT		0	0	0.831169	0.831169	0.75	0.71875	0.623377	0.597403	0.441558	0.207792	0.233766	0.38961	0.168831	1537.81	775.01	53	0.375	0.404297	0.389648											a	h	b	b	h	b	h	b	h	h	h	h	b	a	h	b
100055569S	SNP	100055569|F|0--54:A>G	TGCAGGTTCTAAAATCATACGGCCCACCGAGAGTGATAAATGAAGACTTCATCGATCATCTTCTTCAAC		0	0	0.874459	0.874459	0.762376	0.683168	0.666667	0.597403	0.484848	0.207792	0.277056	0.38961	0.125541	1376.81	746.058	54	0.362317	0.432899	0.397608											a	h	h	b	b	h	h	b	b	h	a	h	a	b	h	b
100009800S	SNP	100009800|F|0--54:A>G	TGCAGTTATTAGAAAATGACAGCCTCTCCAAAAATCATACTGAGCTTTGTGCATACAATAAAAGGAGAT		0	0	0.839827	0.839827	0.752577	0.71134	0.632035	0.597403	0.450216	0.207792	0.242424	0.38961	0.160173	1313.32	728.601	54	0.372409	0.410671	0.39154											a	h	h	b	b	h	h	h	a	h	h	a	h	b	h	h
100026108S	SNP	100026108|F|0--48:A>G	TGCAGACTCTTTACCTCAGCCTTCTTGGCAGCATCCCTCAGAATATGTACTTACAGATCGGAAGAGCGG		0	0	0.831169	0.831169	0.78125	0.885417	0.649351	0.735931	0.277056	0.181818	0.0952381	0.554113	0.168831	1065.84	360.036	48	0.341797	0.202908	0.272352											a	c	b	h	h	h	h	h	b	h	h	a	h	h	a	h
100043516S	SNP	100043516|F|0--57:C>T	TGCAGAGTAAACACACGGGGAGCCAGAATATGAAGGGATCATCTAGCGCTAAAGCTTCAGTGGAAAAAT		0	0	0.805195	0.805195	0.752688	0.731183	0.606061	0.588745	0.415584	0.199134	0.21645	0.38961	0.194805	867.44	452.063	57	0.372297	0.393109	0.382703											a	h	h	b	b	h	h	b	b	h	a	h	a	b	h	b
100013326S	SNP	100013326|F|0--42:T>C	TGCAGGACGGTGATGAGGTTTCCATCTCATTTTCATGATCAATGTAAGAGGTTACAGATCGGAAGAGCG		0	0	0.835498	0.835498	0.84456	0.61658	0.705628	0.515152	0.450216	0.12987	0.320346	0.385281	0.164502	2703.46	1677.87	42	0.262557	0.472818	0.367688											a	h	h	h	a	h	b	h	h	b	h	h	h	b	h	h
100024886S	SNP	100024886|F|0--45:T>G	TGCAGTATCCGATTCTTCTTTTCGGAGTCTCGAGCTTCCTCAAGTTTCCGGTGAATCGATTACAGATCG		0	0	0.835498	0.835498	0.746114	0.715026	0.623377	0.597403	0.450216	0.212121	0.238095	0.385281	0.164502	2376.95	1391.75	45	0.378856	0.407528	0.393192											a	h	h	b	b	h	h	h	a	h	h	a	h	b	a	h
100028654S	SNP	100028654|F|0--45:T>G	TGCAGGTCATCTTTCTAAAGGTTTACATGCATACAATCTTCTATATGTTACAGATCGGAAGAGCGGTTC		0	0	0.835498	0.835498	0.777202	0.683938	0.649351	0.571429	0.450216	0.186147	0.264069	0.385281	0.164502	1905.52	1033.34	45	0.346318	0.432334	0.389326											a	h	h	h	b	a	h	h	h	b	h	h	h	b	b	a
100007583S	SNP	100007583|F|0--7:A>G	TGCAGTCACTATGGCTCTCGCCTCTCTTCTACTTATTTGATAACCATTGATCTGATCAGTGGAGCTCCA		0	0	0.835498	0.835498	0.797927	0.663212	0.666667	0.554113	0.450216	0.168831	0.281385	0.385281	0.164502	1886.98	1067.72	7	0.322478	0.446723	0.384601											a	h	b	h	b	h	h	h	h	b	h	h	h	h	h	a
100021197S	SNP	100021197|F|0--14:T>A	TGCAGGTGGAAGCCTTACAGAAGGATCATGATCAGTCTCTCGCTGAGCTCAAGTTACAGATCGGAAGAG		0	0	0.835498	0.835498	0.740933	0.720207	0.619048	0.601732	0.450216	0.21645	0.233766	0.385281	0.164502	1835.36	908.312	14	0.383903	0.403018	0.39346											a	h	b	b	b	a	h	h	h	b	h	h	h	h	b	a
100012359S	SNP	100012359|F|0--18:G>A	TGCAGCAATATCATACTCGTCTCCATCGCCGTTACAGTAACATAACCACCACCGCCACAACTTTTTCTC		0	0	0.82684	0.82684	0.842932	0.623037	0.69697	0.515152	0.441558	0.12987	0.311688	0.385281	0.17316	1468.28	872.303	18	0.264795	0.469724	0.36726											a	h	h	b	h	h	h	h	h	b	h	h	h	b	a	h
100016269S	SNP	100016269|F|0--56:T>G	TGCAGGGGCATAATTTTGTAACAATTTCCTGATCAACAATAACCCCATCAAAGGGCTTGCTGCCTCAAA		0	0	0.835498	0.835498	0.839378	0.621762	0.701299	0.519481	0.450216	0.134199	0.316017	0.385281	0.164502	915.741	573.084	56	0.269645	0.470348	0.369997											a	h	h	b	b	h	h	h	a	h	h	a	h	b	a	h
100047522S	SNP	100047522|F|0--42:C>A	TGCAGACAGAGTTGACAAATGCCATTGGACGGAGAAAATGGGCAAAAACATTACAGATCGGAAGAGCGG		0	0	0.813853	0.813853	0.734043	0.734043	0.597403	0.597403	0.4329	0.21645	0.21645	0.380952	0.186147	3966.9	1863.19	42	0.390448	0.390448	0.390448											a	h	h	b	h	h	a	a	b	a	h	h	a	a	h	h
100046251S	SNP	100046251|F|0--51:A>G	TGCAGGTTTCACATTACCCGATAGGCCGATACAAGGTAACTATACACCTAAAAAAACAACAAACAAGAT		0	0	0.82684	0.82684	0.827225	0.633508	0.683983	0.52381	0.445887	0.142857	0.30303	0.380952	0.17316	2187.41	1016.48	51	0.285847	0.464351	0.375099											a	h	h	h	b	h	h	h	a	h	h	a	h	b	h	h
100007143S	SNP	100007143|F|0--41:C>T	TGCAGAATAGCATCATATATCAATCAATAAACATAAAATACCTTGATTTCTTACAGATCGGAAGAGCGG		0	0	0.831169	0.831169	0.75	0.708333	0.623377	0.588745	0.450216	0.207792	0.242424	0.380952	0.168831	1934.56	1047.04	41	0.375	0.413194	0.394097											a	h	h	a	h	a	h	h	b	h	h	h	h	b	h	a
100012465S	SNP	100012465|F|0--54:T>C	TGCAGTTCAAAGTTTCTCTTGTATAATAGTCCCATTATATACACGTTGACGTTTTATCAGGTTGAGTTA		0	0	0.831169	0.831169	0.75	0.708333	0.623377	0.588745	0.450216	0.207792	0.242424	0.380952	0.168831	1482.07	805.132	54	0.375	0.413194	0.394097											a	h	h	h	b	h	h	h	a	h	h	a	h	b	a	h
100016259S	SNP	100016259|F|0--38:A>G	TGCAGATGTTTTAGCTAAATCTTTGTTGTATCACTCAAACTCTGTACTGCGACGTTACAGATCGGAAGA		0	0	0.835498	0.835498	0.73057	0.725389	0.61039	0.606061	0.454545	0.225108	0.229437	0.380952	0.164502	1350.5	648.875	38	0.393675	0.3984	0.396037											a	h	b	b	h	h	h	b	h	a	h	h	b	a	h	b
100011339S	SNP	100011339|F|0--22:A>G	TGCAGTTGGATACTTTTAGGGTATATTTATCTAGCTAAACATACCTTACACGATGTAACGTCATTTCGA		0	0	0.835498	0.835498	0.756477	0.699482	0.632035	0.584416	0.454545	0.203463	0.251082	0.380952	0.164502	1325.77	665.975	22	0.368439	0.420414	0.394427											a	h	a	b	h	h	h	a	b	h	b	h	a	a	b	h
3089405S	SNP	3089405|F|0--42:A>G	TGCAGAGAAAGAGACTGAGAACAAGGGCAGCATAGCAGCAGAAGCAAACGGAGAAAAGAATGAGCCTAA		0	0	0.844156	0.844156	0.774359	0.676923	0.65368	0.571429	0.463203	0.190476	0.272727	0.380952	0.155844	1306.52	741.459	42	0.349454	0.437396	0.393425											a	h	h	h	h	a	h	b	b	b	h	b	a	b	h	h
100015665S	SNP	100015665|F|0--48:A>C	TGCAGAAGTTAGCTGGTTCAAGGAAGTTTGGTTCAAAGGAGCAACACCAAGGTTGGGTTTCCACATGTG		0	0	0.831169	0.831169	0.796875	0.661458	0.662338	0.549784	0.450216	0.168831	0.281385	0.380952	0.168831	1168.74	690.232	48	0.32373	0.447862	0.385796											a	h	h	a	a	a	h	h	h	h	a	a	h	b	b	a
100012227S	SNP	100012227|F|0--66:G>T	TGCAGATTCATAAGCTTTGTGACTTAGTTTGACCTCAGAGAAACCTACCATCTTCATCAAGTAGCTGGA		0	0	0.831169	0.831169	0.71875	0.739583	0.597403	0.614719	0.450216	0.233766	0.21645	0.380952	0.168831	1152.81	586.623	66	0.404297	0.3852	0.394748											a	h	b	h	b	h	h	h	h	b	h	h	h	h	b	a
100029527S	SNP	100029527|F|0--23:A>G	TGCAGCCATAAGCGAGTACATGCACTTTGAGGGTTCTGATCATAGGCCCCTATTACAGATCGGAAGAGC		0	0	0.839827	0.839827	0.747423	0.706186	0.627706	0.593074	0.458874	0.212121	0.246753	0.380952	0.160173	1046.58	511.086	23	0.377564	0.414975	0.39627											a	h	h	h	h	h	h	h	b	a	h	a	h	b	b	h
100019220S	SNP	100019220|F|0--24:A>C	TGCAGTTCAAAGTTCCATATGAGAATGCTTGGGTAAAACATGTTACAGATCGGAAGAGCGGTTCAGCAG		0	0	0.831169	0.831169	0.765625	0.6875	0.636364	0.571429	0.454545	0.194805	0.25974	0.376623	0.168831	3625.39	2041.92	24	0.358887	0.429688	0.394287											a	h	h	b	h	h	h	a	b	h	b	h	a	a	b	h
100037885S	SNP	100037885|F|0--21:C>T	TGCAGTAAGTTTTGTCTCTTTCTCTCTTTCTAGACCGTCTTTACAGATCGGAAGAGCGGTTCAGCAGGA		0	0	0.835498	0.835498	0.689119	0.761658	0.575758	0.636364	0.458874	0.25974	0.199134	0.376623	0.164502	2854.52	610.701	21	0.428468	0.36307	0.395769											a	h	h	b	h	h	a	b	b	a	b	h	b	a	h	b
100007219S	SNP	100007219|F|0--48:G>A	TGCAGGTAATAAATTGTCTTTCTAGTCAGCTGAATTTACTGACAAAAGGAAAAGGCTGTTTGTGACCGC		0	0	0.831169	0.831169	0.770833	0.682292	0.640693	0.5671	0.454545	0.190476	0.264069	0.376623	0.168831	1984.99	1071.95	48	0.353299	0.433539	0.393419											a	h	a	b	h	b	h	a	b	h	b	h	a	a	b	h
100058165S	SNP	100058165|F|0--24:T>A	TGCAGATTTTCTAGTGACCGATCTTACCATTTTTGGTACAACTATTACAGATCGGAAGAGCGGTTCAGC		0	0	0.839827	0.839827	0.706186	0.742268	0.593074	0.623377	0.463203	0.246753	0.21645	0.376623	0.160173	1968.01	956.099	24	0.414975	0.382612	0.398794											a	h	b	b	b	a	h	h	h	b	h	h	h	h	b	a
100011295S	SNP	100011295|F|0--59:G>C	TGCAGATCATACCCATTCTTCCTTCGAAATCAGCGACCAGTCTTCGATTTCCCGTAAAAGCTTGATTTA		0	0	0.831169	0.831169	0.765625	0.6875	0.636364	0.571429	0.454545	0.194805	0.25974	0.376623	0.168831	1673.23	928.317	59	0.358887	0.429688	0.394287											a	h	a	b	h	h	h	a	b	h	b	h	a	a	b	h
100062297S	SNP	100062297|F|0--23:A>G	TGCAGGGAAACATGCTATTGGGTATCAATGGGTGTTTACAGATCGGAAGAGCGGTTCAGCAGGAATGCC		0	0	0.839827	0.839827	0.664948	0.783505	0.558442	0.658009	0.463203	0.281385	0.181818	0.376623	0.160173	1618.35	737.168	23	0.445584	0.33925	0.392417											a	h	a	b	h	h	h	a	b	h	b	h	a	a	b	h
100015762S	SNP	100015762|F|0--59:T>C	TGCAGATTGCATGTGTGATGGTAGGGTCTGATAGAGCATCAATCAATCGACCGATGAAATGCTCTTGCC		0	0	0.835498	0.835498	0.740933	0.709845	0.619048	0.593074	0.458874	0.21645	0.242424	0.376623	0.164502	1402.3	733.235	59	0.383903	0.411931	0.397917											a	h	h	b	b	h	h	h	a	h	h	a	h	b	a	h
100026166S	SNP	100026166|F|0--22:G>A	TGCAGAGATCAGTATAGGAGAAGCAGACATAATGCTTACAGATCGGAAGAGCGGTTCAGCAGGAATGCC		0	0	0.822511	0.822511	0.789474	0.668421	0.649351	0.549784	0.445887	0.17316	0.272727	0.376623	0.177489	1337.91	741.661	22	0.33241	0.443269	0.387839											a	h	h	b	b	h	h	h	a	h	h	a	h	b	a	h
100042532S	SNP	100042532|F|0--34:T>C	TGCAGGACCGGGTACAATCGAGTGAAATTTGTTTTGACTCCTAAAAGTTTTTATACAGGTATAAAACTC		0	0	0.805195	0.805195	0.763441	0.704301	0.614719	0.5671	0.428571	0.190476	0.238095	0.376623	0.194805	1194.99	614.794	34	0.361198	0.416522	0.38886											a	h	b	b	b	a	a	h	h	b	h	h	h	h	h	a
100020055S	SNP	100020055|F|0--55:A>G	TGCAGCGTGCCAGATTTTGAAATGGCCAAATCTATCAATCTGCATGTGAAGAAGGAAGAGATGTAAGAT		0	0	0.831169	0.831169	0.666667	0.786458	0.554113	0.65368	0.454545	0.277056	0.177489	0.376623	0.168831	1099.32	502.008	55	0.444444	0.335883	0.390164											a	h	b	b	h	b	h	b	h	a	h	h	b	a	h	b
100004894S	SNP	100004894|F|0--55:G>T	TGCAGATACAAGGCCAGGATATAGTAGAAGTACCACTCTCTACGCTTCAGGAATTGCTTACAGATCGGA		0	0	0.839827	0.839827	0.798969	0.64433	0.670996	0.541126	0.467532	0.168831	0.298701	0.372294	0.160173	2383.42	1203.11	55	0.321235	0.458338	0.389786											a	h	b	b	b	h	h	h	h	b	h	h	h	h	b	a
100004114S	SNP	100004114|F|0--53:A>T	TGCAGTTCACTAAATCACTTGAACATGAGCCAGCTTTGCAACAGATCAACTAAAAGAAAGGCAAAATGA		0	0	0.805195	0.805195	0.822581	0.639785	0.662338	0.515152	0.4329	0.142857	0.290043	0.372294	0.194805	2275.46	1270.61	53	0.291883	0.46092	0.376402											a	h	h	h	h	h	h	b	h	a	h	h	h	a	b	a
100010485S	SNP	100010485|F|0--21:A>G	TGCAGATAATCATGCTGACATATTTGCTAAGCCGGTTCCTCACAGAAAATTTACAGATCGGAAGAGCGG		0	0	0.82684	0.82684	0.774869	0.675393	0.640693	0.558442	0.454545	0.186147	0.268398	0.372294	0.17316	2072.37	1042.74	21	0.348894	0.438475	0.393684											a	h	h	b	h	h	h	a	b	h	b	h	a	a	b	h
100005885S	SNP	100005885|F|0--56:G>T	TGCAGAAACTCAATACCAAACTCATATAAACAAAAGATGATGAATGAATTTGGAACGGAAGAAAAGAGG		0	0	0.82684	0.82684	0.685864	0.764398	0.5671	0.632035	0.454545	0.25974	0.194805	0.372294	0.17316	2024	1101.28	56	0.430909	0.360187	0.395548											a	h	a	b	h	b	h	a	b	h	b	b	a	a	h	h
100034764S	SNP	100034764|F|0--44:A>T	TGCAGCAAGAGGTGCTAGCTGAACCGTTGTGTGATCCAAGATTGATTGTCGGCTGCATATAGTAGACCA		0	0	0.831169	0.831169	0.765625	0.682292	0.636364	0.5671	0.458874	0.194805	0.264069	0.372294	0.168831	1503.6	819.182	44	0.358887	0.433539	0.396213											a	h	a	b	h	b	h	a	b	h	b	h	a	a	b	h
100030618S	SNP	100030618|F|0--67:A>C	TGCAGCTCTGTGTCATGACCGGTTCAAGGCTCCCCGGCAATATCAATAGCGTACTCCAAGACATTCAAA		0	0	0.822511	0.822511	0.768421	0.684211	0.632035	0.562771	0.450216	0.190476	0.25974	0.372294	0.177489	1338.12	733.423	67	0.3559	0.432133	0.394017											a	h	h	b	b	h	h	h	a	h	h	h	h	b	a	h
100015720S	SNP	100015720|F|0--43:C>T	TGCAGCTTCTCAGCTTTTGAAAATGCGTTTACTCTTATTTCTTCAGAAACATAAACTTGATTCGACAAC		0	0	0.831169	0.831169	0.78125	0.666667	0.649351	0.554113	0.458874	0.181818	0.277056	0.372294	0.168831	910.57	536.284	43	0.341797	0.444444	0.393121											a	h	b	b	b	a	h	h	h	b	h	h	h	h	b	a
100014975S	SNP	100014975|F|0--39:G>A	TGCAGCTTATTATATTATTCAATGTCATTTCATTCTCTCGTAATCAATAGTATAACTACCCATTTACAA		0	0	0.818182	0.818182	0.756614	0.698413	0.619048	0.571429	0.445887	0.199134	0.246753	0.372294	0.181818	876.234	551.751	39	0.368299	0.421265	0.394782											a	h	h	b	a	h	b	h	b	b	h	h	h	h	h	b
100026679S	SNP	100026679|F|0--25:A>C	TGCAGTAGTAAGTAGCACACAAGTTATACGAATGTGTCAGACTATAACTTACAGATCGGAAGAGCGGTT		0	0	0.835498	0.835498	0.720207	0.720207	0.601732	0.601732	0.467532	0.233766	0.233766	0.367965	0.164502	1795.24	907.96	25	0.403018	0.403018	0.403018											a	h	b	b	b	a	h	h	h	h	h	h	h	h	b	a
100011998S	SNP	100011998|F|0--19:T>C	TGCAGTCGGTTTAGCATTTTTACTTACAAAAAAAGAAATCAATTCAAAATAATTCTCGATTACAGATCG		0	0	0.818182	0.818182	0.746032	0.703704	0.61039	0.575758	0.450216	0.207792	0.242424	0.367965	0.181818	1458.88	749.077	19	0.378937	0.41701	0.397973											a	h	h	b	b	h	h	h	a	h	h	a	h	b	a	h
100008135S	SNP	100008135|F|0--51:A>G	TGCAGATAGAAGAAAATTGAGTCCCATACTCAATCTTTCTTCCAAGAGAGCAGATGCAACACCGTTGGA		0	0	0.813853	0.813853	0.840426	0.611702	0.683983	0.497835	0.445887	0.12987	0.316017	0.367965	0.186147	1415.37	885.655	51	0.268221	0.475045	0.371633											a	h	h	b	h	h	h	h	h	b	h	h	h	b	a	h
100016500S	SNP	100016500|F|0--13:G>A	TGCAGCTGGAGACGAATCATAGGGTAAACCACTTTCTTCATCTTCAATAATTTGTTTACTAGCCATGAG		0	0	0.82684	0.82684	0.848168	0.596859	0.701299	0.493506	0.458874	0.125541	0.333333	0.367965	0.17316	1180.8	726.361	13	0.257559	0.481237	0.369398											a	h	h	h	b	h	h	h	a	b	h	a	h	b	a	h
100015557S	SNP	100015557|F|0--39:A>G	TGCAGGCCAGTGTCCGTCATCAGCCTGCAAAGCAGCTAAATAAAGCACCCCTCTTCTCAGTGCTGCCCT		0	0	0.831169	0.831169	0.796875	0.645833	0.662338	0.536797	0.463203	0.168831	0.294372	0.367965	0.168831	1031.59	588.961	39	0.32373	0.457465	0.390598											a	h	b	b	b	a	h	h	h	b	h	h	h	h	b	a
100022647S	SNP	100022647|F|0--40:A>G	TGCAGCCACTTTGGAGGAGCCCCCAAGTGCAGCATAATCTACCGAGTTCTAAAAGAAAAAGAAATGCAA		0	0	0.82684	0.82684	0.748691	0.696335	0.619048	0.575758	0.458874	0.207792	0.251082	0.367965	0.17316	970.916	580.429	40	0.376305	0.422905	0.399605											a	h	h	h	a	h	b	h	b	b	h	h	h	h	h	b
100022874S	SNP	100022874|F|0--13:T>G	TGCAGGTGCATTGTCAGAAGCAGGAGACTAAAGACCTATCAGCTAAAAACTCAGCCAACCGCCTAAGCG		0	0	0.831169	0.831169	0.802083	0.640625	0.666667	0.532468	0.463203	0.164502	0.298701	0.367965	0.168831	956.934	559.71	13	0.317491	0.460449	0.38897											a	h	h	b	b	h	h	h	a	h	h	a	h	b	a	h
100028210S	SNP	100028210|F|0--43:C>T	TGCAGTCAAAAGCATTGCGTATCATACTGATGACTCGAAGTTGCTTCCTGCTTTACAGATCGGAAGAGC		0	0	0.831169	0.831169	0.8125	0.630208	0.675325	0.52381	0.463203	0.155844	0.307359	0.367965	0.168831	932.573	484.991	43	0.304688	0.466092	0.38539											a	h	h	b	b	h	h	h	a	h	h	a	h	b	a	h
100031593S	SNP	100031593|F|0--67:T>G	TGCAGAAAGAAATTACTAACCTGAGGAGGGGGCAGAGATGAAACCCAGTCTGATGCATGTGTTGGAATA		0	0	0.835498	0.835498	0.668394	0.772021	0.558442	0.645022	0.467532	0.277056	0.190476	0.367965	0.164502	900.068	401.694	67	0.443287	0.352009	0.397648											a	h	h	h	h	b	a	a	b	a	b	b	a	a	h	h
100010539S	SNP	100010539|F|0--63:A>G	TGCAGACTTCATTGGAAGACGCTAATAGAAGTCTTCATGTGATAGAGGCTGAAGTTTCTTAGTAAGAAA		0	0	0.831169	0.831169	0.739583	0.697917	0.614719	0.580087	0.467532	0.21645	0.251082	0.363636	0.168831	3214.73	1602.82	63	0.3852	0.421658	0.403429											a	h	h	b	h	h	a	h	b	a	b	h	b	a	h	b
100011913S	SNP	100011913|F|0--11:G>C	TGCAGAGTCTCGACAAGATCCTGAAGTAGTCTAAGAAGCTATATGCGTGATCTAAATCAATAAAGCAAT		0	0	0.831169	0.831169	0.682292	0.755208	0.5671	0.627706	0.467532	0.264069	0.203463	0.363636	0.168831	2429.87	1125.93	11	0.433539	0.369737	0.401638											a	h	a	b	h	h	h	a	b	h	b	b	a	a	h	h
100008079S	SNP	100008079|F|0--59:A>C	TGCAGTTGGAGAGAGATGGTTGTTTGGGCGACTTTAGAAAAGCTACAAGTCATCCGAGCAAACATTACA		0	0	0.835498	0.835498	0.84456	0.590674	0.705628	0.493506	0.471861	0.12987	0.341991	0.363636	0.164502	1480.64	1152.8	59	0.262557	0.483557	0.373057											a	h	h	a	h	a	h	h	b	a	h	h	h	b	b	a
100042873S	SNP	100042873|F|0--20:T>C	TGCAGAGAAATTAGCAACACTTGAAAAAGTTGCTTACAGATCGGAAGAGCGGTTCAGCAGGAATGCCGA		0	0	0.831169	0.831169	0.713542	0.723958	0.593074	0.601732	0.467532	0.238095	0.229437	0.363636	0.168831	1423.59	728.23	20	0.4088	0.399685	0.404243											a	h	h	b	h	h	a	h	b	a	b	a	h	a	h	b
100059505S	SNP	100059505|F|0--20:A>G	TGCAGAACAATGGGTGTTTCATTTGGAATGGGTTGTAGCATAAATTACAGATCGGAAGAGCGGTTCAGC		0	0	0.822511	0.822511	0.726316	0.715789	0.597403	0.588745	0.458874	0.225108	0.233766	0.363636	0.177489	1355.76	758.715	20	0.397562	0.40687	0.402216											a	h	h	b	b	h	h	h	a	h	h	a	h	b	a	h
3131700S	SNP	3131700|F|0--34:G>C	TGCAGCTGAGGAAAAAACATGTCGTGGAAGGTCTGTCTGTAAAACACAAATCAAAATTTACAGATCGGA		0	0	0.896104	0.896104	0.753623	0.652174	0.675325	0.584416	0.532468	0.220779	0.311688	0.363636	0.103896	1286.18	680.595	34	0.371351	0.453686	0.412518											a	h	b	h	h	b	h	a	h	h	b	h	b	b	a	h
100026048S	SNP	100026048|F|0--24:G>A	TGCAGCATGAATCTGTATCTGAAAGTCTTTACGATTACAGATCGGAAGAGCGGTTCAGCAGGAATGCCG		0	0	0.835498	0.835498	0.704663	0.73057	0.588745	0.61039	0.471861	0.246753	0.225108	0.363636	0.164502	1155.86	735.713	24	0.416226	0.393675	0.40495											a	h	b	h	b	h	b	h	h	b	h	h	h	h	h	a
100003532S	SNP	100003532|F|0--29:C>T	TGCAGTTGAGCTGTTAGTACGACCTTTTTCATATACCTGATGAGATATGTAAACGTAAGAATGTTTACA		0	0	0.831169	0.831169	0.744792	0.6875	0.619048	0.571429	0.471861	0.212121	0.25974	0.359307	0.168831	2741.08	1427.4	29	0.380154	0.429688	0.404921											a	h	h	b	h	h	h	h	b	a	b	h	b	a	h	b
100004373S	SNP	100004373|F|0--34:C>A	TGCAGAAAATAAGCACAATGAAAATATTTTTGTACACAATGCAATGCAAACATTATGATGGATTACTCT		0	0	0.835498	0.835498	0.709845	0.720207	0.593074	0.601732	0.47619	0.242424	0.233766	0.359307	0.164502	2464.63	1275.31	34	0.411931	0.403018	0.407474											a	h	h	b	h	h	a	h	b	a	h	h	b	a	h	h
100023973S	SNP	100023973|F|0--15:G>C	TGCAGGACCCGTTCAGTCTGACAAGTCATGTGGTGGACCATTCTGAATTGGGAGTTCATATTAGGGTTG		0	0	0.82684	0.82684	0.638743	0.795812	0.528139	0.658009	0.467532	0.298701	0.168831	0.359307	0.17316	2305.39	971.497	15	0.461501	0.324991	0.393246											a	h	h	a	h	h	b	h	a	a	h	h	b	h	h	h
100020047S	SNP	100020047|F|0--45:G>C	TGCAGTTTGGCACTTATGATATGTTCAAGCGGTGGATGATGGTAAGTGCATTTACAGATCGGAAGAGCG		0	0	0.839827	0.839827	0.747423	0.680412	0.627706	0.571429	0.480519	0.212121	0.268398	0.359307	0.160173	1408.82	818.279	45	0.377564	0.434903	0.406233											a	h	h	h	a	h	b	h	h	b	h	h	h	b	a	h
100013304S	SNP	100013304|F|0--67:C>T	TGCAGCTGCTTCCGCCTCATGTGCTTTCATAGTCTTCTGGCTAACTCTGTATTATTTTGGACATTTTCC		0	0	0.82684	0.82684	0.774869	0.659686	0.640693	0.545455	0.467532	0.186147	0.281385	0.359307	0.17316	1073.66	606.439	67	0.348894	0.449001	0.398947											a	h	a	b	h	b	h	a	b	h	h	b	a	a	b	h
100036819S	SNP	100036819|F|0--43:A>C	TGCAGCTGCTCACCAGCTCATGTATCCATCCTATGGGTGAGCTATATTTATATATTTACAGATCGGAAG		0	0	0.831169	0.831169	0.838542	0.59375	0.69697	0.493506	0.471861	0.134199	0.337662	0.359307	0.168831	972.584	551.237	43	0.270779	0.482422	0.3766											a	h	h	a	a	a	h	h	b	a	h	h	h	b	b	a
100003413S	SNP	100003413|F|0--38:C>T	TGCAGTTGCCAGGTTCTTTTGTTTGTTTTCAATTCTACCATCAGTTTCCTCAAAGATTACAGATCGGAA		0	0	0.835498	0.835498	0.73057	0.694301	0.61039	0.580087	0.480519	0.225108	0.255411	0.354978	0.164502	2666.33	1407.35	38	0.393675	0.424495	0.409085											a	h	h	b	h	h	a	h	b	a	b	h	b	a	h	b
100017511S	SNP	100017511|F|0--14:C>A	TGCAGGTACATCTCCTTACACAATTTTCTCCAGCGATGCATGTGTTTGATAGTTTTTTTGGAAAGAACA		0	0	0.835498	0.835498	0.782383	0.642487	0.65368	0.536797	0.480519	0.181818	0.298701	0.354978	0.164502	1818.71	608.896	14	0.340519	0.459395	0.399957											a	h	b	b	b	a	h	h	h	b	h	h	h	h	b	a
100044036S	SNP	100044036|F|0--25:A>G	TGCAGACAGACCTGGTTATTCTGAAAAATCCCCTTTGGGTTTACAGATCGGAAGAGCGGTTCAGCAGGA		0	0	0.831169	0.831169	0.692708	0.734375	0.575758	0.61039	0.47619	0.255411	0.220779	0.354978	0.168831	983.608	469.037	25	0.425727	0.390137	0.407932											a	h	h	b	h	a	h	b	h	a	h	h	h	a	b	a
100027446S	SNP	100027446|F|0--68:A>G	TGCAGCCGATGCTCTCCTCCATCATATCCGAGAACCAATCCGCCTTTGTGCCTGGGAGGGCTATCTCGA		0	0	0.831169	0.831169	0.807292	0.619792	0.670996	0.515152	0.47619	0.160173	0.316017	0.354978	0.168831	889.509	495.663	68	0.311144	0.4713	0.391222											a	h	h	b	b	h	h	h	a	h	h	a	h	b	a	h
100008340S	SNP	100008340|F|0--30:C>T	TGCAGTTACCTGTCCGTATAGTTTCACAACCATTATAATATTTTTGTACAATAACTTTGTAACAGTATT		0	0	0.831169	0.831169	0.755208	0.666667	0.627706	0.554113	0.480519	0.203463	0.277056	0.350649	0.168831	1514.29	893.006	30	0.369737	0.444444	0.407091											a	h	h	h	h	b	a	a	b	a	b	b	a	a	h	h
[truncated: 5,510 more rows]
[truncated: 154 more columns]
