# Supplementary material for: Co-linearity and divergence of the A subgenome of Brassica juncea compared with other Brassica species carrying different A subgenomes
Source: BMC Genomics. 2016 Jan 5;17:18. doi: 10.1186/s12864-015-2343-1 (PMC4700566; doi:10.1186/s12864-015-2343-1)
Supplement: Additional file 2: — Information of the linkage map of the B. juncea constructed with SY-PM population. (XLSX 1052 kb) [file 12864_2015_2343_MOESM2_ESM.xlsx]

## Sheet: a all makers in the genetic map
Additional file 2 Information of the linkage map of the B. juncea constructed with SY-PM population
a All markers included in the genetic map
Locus	Linkage group	Position	Bin code and marker included	Marker type	Ancestral block	Species	num match	match order	BLOCK	Marker name	subject id	identity	alignment length	mismatches	gap openings	q.start	q.end	s.start	s.end	e-evalue	score
3145609S	A01	0		SNP marker
100059259S	A01	3.037		SNP marker
3090599S	A01	4.467		SNP marker	U	B. napus			U	3090599S	chrA01	94.12	51	1	2	1	49	447635	447585	2e-13	76.8
3101438S	A01	5.474		SNP marker	U	B. napus			U	3101438S	chrA01	92.45	53	3	1	1	53	446444	446495	8e-13	75
3103288S	A01	6.619		SNP marker	U	A. thaliana	1	1	U	3103288S	chr4	94.2	69	4	0	1	69	17478374	17478442	1e-22	105
3091245S	A01	9.046		SNP marker	U	A. thaliana	4	1	U	3091245S	chr4	97.92	48	1	0	18	65	17025012	17025059	2e-17	87.7
100085598	A01	9.631	bin001	DArT-SeqTM marker	U	A. thaliana	10	1	U	100085598	chr4	90.62	32	3	0	2	33	17031121	17031152	0.005	40.1
3085551			bin001	DArT-SeqTM marker
100061225S	A01	10.112		SNP marker	U	A. thaliana	3	1	U	100061225S	chr4	93.94	33	2	0	1	33	17025209	17025241	5e-06	50.1
3079582S	A01	10.609		SNP marker
3112010S	A01	15.49		SNP marker	U	A. thaliana	1	1	U	3112010S	chr4	92.42	66	5	0	1	66	16602945	16603010	2e-18	91.7
100021544	A01	19.773	bin002	DArT-SeqTM marker
3083750			bin002	DArT-SeqTM marker
3208284	A01	22.137	bin003	DArT-SeqTM marker	U	A. thaliana	2	1	U	3208284	chr4	90	30	3	0	13	42	16087703	16087732	0.081	36.2
3091379			bin003	DArT-SeqTM marker
3076726S	A01	22.503		SNP marker	U	A. thaliana	5	1	U	3076726S	chr4	93.1	58	4	0	1	58	15738553	15738496	4e-16	83.8
3092158	A01	27.679	bin004	DArT-SeqTM marker	U	A. thaliana	2	1	U	3092158	chr4	89.86	69	7	0	1	69	15190850	15190918	2e-15	81.8
3110798			bin004	DArT-SeqTM marker
100064122	A01	28.276		DArT-SeqTM marker	U	B. napus			U	100064122	chrA01	97.87	47	1	0	4	50	2784557	2784603	5e-15	82.4
3076324S	A01	28.828		SNP marker
3086103S	A01	30.232		SNP marker	U	A. thaliana	4	1	U	3086103S	chr4	86.36	66	9	0	1	66	14749683	14749748	6e-09	60
3089070S	A01	31.127		SNP marker	U	A. thaliana	2	1	U	3089070S	chr4	87.8	41	5	0	1	41	14587684	14587644	0.001	42.1
100102643	A01	31.607	bin005	DArT-SeqTM marker
3089868			bin005	DArT-SeqTM marker
100005889	A01	31.836	bin006	DArT-SeqTM marker
3161095			bin006	DArT-SeqTM marker
3092702S	A01	34.007		SNP marker	U	B. napus			U	3092702S	chrA01	97.62	42	0	1	1	42	3541708	3541748	1e-11	71.3
3092722	A01	34.366	bin007	DArT-SeqTM marker	U	A. thaliana	2	1	U	3092722	chr4	82.26	62	11	0	7	68	14403138	14403077	0.081	36.2
3119202			bin007	DArT-SeqTM marker
3109043			bin007	DArT-SeqTM marker
3143244S	A01	35.543		SNP marker	U	A. thaliana	10	1	U	3143244S	chr4	91.18	68	6	0	1	68	14080159	14080226	2e-17	87.7
3108882S	A01	36.122		SNP marker	U	B. napus			U	3108882S	chrA01	100	69	0	0	1	69	3949972	3950040	6e-29	128
100053780	A01	36.526	bin008	DArT-SeqTM marker
3085321			bin008	DArT-SeqTM marker	U	A. thaliana	1	1	U	3085321	chr4	91.38	58	5	0	1	58	14109306	14109249	9e-14	75.8
3075728S	A01	37.388	bin009	SNP marker	U	A. thaliana	1	1	U	3075728S	chr4	85.37	41	6	0	7	47	9897925	9897965	0.32	34.2
3131906			bin009	DArT-SeqTM marker
3135812			bin009	DArT-SeqTM marker
3081943S	A01	38.104		SNP marker	U	A. thaliana	3	1	U	3081943S	chr4	91.3	69	6	0	1	69	10146924	10146856	6e-18	89.7
3087214S	A01	38.678		SNP marker
3084628S	A01	39.076		SNP marker	U	A. thaliana	3	1	U	3084628S	chr4	93.94	66	4	0	4	69	10131728	10131663	7e-21	99.6
3115206	A01	40.144	bin010	DArT-SeqTM marker	U	B. napus			U	3115206	chrA01	100	45	0	0	1	45	5127988	5128032	1e-15	84.2
100053697			bin010	DArT-SeqTM marker
100034589			bin010	DArT-SeqTM marker
100011636			bin010	DArT-SeqTM marker	R	A. thaliana	3	1	R	3182349	chr5	91.67	60	5	0	2	61	4144181	4144240	6e-15	79.8
100098408	A01	41.575	bin011	DArT-SeqTM marker
3141450			bin011	DArT-SeqTM marker
3205196			bin011	DArT-SeqTM marker
100092514			bin011	DArT-SeqTM marker
3079307			bin011	DArT-SeqTM marker
3091166S	A01	41.822		SNP marker	U	A. thaliana	5	2	U	3091166S	chr4	85.42	48	7	0	21	68	10346709	10346756	0.005	40.1
3108244	A01	49.207	bin012	DArT-SeqTM marker
3120604			bin012	DArT-SeqTM marker
100061181S	A01	49.526		SNP marker	U	A. thaliana	3	1	U	100061181S	chr4	92.54	67	5	0	1	67	13007769	13007703	4e-19	93.7
3103628S	A01	50.337		SNP marker	U	A. thaliana	9	1	U	3103628S	chr4	94	50	2	1	1	50	13052795	13052747	2e-11	67.9
3075922S	A01	50.588		SNP marker	U	A. thaliana	6	1	U	3075922S	chr4	96.61	59	2	0	11	69	13157865	13157807	2e-21	101
3081333	A01	51.5	bin013	DArT-SeqTM marker
100025939			bin013	DArT-SeqTM marker
3100210			bin013	DArT-SeqTM marker
100016880			bin013	DArT-SeqTM marker	U	A. thaliana	1	1	U	100016880	chr4	91.18	68	6	0	2	69	13157873	13157940	2e-17	87.7
3098166			bin013	DArT-SeqTM marker
100010461	A01	52.238	bin014	DArT-SeqTM marker
3109585			bin014	DArT-SeqTM marker
3151633			bin014	DArT-SeqTM marker
3158726			bin014	DArT-SeqTM marker	J	A. thaliana	5	1	J	3081966	chr2	96.61	59	2	0	5	63	13530936	13530878	2e-21	101
100007483			bin014	DArT-SeqTM marker
3150404			bin014	DArT-SeqTM marker
3128726			bin014	DArT-SeqTM marker
3157749			bin014	DArT-SeqTM marker
100045421			bin014	DArT-SeqTM marker
3102948			bin014	DArT-SeqTM marker	R	A. thaliana	1	1	R	100019343	chr5	88.89	45	5	0	1	45	6226180	6226136	5e-06	50.1
3116966S	A01	52.537		SNP marker
3100789	A01	52.9	bin015	DArT-SeqTM marker
3103789			bin015	DArT-SeqTM marker	A	A. thaliana	16	1	A	100021014	chr1	85.19	54	8	0	2	55	2328834	2328781	0.0003	44.1
3135349			bin015	DArT-SeqTM marker
3082993			bin015	DArT-SeqTM marker
100036954			bin015	DArT-SeqTM marker
3170027			bin015	DArT-SeqTM marker	A	A. thaliana	2	1	A	3093162	chr1	85.71	49	7	0	1	49	5580018	5579970	0.001	42.1
100027411			bin015	DArT-SeqTM marker
3088996			bin015	DArT-SeqTM marker
3082795			bin015	DArT-SeqTM marker	M	A. thaliana	2	1	M	100057464	chr3	90.48	63	6	0	3	65	16389453	16389515	2e-14	77.8
3092939S	A01	53.32		SNP marker	U	B. napus			U	3092939S	chrA01	100	69	0	0	1	69	9180242	9180310	6e-29	128
3094588S	A01	53.64		SNP marker
3077254S	A01	53.945		SNP marker	T	A. thaliana	1	1	T	3077254S	chr4	89.06	64	7	0	1	64	8990182	8990245	1e-12	71.9
100022710S	A01	54.407		SNP marker	N	A. thaliana	2	1	N	100022710S	chr3	92.75	69	5	0	1	69	19077657	19077725	3e-20	97.6
100021274	A01	54.853		DArT-SeqTM marker
3137108S	A01	55.345	bin016	SNP marker
100030834S			bin016	SNP marker	T	A. thaliana	1	1	T	100030834S	chr4	92.54	67	5	0	1	67	8825802	8825736	4e-19	93.7
3137141S			bin016	SNP marker
100042215			bin016	DArT-SeqTM marker
3074497S	A01	55.609	bin017	SNP marker
100000732S			bin017	SNP marker
100013584			bin017	DArT-SeqTM marker	E	A. thaliana	2	1	E	100015206	chr1	89.39	66	7	0	4	69	28717046	28716981	9e-14	75.8
3141328			bin017	DArT-SeqTM marker
3133502			bin017	DArT-SeqTM marker
3074539S	A01	55.853	bin018	SNP marker
3080317S			bin018	SNP marker
100065281			bin018	DArT-SeqTM marker
3094048			bin018	DArT-SeqTM marker	E	A. thaliana	2	1	E	3075137	chr1	100	44	0	0	25	68	27705472	27705515	2e-17	87.7
100031984			bin018	DArT-SeqTM marker
100100670			bin018	DArT-SeqTM marker
3174590			bin018	DArT-SeqTM marker
3161450			bin018	DArT-SeqTM marker
100014317			bin018	DArT-SeqTM marker
3077836-2S			bin018	SNP marker
3077836-1S			bin018	SNP marker
100044444S			bin018	SNP marker	D	A. thaliana	6	1	D	100044444S	chr1	87.5	56	7	0	6	61	22276547	22276492	9e-08	56
3080854S			bin018	SNP marker
3083596S			bin018	SNP marker
3090267S	A01	55.962	bin019	SNP marker	D	A. thaliana	10	1	D	3090267S	chr1	88.89	54	6	0	14	67	21559686	21559633	6e-09	60
3084476S			bin019	SNP marker
100003963			bin019	DArT-SeqTM marker
100012286			bin019	DArT-SeqTM marker
100019513			bin019	DArT-SeqTM marker
100027023			bin019	DArT-SeqTM marker
100005007			bin019	DArT-SeqTM marker
100050020			bin019	DArT-SeqTM marker
3087511S			bin019	SNP marker
3125680S			bin019	SNP marker	D	A. thaliana	3	1	D	3125680S	chr1	89.8	49	5	0	1	49	21344309	21344357	2e-08	58
3116133			bin019	DArT-SeqTM marker
3077982			bin019	DArT-SeqTM marker
100014007			bin019	DArT-SeqTM marker
100064651			bin019	DArT-SeqTM marker
100006764			bin019	DArT-SeqTM marker
100025909			bin019	DArT-SeqTM marker
100009744			bin019	DArT-SeqTM marker	N	A. thaliana	1	1	N	3085025	chr3	96.23	53	2	0	1	53	19870329	19870277	6e-18	89.7
100082683			bin019	DArT-SeqTM marker
100010351			bin019	DArT-SeqTM marker
3079739			bin019	DArT-SeqTM marker
100013791			bin019	DArT-SeqTM marker
3084595			bin019	DArT-SeqTM marker
3086858			bin019	DArT-SeqTM marker
3097036			bin019	DArT-SeqTM marker
3089585			bin019	DArT-SeqTM marker
3187631			bin019	DArT-SeqTM marker
3193370			bin019	DArT-SeqTM marker
3205727			bin019	DArT-SeqTM marker
3209975			bin019	DArT-SeqTM marker
3216960			bin019	DArT-SeqTM marker
3077025			bin019	DArT-SeqTM marker
3099731			bin019	DArT-SeqTM marker
3200342			bin019	DArT-SeqTM marker
3154727			bin019	DArT-SeqTM marker
3174387			bin019	DArT-SeqTM marker
3114348			bin019	DArT-SeqTM marker
3143041			bin019	DArT-SeqTM marker
3154133			bin019	DArT-SeqTM marker
100060172			bin019	DArT-SeqTM marker
3218692			bin019	DArT-SeqTM marker
100048498			bin019	DArT-SeqTM marker
3077858			bin019	DArT-SeqTM marker
100034486			bin019	DArT-SeqTM marker
100043413			bin019	DArT-SeqTM marker
3083061			bin019	DArT-SeqTM marker
3087274			bin019	DArT-SeqTM marker	F	A. thaliana	1	1	F	3193308	chr3	91.3	46	4	0	1	46	7830261	7830306	6e-09	60
3210873			bin019	DArT-SeqTM marker
3077164			bin019	DArT-SeqTM marker
3155608			bin019	DArT-SeqTM marker
3078835			bin019	DArT-SeqTM marker	M	A. thaliana	1	1	M	3077982	chr3	91.53	59	5	0	1	59	16547236	16547178	2e-14	77.8
3081194			bin019	DArT-SeqTM marker	X	A. thaliana	2	1	X	3155608	chr5	88.71	62	7	0	8	69	24794889	24794950	2e-11	67.9
3150139			bin019	DArT-SeqTM marker
3085176			bin019	DArT-SeqTM marker
3201260			bin019	DArT-SeqTM marker
3108321			bin019	DArT-SeqTM marker
3200793			bin019	DArT-SeqTM marker
3210192			bin019	DArT-SeqTM marker
3087378			bin019	DArT-SeqTM marker
100040879			bin019	DArT-SeqTM marker	F	A. thaliana	3	1	F	100020546	chr3	95.92	49	2	0	1	49	8046564	8046612	2e-15	81.8
100022828			bin019	DArT-SeqTM marker
100036352			bin019	DArT-SeqTM marker
3081152			bin019	DArT-SeqTM marker
100057464			bin019	DArT-SeqTM marker	Q	A. thaliana	1	1	Q	100086494	chr5	92.75	69	5	0	1	69	8489078	8489146	3e-20	97.6
3088796			bin019	DArT-SeqTM marker	F	A. thaliana	1	1	F	3093342	chr3	92.98	57	4	0	1	57	5210691	5210747	2e-15	81.8
100046962			bin019	DArT-SeqTM marker
3159784			bin019	DArT-SeqTM marker
100058040			bin019	DArT-SeqTM marker
3161873			bin019	DArT-SeqTM marker	F	A. thaliana	1	1	F	3078565	chr3	91.23	57	5	0	1	57	6893077	6893133	4e-13	73.8
3169181			bin019	DArT-SeqTM marker	B	A. thaliana	3	1	B	100036765	chr1	88.71	62	7	0	1	62	13077136	13077197	2e-11	67.9
3094839S	A01	56.224		SNP marker
3080737S	A01	56.392	bin020	SNP marker
3118810			bin020	DArT-SeqTM marker
100034201			bin020	DArT-SeqTM marker
100002782	A01	56.455	bin021	DArT-SeqTM marker
3083447			bin021	DArT-SeqTM marker
100001734			bin021	DArT-SeqTM marker
100010990			bin021	DArT-SeqTM marker
100002932			bin021	DArT-SeqTM marker
3083844			bin021	DArT-SeqTM marker
100084124			bin021	DArT-SeqTM marker
100052412			bin021	DArT-SeqTM marker
100009856			bin021	DArT-SeqTM marker
100103104			bin021	DArT-SeqTM marker
100034332			bin021	DArT-SeqTM marker
100005555			bin021	DArT-SeqTM marker
100010552			bin021	DArT-SeqTM marker
100061902			bin021	DArT-SeqTM marker
100062959			bin021	DArT-SeqTM marker
100021515			bin021	DArT-SeqTM marker
100012441			bin021	DArT-SeqTM marker	U	A. thaliana	2	1	U	100012903	chr4	91.23	57	5	0	1	57	9645610	9645666	4e-13	73.8
100058868			bin021	DArT-SeqTM marker
100066629			bin021	DArT-SeqTM marker
3077758			bin021	DArT-SeqTM marker
100059811			bin021	DArT-SeqTM marker
100005103			bin021	DArT-SeqTM marker
3128694			bin021	DArT-SeqTM marker
3086882S	A01	56.754		SNP marker
3107269S	A01	57.004	bin022	SNP marker	N	A. thaliana	2	1	N	3107269S	chr3	96.77	31	1	0	36	66	19045751	19045781	3e-07	54
3133803S			bin022	SNP marker
100053393			bin022	DArT-SeqTM marker
3102221			bin022	DArT-SeqTM marker
3078145S	A01	57.306		SNP marker
3122672S	A01	57.62		SNP marker	D	A. thaliana	4	1	D	3122672S	chr1	88.52	61	7	0	1	61	22747316	22747376	9e-11	65.9
3074942	A01	57.798		DArT-SeqTM marker
3099099S	A01	58.065		SNP marker
3107490	A01	58.199		DArT-SeqTM marker	F	A. thaliana	5	1	F	3107490	chr3	92.75	69	5	0	1	69	8054026	8054094	3e-20	97.6
3160702S	A01	58.403		SNP marker
100055329S	A01	58.707	bin023	SNP marker
3207327			bin023	DArT-SeqTM marker	F	A. thaliana	10	1	F	3207327	chr3	100	26	0	0	20	45	8704016	8704041	1e-06	52
3146275			bin023	DArT-SeqTM marker	N	A. thaliana	1	1	N	3121059	chr3	88.41	69	8	0	1	69	20953376	20953308	4e-13	73.8
100007822			bin023	DArT-SeqTM marker
3099103			bin023	DArT-SeqTM marker
3075324			bin023	DArT-SeqTM marker
3079654			bin023	DArT-SeqTM marker	U	A. thaliana	1	1	U	100025909	chr4	96.23	53	2	0	1	53	9269669	9269721	6e-18	89.7
3082078	A01	59.148	bin024	DArT-SeqTM marker
100035371			bin024	DArT-SeqTM marker
3084005			bin024	DArT-SeqTM marker
100031749			bin024	DArT-SeqTM marker
3193308			bin024	DArT-SeqTM marker
3075725S	A01	59.422	bin025	SNP marker	F	A. thaliana	3	1	F	3075725S	chr3	97.73	44	1	0	4	47	6571499	6571542	6e-15	79.8
3151004			bin025	DArT-SeqTM marker
100039618	A01	59.723	bin026	DArT-SeqTM marker
3081445			bin026	DArT-SeqTM marker
3097888			bin026	DArT-SeqTM marker
3128249			bin026	DArT-SeqTM marker
100026777			bin026	DArT-SeqTM marker
3075045S	A01	59.912		SNP marker	F	A. thaliana	4	1	F	3075045S	chr3	93.62	47	3	0	1	47	6279916	6279870	6e-12	69.9
100055070S	A01	60.562	bin027	SNP marker
3219312			bin027	DArT-SeqTM marker	Q	A. thaliana	5	2	Q	3219312	chr5	83.33	54	9	0	8	61	10265106	10265053	0.081	36.2
3095843	A01	60.947	bin028	DArT-SeqTM marker
3148382			bin028	DArT-SeqTM marker
3085484S	A01	61.168		SNP marker	F	A. thaliana	3	1	F	3085484S	chr3	89.86	69	7	0	1	69	6845912	6845844	2e-15	81.8
3115870	A01	62.421		DArT-SeqTM marker
3119463S	A01	62.966		SNP marker	F	A. thaliana	4	2	F	3119463S	chr3	90	50	5	0	4	53	5467300	5467349	6e-09	60
3103147S	A01	63.919		SNP marker	F	A. thaliana	2	1	F	3103147S	chr3	91.89	37	3	0	1	37	5210694	5210658	5e-06	50.1
3159711	A01	64.112	bin029	DArT-SeqTM marker	F	B. napus			F	3159711	chrA01	98.25	57	1	0	9	65	19885132	19885076	1e-20	100
3078721			bin029	DArT-SeqTM marker
3093342			bin029	DArT-SeqTM marker
100009884	A01	64.572		DArT-SeqTM marker
100075824S	A01	64.976		SNP marker	F	A. thaliana	5	1	F	100075824S	chr3	92	50	4	0	20	69	5186150	5186199	2e-11	67.9
3166314S	A01	66.575		SNP marker	F	B. napus			F	3166314S	chrA01	100	69	0	0	1	69	20111219	20111287	6e-29	128
100006780	A01	70.706	bin030	DArT-SeqTM marker
100006654			bin030	DArT-SeqTM marker
3119179	A01	70.92	bin031	DArT-SeqTM marker
3108935			bin031	DArT-SeqTM marker	J	A. thaliana	1	1	J	100028856	chr2	90.77	65	6	0	3	67	13955814	13955878	2e-15	81.8
3079924S	A01	72.337		SNP marker
3076213S	A01	73.187		SNP marker
3103249S	A01	74.449		SNP marker	F	A. thaliana	1	1	F	3103249S	chr3	83.87	62	10	0	4	65	3996378	3996439	0.0003	44.1
100004941	A01	75.407		DArT-SeqTM marker	F	A. thaliana	3	1	F	100004941	chr3	92.45	53	4	0	1	53	3460772	3460720	4e-13	73.8
3087115S	A01	76.036		SNP marker	F	A. thaliana	2	1	F	3087115S	chr3	91.3	69	6	0	1	69	4001931	4001863	6e-18	89.7
3087617S	A01	79.559		SNP marker	F	B. napus			F	3087617S	chrA01	100	69	0	0	1	69	21737394	21737326	6e-29	128
100051639S	A01	81.146		SNP marker
3131769S	A01	82.432		SNP marker	F	A. thaliana	3	1	F	3131769S	chr3	86.96	69	9	0	1	69	1941732	1941800	9e-11	65.9
100051982S	A01	83.485		SNP marker	F	A. thaliana	4	1	F	100051982S	chr3	90.91	66	6	0	1	66	1803432	1803497	4e-16	83.8
100066623	A01	84.161		DArT-SeqTM marker	F	A. thaliana	2	1	F	100066623	chr3	90.48	63	6	0	7	69	1244739	1244677	2e-14	77.8
100017202	A01	84.392		DArT-SeqTM marker	F	B. napus			F	100017202	chrA01	97.1	69	1	1	1	69	22643031	22643098	4e-25	115
100002538	A01	84.447	bin032	DArT-SeqTM marker
3121657			bin032	DArT-SeqTM marker
3159615			bin032	DArT-SeqTM marker
3104128			bin032	DArT-SeqTM marker	W	A. thaliana	4	1	W	3148690	chr5	86.27	51	7	0	1	51	24037307	24037357	8e-05	46.1
3093249			bin032	DArT-SeqTM marker	B	A. thaliana	2	1	B	3099959	chr1	90.91	44	4	0	8	51	8397907	8397950	9e-08	56
100065641S	A01	85.876		SNP marker	F	A. thaliana	8	1	F	100065641S	chr3	87.27	55	6	1	7	61	1046720	1046773	8e-05	46.1
3194362S	A01	86.588		SNP marker
3080372-2S	A01	88.569		SNP marker
3082915S	A01	89.699		SNP marker	F	A. thaliana	2	1	F	3082915S	chr3	91.07	56	5	0	1	56	79481	79536	1e-12	71.9
3117919S	A01	90.952		SNP marker
3121832	A02	0		DArT-SeqTM marker
3096618S	A02	1.114		SNP marker	R	A. thaliana	1	1	R	3096618S	chr5	97.1	69	2	0	1	69	1650379	1650311	2e-27	121
100079880	A02	1.668	bin033	DArT-SeqTM marker	R	A. thaliana	1	1	R	100079880	chr5	88.89	45	5	0	1	45	1650376	1650420	5e-06	50.1
100052507			bin033	DArT-SeqTM marker
3091591S	A02	1.854		SNP marker
3104900S	A02	3.545		SNP marker	R	A. thaliana	1	1	R	3104900S	chr5	90	50	5	0	1	50	2431118	2431069	6e-09	60
3081874S	A02	5.142		SNP marker
100005875S	A02	5.831		SNP marker	R	A. thaliana	4	1	R	100005875S	chr5	100	23	0	0	1	23	2668851	2668829	8e-05	46.1
100006802	A02	6.43		DArT-SeqTM marker
100016654	A02	6.906		DArT-SeqTM marker	R	A. thaliana	3	1	R	100016654	chr5	97.5	40	1	0	1	40	2669229	2669190	1e-12	71.9
3089380	A02	8.366	bin034	DArT-SeqTM marker	R	A. thaliana	5	1	R	3089380	chr5	96.15	26	1	0	1	26	2994056	2994081	0.0003	44.1
100036919			bin034	DArT-SeqTM marker
3080608	A02	9.161		DArT-SeqTM marker	R	A. thaliana	6	1	R	3080608	chr5	100	26	0	0	1	26	2994056	2994081	1e-06	52
100040621	A02	9.841		DArT-SeqTM marker	R	A. thaliana	1	1	R	100040621	chr5	95.45	44	2	0	3	46	3096574	3096617	1e-12	71.9
100022477S	A02	11.832		SNP marker	R	A. thaliana	3	1	R	100022477S	chr5	96.3	27	1	0	27	53	4084068	4084042	8e-05	46.1
3081624S	A02	12.3		SNP marker
3115837S	A02	13.052		SNP marker	R	A. thaliana	2	1	R	3115837S	chr5	94.34	53	3	0	3	55	3974386	3974438	2e-15	81.8
3090447S	A02	13.447		SNP marker	R	A. thaliana	1	1	R	3090447S	chr5	90	30	3	0	23	52	3584461	3584432	0.081	36.2
100035075S	A02	13.709		SNP marker	R	A. thaliana	2	1	R	100035075S	chr5	89.86	69	7	0	1	69	3711156	3711088	2e-15	81.8
100025103	A02	13.982		DArT-SeqTM marker	R	A. thaliana	1	1	R	100025103	chr5	100	22	0	0	1	22	3586537	3586516	0.0003	44.1
100041506S	A02	14.529		SNP marker	R	A. thaliana	1	1	R	100041506S	chr5	89.86	69	7	0	1	69	3878210	3878278	2e-15	81.8
3080125S	A02	14.733		SNP marker
100052157	A02	15.026	bin035	DArT-SeqTM marker	R	B. napus			R	100052157	chrA02	98.08	52	1	0	1	52	564492	564441	8e-18	91.6
3154842			bin035	DArT-SeqTM marker
3083582S	A02	15.221		SNP marker	R	B. napus			R	3083582S	chrA02	100	69	0	0	1	69	490892	490960	6e-29	128
3102965S	A02	15.695		SNP marker	R	A. thaliana	6	1	R	3102965S	chr5	92.59	27	2	0	9	35	3975247	3975273	0.021	38.2
3152242S	A02	15.97		SNP marker	R	A. thaliana	2	1	R	3152242S	chr5	93.85	65	4	0	1	65	4425361	4425297	3e-20	97.6
100015472S	A02	16.226		SNP marker
3080846S	A02	16.968		SNP marker	R	B. napus			R	3080846S	chrA02	100	57	0	0	1	57	774987	774931	3e-22	106
3190904	A02	17.294		DArT-SeqTM marker	R	B. napus			R	3190904	chrA02	100	69	0	0	1	69	852690	852622	6e-29	128
3163674S	A02	18.22		SNP marker	R	A. thaliana	1	1	R	3163674S	chr5	88	50	6	0	1	50	4488827	4488778	1e-06	52
3147423S	A02	19.476		SNP marker	R	A. thaliana	2	1	R	3147423S	chr5	93.75	64	3	1	7	69	4554373	4554310	2e-17	87.7
3114642	A02	20.78		DArT-SeqTM marker
3108844	A02	21.204		DArT-SeqTM marker
3091093S	A02	22.654		SNP marker
100006914	A02	26.19	bin036	DArT-SeqTM marker
100039403			bin036	DArT-SeqTM marker
3091163S	A02	27.49		SNP marker
3139807	A02	30.011		DArT-SeqTM marker
3168135S	A02	31.806		SNP marker	R	A. thaliana	1	1	R	3168135S	chr5	89.83	59	6	0	5	63	7089051	7088993	6e-12	69.9
3095819S	A02	32.708	bin037	SNP marker	R	A. thaliana	3	1	R	3095819S	chr5	88.46	52	6	0	18	69	6872452	6872503	9e-08	56
3110514			bin037	DArT-SeqTM marker	R	A. thaliana	4	1	R	3110514	chr5	94.29	35	2	0	1	35	6957932	6957898	3e-07	54
100014589			bin037	DArT-SeqTM marker
100057373			bin037	DArT-SeqTM marker	Q	A. thaliana	1	1	Q	100029397	chr5	88.33	60	7	0	10	69	8456675	8456734	4e-10	63.9
3131693	A02	36.093	bin038	DArT-SeqTM marker
3074383			bin038	DArT-SeqTM marker	W	A. thaliana	10	1	W	3074383	chr5	100	30	0	0	25	54	24208850	24208821	6e-09	60
3081634			bin038	DArT-SeqTM marker
100037663S	A02	36.879		SNP marker	W	A. thaliana	3	1	W	100037663S	chr5	92.11	38	3	0	29	66	23959885	23959922	1e-06	52
100015579S	A02	37.502		SNP marker	W	A. thaliana	3	1	W	100015579S	chr5	85.51	69	10	0	1	69	23809776	23809844	2e-08	58
3113817S	A02	38.085		SNP marker	W	B. napus			W	3113817S	chrA02	100	69	0	0	1	69	3733688	3733620	6e-29	128
3100791				DArT-SeqTM marker
3085206S	A02	39.858	bin039	SNP marker	W	A. thaliana	10	1	W	3085206S	chr5	95.92	49	2	0	21	69	22928440	22928488	2e-15	81.8
100009740			bin039	DArT-SeqTM marker
100012708			bin039	DArT-SeqTM marker
3145240S	A02	40.588	bin040	SNP marker
3094412S			bin040	SNP marker
3112909S	A02	40.954		SNP marker	W	A. thaliana	3	1	W	3112909S	chr5	97.62	42	1	0	1	42	23073412	23073453	9e-14	75.8
3109757	A02	41.792		DArT-SeqTM marker	W	B. napus			W	3109757	chrA02	100	43	0	0	1	43	4443167	4443125	2e-14	80.5
100085104	A02	41.849	bin041	DArT-SeqTM marker
100041032			bin041	DArT-SeqTM marker
100067335			bin041	DArT-SeqTM marker
100099772			bin041	DArT-SeqTM marker
100101211			bin041	DArT-SeqTM marker
3074656			bin041	DArT-SeqTM marker
3137712			bin041	DArT-SeqTM marker	S	A. thaliana	1	1	S	3126697	chr5	89.8	49	5	0	4	52	14906916	14906964	2e-08	58
100009746			bin041	DArT-SeqTM marker
3075821S	A02	42.66		SNP marker	W	B. napus			W	3075821S	chrA02	100	69	0	0	1	69	4663200	4663268	6e-29	128
100023439	A02	43.131		DArT-SeqTM marker
3141354S	A02	43.471		SNP marker	W	A. thaliana	3	1	W	3141354S	chr5	86.27	51	7	0	2	52	22109330	22109380	8e-05	46.1
3116036S	A02	44.124		SNP marker
3123908S	A02	45.529		SNP marker	W	A. thaliana	2	1	W	3123908S	chr5	93.75	64	4	0	6	69	20825036	20824973	1e-19	95.6
3124555S	A02	46.047		SNP marker	W	A. thaliana	7	1	W	3124555S	chr5	92.42	66	5	0	4	69	20995068	20995003	2e-18	91.7
3086644S	A02	46.329		SNP marker
3076610S	A02	46.62		SNP marker	W	B. napus			W	3076610S	chrC02	95.59	68	1	2	2	69	10359291	10359356	7e-23	108
3078727S	A02	47.036		SNP marker	W	A. thaliana	5	1	W	3078727S	chr5	89.23	65	7	0	1	65	20983750	20983814	4e-13	73.8
100001715	A02	48.08		DArT-SeqTM marker	W	B. napus			W	100001715	chrA02	95	60	3	0	1	60	6155994	6156053	6e-19	95.3
3109972	A02	48.154	bin042	DArT-SeqTM marker
3076060			bin042	DArT-SeqTM marker	U	A. thaliana	1	1	U	3151633	chr4	86.67	45	6	0	15	59	13849248	13849204	0.001	42.1
3149640			bin042	DArT-SeqTM marker
100004491	A02	50.67	bin043	DArT-SeqTM marker	E	B. napus			E	100004491	chrA02	95.31	64	3	0	1	64	7054262	7054325	3e-21	102
100018125			bin043	DArT-SeqTM marker
3086638S	A02	51.348		SNP marker	E	A. thaliana	2	1	E	3086638S	chr1	92.68	41	3	0	1	41	26069427	26069387	2e-08	58
100041785S	A02	52.081		SNP marker	E	A. thaliana	2	1	E	100041785S	chr1	89.47	38	4	0	1	38	26220645	26220682	0.0003	44.1
3127952S	A02	52.497		SNP marker	E	A. thaliana	2	1	E	3127952S	chr1	93.85	65	4	0	1	65	26689746	26689810	3e-20	97.6
3099959				DArT-SeqTM marker
3078688S	A02	52.637	bin044	SNP marker	E	A. thaliana	1	1	E	3078688S	chr1	93.44	61	4	0	1	61	27000478	27000538	6e-18	89.7
100027314			bin044	DArT-SeqTM marker
3092637-2S	A02	52.774	bin045	SNP marker
3075341			bin045	DArT-SeqTM marker
3103133S	A02	53.142		SNP marker	E	A. thaliana	2	1	E	3103133S	chr1	82.61	69	12	0	1	69	26901485	26901417	0.001	42.1
3137908S	A02	53.663		SNP marker	E	A. thaliana	6	1	E	3137908S	chr1	89.86	69	7	0	1	69	26913838	26913770	2e-15	81.8
3121479	A02	53.904	bin046	DArT-SeqTM marker
3080289			bin046	DArT-SeqTM marker
3080778S	A02	54.119		SNP marker	E	B. napus			E	3080778S	chrA02	100	43	0	0	1	43	8894032	8894074	2e-14	80.5
3088065-2S	A02	54.617		SNP marker
3088065-1S	A02	54.722	bin047	SNP marker
3117488			bin047	DArT-SeqTM marker
3085896			bin047	DArT-SeqTM marker
3085028			bin047	DArT-SeqTM marker
3074390S	A02	55.196		SNP marker	E	A. thaliana	3	1	E	3074390S	chr1	94.74	57	3	0	13	69	27345049	27344993	6e-18	89.7
3112311	A02	55.619	bin048	DArT-SeqTM marker
100014053			bin048	DArT-SeqTM marker	E	A. thaliana	3	1	E	100014053	chr1	93.02	43	3	0	1	43	29112258	29112300	1e-09	61.9
3082066			bin048	DArT-SeqTM marker
3075137			bin048	DArT-SeqTM marker	U	A. thaliana	1	1	U	3110798	chr4	91.8	61	5	0	1	61	15190853	15190793	2e-15	81.8
100040487	A02	57.951		DArT-SeqTM marker
100055584	A02	58.3		DArT-SeqTM marker
3076261S	A02	58.69	bin049	SNP marker
100009086			bin049	DArT-SeqTM marker
100005325			bin049	DArT-SeqTM marker
100008123			bin049	DArT-SeqTM marker
3104195S			bin049	SNP marker
100101538			bin049	DArT-SeqTM marker
100012642			bin049	DArT-SeqTM marker
3081664			bin049	DArT-SeqTM marker
100009019			bin049	DArT-SeqTM marker
100018917			bin049	DArT-SeqTM marker
3098906			bin049	DArT-SeqTM marker
3142615			bin049	DArT-SeqTM marker	P	A. thaliana	7	2	P	100073235	chr4	93.48	46	3	0	1	46	7126965	7126920	2e-11	67.9
3075678			bin049	DArT-SeqTM marker
3122184			bin049	DArT-SeqTM marker
3124188			bin049	DArT-SeqTM marker
100055475			bin049	DArT-SeqTM marker	J	A. thaliana	1	1	J	100047925	chr2	90.91	55	5	0	12	66	16591808	16591862	6e-12	69.9
3096918			bin049	DArT-SeqTM marker
3146671S	A02	59.018	bin050	SNP marker	P	B. napus			P	3146671S	chrA02	98.55	69	1	0	1	69	14057706	14057638	3e-27	122
3108264-2S			bin050	SNP marker
3115631S			bin050	SNP marker
3088602			bin050	DArT-SeqTM marker
3092949			bin050	DArT-SeqTM marker
3169540S	A02	59.315		SNP marker	V	B. napus			V	3169540S	chrA02	100	69	0	0	1	69	17785241	17785309	6e-29	128
100058805S	A02	59.808		SNP marker	V	B. napus			V	100058805S	chrA02	97.1	69	2	0	1	69	17972493	17972425	1e-25	117
3078019S	A02	60.077	bin051	SNP marker	V	A. thaliana	10	1	V	3078019S	chr5	91.3	69	6	0	1	69	19146407	19146475	6e-18	89.7
100007675			bin051	DArT-SeqTM marker
100011855			bin051	DArT-SeqTM marker
100061192			bin051	DArT-SeqTM marker
100055024			bin051	DArT-SeqTM marker
3104411			bin051	DArT-SeqTM marker	V	A. thaliana	5	1	V	3104411	chr5	91.3	46	4	0	11	56	19062659	19062704	6e-09	60
3186426			bin051	DArT-SeqTM marker
100096055			bin051	DArT-SeqTM marker
100002675			bin051	DArT-SeqTM marker
100002045			bin051	DArT-SeqTM marker
100061499			bin051	DArT-SeqTM marker
100012547			bin051	DArT-SeqTM marker
3175384			bin051	DArT-SeqTM marker
3081976S	A02	60.471		SNP marker	V	B. napus			V	3081976S	chrA02	100	69	0	0	1	69	18403606	18403538	6e-29	128
3110371S	A02	60.957		SNP marker	V	A. thaliana	3	1	V	3110371S	chr5	88.41	69	8	0	1	69	17943079	17943011	4e-13	73.8
3100802S	A02	61.31		SNP marker
3076837S	A02	61.735		SNP marker	V	A. thaliana	2	1	V	3076837S	chr5	100	69	0	0	1	69	17572928	17572860	3e-32	137
3149793S	A02	62.029		SNP marker	K	B. napus			K	3149793S	chrA02	100	43	0	0	1	43	18907443	18907401	2e-14	80.5
3133588S	A02	62.586		SNP marker	Q	A. thaliana	3	1	Q	3133588S	chr5	94.44	36	2	0	3	38	8309981	8309946	9e-08	56
100005023	A02	63.512	bin052	DArT-SeqTM marker
100011476			bin052	DArT-SeqTM marker
3076647			bin052	DArT-SeqTM marker
100010133			bin052	DArT-SeqTM marker	A	A. thaliana	1	1	A	3081188	chr1	90.48	63	6	0	1	63	2023248	2023186	2e-14	77.8
100006790			bin052	DArT-SeqTM marker	N	A. thaliana	4	1	N	3106618	chr3	87.27	55	7	0	15	69	19071568	19071622	3e-07	54
3086673			bin052	DArT-SeqTM marker
3085890			bin052	DArT-SeqTM marker
100005582			bin052	DArT-SeqTM marker
100030938			bin052	DArT-SeqTM marker
3074344			bin052	DArT-SeqTM marker
100021663			bin052	DArT-SeqTM marker	M	A. thaliana	1	1	M	3213272	chr3	90.48	42	4	0	1	42	17500136	17500095	1e-06	52
3094909			bin052	DArT-SeqTM marker
3075598			bin052	DArT-SeqTM marker	U	A. thaliana	1	1	U	3141450	chr4	88	50	6	0	20	69	10779487	10779438	1e-06	52
100012185			bin052	DArT-SeqTM marker
100023888			bin052	DArT-SeqTM marker
100036723			bin052	DArT-SeqTM marker
3192265			bin052	DArT-SeqTM marker
3153219			bin052	DArT-SeqTM marker
100021663			bin052	DArT-SeqTM marker
3094909			bin052	DArT-SeqTM marker
3075598			bin052	DArT-SeqTM marker	F	A. thaliana	1	1	F	3205196	chr3	96.67	60	2	0	1	60	6202914	6202855	4e-22	103
100012185			bin052	DArT-SeqTM marker
100023888			bin052	DArT-SeqTM marker
100036723			bin052	DArT-SeqTM marker
3192265			bin052	DArT-SeqTM marker
3153219			bin052	DArT-SeqTM marker
3144586	A02	63.786		DArT-SeqTM marker
3076398	A02	63.901	bin053	DArT-SeqTM marker
100046216			bin053	DArT-SeqTM marker
100007009			bin053	DArT-SeqTM marker
3116926			bin053	DArT-SeqTM marker
3075322	A02	64.049		DArT-SeqTM marker
3103191	A02	64.182		DArT-SeqTM marker
100015037	A02	64.575		DArT-SeqTM marker
3079784S	A02	65.028		SNP marker
3077110S	A02	65.383		SNP marker
3082121S	A02	65.671		SNP marker
3086897S	A02	66.479		SNP marker	S	A. thaliana	5	1	S	3086897S	chr5	88.64	44	5	0	20	63	16256036	16255993	2e-05	48.1
3074621	A02	69.239		DArT-SeqTM marker
100070108	A02	72.302		DArT-SeqTM marker
3085562S	A03	0		SNP marker	R	B. napus			R	3085562S	chrA03	100	69	0	0	1	69	3429342	3429274	6e-29	128
100006765S	A03	1.687		SNP marker	R	B. napus			R	100006765S	chrA03	98.11	53	1	0	1	53	3212031	3212083	2e-18	93.5
100057681	A03	2.678	bin054	DArT-SeqTM marker
100015743			bin054	DArT-SeqTM marker
100019343			bin054	DArT-SeqTM marker
3149731S	A03	3.397		SNP marker	R	B. napus			R	3149731S	chrA03	100	69	0	0	1	69	3249777	3249845	6e-29	128
100015007	A03	4.359	bin055	DArT-SeqTM marker	R	A. thaliana	10	1	R	100015007	chr5	86.36	66	4	2	1	66	6957929	6957989	5e-06	50.1
3105172			bin055	DArT-SeqTM marker
3083935S	A03	5.001		SNP marker	R	B. napus			R	3083935S	chrA03	100	42	0	0	1	42	3444457	3444498	6e-14	78.7
3076638	A03	6.765		DArT-SeqTM marker	R	B. napus			R	3076638	chrA03	100	69	0	0	1	69	2979323	2979391	6e-29	128
100018747S	A03	10.272		SNP marker	W	A. thaliana	1	1	W	100018747S	chr5	90.24	41	4	0	1	41	23884745	23884785	5e-06	50.1
100072416	A03	11.23	bin056	DArT-SeqTM marker	W	A. thaliana	2	1	W	100072416	chr5	90.16	61	6	0	1	61	23612948	23612888	4e-13	73.8
100059579			bin056	DArT-SeqTM marker	W	A. thaliana	2	1	W	100059579	chr5	91.23	57	5	0	1	57	23612948	23612892	4e-13	73.8
100078960			bin056	DArT-SeqTM marker	W	A. thaliana	3	1	W	100078960	chr5	90.16	61	6	0	1	61	23612948	23612888	4e-13	73.8
100083874			bin056	DArT-SeqTM marker	W	A. thaliana	2	1	W	100083874	chr5	91.8	61	5	0	1	61	23612948	23612888	2e-15	81.8
100021700	A03	11.411	bin057	DArT-SeqTM marker
100021014			bin057	DArT-SeqTM marker	U	A. thaliana	2	1	U	100016812	chr4	95.12	41	2	0	2	42	15789257	15789297	9e-11	65.9
3148690			bin057	DArT-SeqTM marker	I	A. thaliana	1	1	I	3097944	chr2	94.55	55	3	0	15	69	10328734	10328680	1e-16	85.7
3079835			bin057	DArT-SeqTM marker
3093990S	A03	12.267		SNP marker	W	B. napus			W	3093990S	chrA03	100	42	0	0	1	42	4469445	4469404	6e-14	78.7
3074379	A03	12.804	bin058	DArT-SeqTM marker	W	A. thaliana	4	1	W	3074379	chr5	93.44	61	4	0	1	61	23612948	23612888	6e-18	89.7
100007768			bin058	DArT-SeqTM marker
100019928			bin058	DArT-SeqTM marker
3171705			bin058	DArT-SeqTM marker
100010131			bin058	DArT-SeqTM marker	A	A. thaliana	2	1	A	100007609	chr1	94.12	51	3	0	1	51	3321030	3320980	2e-14	77.8
100012973			bin058	DArT-SeqTM marker
3106925			bin058	DArT-SeqTM marker
100011378			bin058	DArT-SeqTM marker
3111317S	A03	14.754		SNP marker
100048448S	A03	15.597		SNP marker	W	A. thaliana	2	1	W	100048448S	chr5	91.49	47	4	0	23	69	22324439	22324485	1e-09	61.9
3098912	A03	19.426	bin059	DArT-SeqTM marker
100048059			bin059	DArT-SeqTM marker
3083091			bin059	DArT-SeqTM marker
100010025	A03	19.701	bin060	DArT-SeqTM marker
100010424			bin060	DArT-SeqTM marker
100007466			bin060	DArT-SeqTM marker
100028856			bin060	DArT-SeqTM marker	I	A. thaliana	2	1	I	100003914	chr2	97.73	44	1	0	26	69	11074331	11074374	6e-15	79.8
3118337			bin060	DArT-SeqTM marker
3128683	A03	20.097	bin061	DArT-SeqTM marker
3126026			bin061	DArT-SeqTM marker
3209706			bin061	DArT-SeqTM marker
3218767			bin061	DArT-SeqTM marker
100009649	A03	20.375		DArT-SeqTM marker
100021714	A03	20.75		DArT-SeqTM marker	J	B. napus			J	100021714	chrA03	97.92	48	1	0	1	48	7318639	7318592	1e-15	84.2
3098473S	A03	21.18		SNP marker	J	B. napus			J	3098473S	chrA03	100	69	0	0	1	69	7381679	7381747	6e-29	128
3090661S	A03	21.544		SNP marker	J	A. thaliana	3	1	J	3090661S	chr2	90.91	44	4	0	24	67	14628164	14628121	9e-08	56
3074631S	A03	21.928		SNP marker
3092596S	A03	22.17		SNP marker	J	A. thaliana	1	1	J	3092596S	chr2	90	60	6	0	1	60	14655249	14655308	1e-12	71.9
3078215S	A03	22.499		SNP marker	J	B. napus			J	3078215S	chrA03	100	69	0	0	1	69	6935206	6935138	6e-29	128
3103208S	A03	23.431		SNP marker	J	A. thaliana	1	1	J	3103208S	chr2	90.91	55	5	0	1	55	13713272	13713218	6e-12	69.9
3095375	A03	23.768		DArT-SeqTM marker
3098475S	A03	24.055		SNP marker	J	A. thaliana	2	1	J	3098475S	chr2	90.2	51	5	0	19	69	14503569	14503619	1e-09	61.9
100056048	A03	24.863	bin062	DArT-SeqTM marker	J	A. thaliana	3	2	J	100056048	chr2	93.18	44	3	0	5	48	14161114	14161071	4e-10	63.9
3097726			bin062	DArT-SeqTM marker
3076779	A03	25.115	bin063	DArT-SeqTM marker
3081251			bin063	DArT-SeqTM marker
3215876	A03	25.403	bin064	DArT-SeqTM marker
100033562			bin064	DArT-SeqTM marker
3132744			bin064	DArT-SeqTM marker
100080919			bin064	DArT-SeqTM marker
3120458			bin064	DArT-SeqTM marker
3132728			bin064	DArT-SeqTM marker
3133135			bin064	DArT-SeqTM marker
3150588S	A03	25.609		SNP marker	J	B. napus			J	3150588S	chrA03	100	50	0	0	1	50	8000387	8000436	2e-18	93.5
3129979S	A03	25.799		SNP marker
3086341	A03	26.018		DArT-SeqTM marker
3084132	A03	26.936	bin065	DArT-SeqTM marker
3081109			bin065	DArT-SeqTM marker
3112795	A03	27.892		DArT-SeqTM marker
3135390S	A03	28.388		SNP marker	J	A. thaliana	1	1	J	3135390S	chr2	92.86	42	3	0	1	42	16820866	16820907	6e-09	60
100013518S	A03	28.902		SNP marker	J	A. thaliana	4	1	J	100013518S	chr2	91.3	69	6	0	1	69	18147695	18147763	6e-18	89.7
3098044S	A03	29.624	bin066	SNP marker	J	A. thaliana	2	1	J	3098044S	chr2	88.41	69	8	0	1	69	18089058	18089126	4e-13	73.8
3129714S			bin066	SNP marker	J	A. thaliana	1	1	J	3129714S	chr2	94.2	69	4	0	1	69	17858387	17858319	1e-22	105
3078692S	A03	30.014		SNP marker
100066742S	A03	30.221	bin067	SNP marker	J	A. thaliana	3	1	J	100066742S	chr2	86.96	69	6	1	1	69	18638196	18638261	1e-09	61.9
3096156S			bin067	SNP marker
3076951S	A03	30.601		SNP marker
3133896	A03	31.335		DArT-SeqTM marker
3074900-2S	A03	32.513		SNP marker
3117869S	A03	32.772		SNP marker	I	A. thaliana	2	1	I	3117869S	chr2	96.15	52	2	0	1	52	11610678	11610627	2e-17	87.7
3155629S	A03	33.181		SNP marker	I	A. thaliana	3	1	I	3155629S	chr2	94.03	67	4	0	3	69	11881570	11881636	2e-21	101
3085258S	A03	33.881		SNP marker	I	A. thaliana	2	1	I	3085258S	chr2	91.67	48	4	0	6	53	11615368	11615415	4e-10	63.9
100016268	A03	34.992		DArT-SeqTM marker
100003361S	A03	36.507		SNP marker
3091743	A03	37.319	bin068	DArT-SeqTM marker
100057784			bin068	DArT-SeqTM marker
100024064			bin068	DArT-SeqTM marker
3100310S	A03	37.836		SNP marker
3107800S	A03	39.351		SNP marker
3082125	A03	39.759		DArT-SeqTM marker
3131329S	A03	39.974		SNP marker	O	A. thaliana	10	1	O	3131329S	chr4	100	22	0	0	1	22	904257	904278	0.0003	44.1
3081514	A03	40.252		DArT-SeqTM marker
3138119S	A03	40.591		SNP marker	O	A. thaliana	1	1	O	3138119S	chr4	95.12	41	2	0	1	41	431041	431081	9e-11	65.9
100001914	A03	41.85	bin069	DArT-SeqTM marker
3162482			bin069	DArT-SeqTM marker	O	A. thaliana	3	1	O	3162482	chr4	92.31	39	3	0	1	39	689558	689520	3e-07	54
3121231			bin069	DArT-SeqTM marker	O	A. thaliana	1	1	O	3121231	chr4	91.3	46	4	0	1	46	678000	677955	6e-09	60
3090723			bin069	DArT-SeqTM marker
100035582			bin069	DArT-SeqTM marker
3107044			bin069	DArT-SeqTM marker
100035454S	A03	42.328		SNP marker
3147981S	A03	43.087		SNP marker	F	A. thaliana	10	1	F	3147981S	chr3	89.66	58	6	0	11	68	73942	73885	2e-11	67.9
3189736S	A03	43.726		SNP marker	F	B. napus			F	3189736S	chrA03	100	69	0	0	1	69	13660405	13660337	6e-29	128
100019367	A03	44.02		DArT-SeqTM marker	F	B. napus			F	100019367	chrA03	92.98	57	2	2	1	55	13503852	13503796	5e-15	82.4
3107366S	A03	44.451		SNP marker	F	A. thaliana	3	1	F	3107366S	chr3	90.77	65	6	0	1	65	398841	398777	2e-15	81.8
3077341	A03	45.498	bin070	DArT-SeqTM marker	F	A. thaliana	4	1	F	3077341	chr3	93.06	72	2	1	1	69	454010	454081	7e-21	99.6
100004793			bin070	DArT-SeqTM marker
3132296S	A03	45.808		SNP marker	F	A. thaliana	2	1	F	3132296S	chr3	88.33	60	7	0	10	69	1264207	1264266	4e-10	63.9
3078342S	A03	46.565		SNP marker	F	B. napus			F	3078342S	chrA03	100	46	0	0	1	46	13818514	13818559	4e-16	86.1
100029111	A03	47.026	bin071	DArT-SeqTM marker	F	B. napus			F	100029111	chrA03	97.67	43	0	1	4	46	13940981	13940940	3e-12	73.1
3085765			bin071	DArT-SeqTM marker
3107173			bin071	DArT-SeqTM marker
3075987S	A03	47.731		SNP marker	F	A. thaliana	2	1	F	3075987S	chr3	93.02	43	3	0	15	57	2191553	2191595	1e-09	61.9
3138004	A03	52.507		DArT-SeqTM marker	F	B. napus			F	3138004	chrA03	97.44	39	0	1	1	39	15067571	15067608	5e-10	65.8
3155126S	A03	52.916		SNP marker	F	A. thaliana	2	1	F	3155126S	chr3	96.08	51	2	0	5	55	3491128	3491078	1e-16	85.7
100017168S	A03	54.145		SNP marker	F	A. thaliana	4	1	F	100017168S	chr3	94.2	69	4	0	1	69	3500919	3500987	1e-22	105
3183596	A03	58.837	bin072	DArT-SeqTM marker	F	A. thaliana	5	1	F	3183596	chr3	91.18	34	3	0	1	34	8006959	8006926	0.0003	44.1
3193607			bin072	DArT-SeqTM marker	F	A. thaliana	8	1	F	3193607	chr3	94.12	34	2	0	1	34	8006959	8006926	1e-06	52
3219240			bin072	DArT-SeqTM marker	F	A. thaliana	8	1	F	3219240	chr3	94.12	34	2	0	1	34	8006959	8006926	1e-06	52
3187805			bin072	DArT-SeqTM marker	F	A. thaliana	3	1	F	3187805	chr3	91.18	34	3	0	1	34	8006959	8006926	0.0003	44.1
100008502			bin072	DArT-SeqTM marker
100004354			bin072	DArT-SeqTM marker	N	A. thaliana	1	1	N	3082833	chr3	83.87	62	10	0	8	69	20846514	20846575	0.0003	44.1
100019299			bin072	DArT-SeqTM marker
3080367			bin072	DArT-SeqTM marker
3127505			bin072	DArT-SeqTM marker
3131836			bin072	DArT-SeqTM marker	F	A. thaliana	1	1	F	3131836	chr3	85.51	69	8	1	1	69	5265353	5265419	1e-06	52
100010019	A03	59.408	bin073	DArT-SeqTM marker
100103969			bin073	DArT-SeqTM marker
3096267			bin073	DArT-SeqTM marker
3099744S	A03	59.894	bin074	SNP marker
3173862S			bin074	SNP marker	F	A. thaliana	2	1	F	3173862S	chr3	88.06	67	8	0	3	69	8007237	8007303	6e-12	69.9
100004010			bin074	DArT-SeqTM marker
100022119	A03	61.113		DArT-SeqTM marker
100032389	A03	63.422	bin075	DArT-SeqTM marker	F	B. napus			F	100032389	chrA03	100	48	0	0	1	48	18604942	18604895	3e-17	89.8
100030628			bin075	DArT-SeqTM marker
100011664			bin075	DArT-SeqTM marker	R	A. thaliana	1	1	R	100099464	chr5	88.24	51	6	0	1	51	3604183	3604233	3e-07	54
100010558	A03	65.836	bin076	DArT-SeqTM marker
3154832			bin076	DArT-SeqTM marker
3106670S	A03	68.067		SNP marker	X	B. napus			X	3106670S	chrA03	93.88	49	2	1	1	49	20028221	20028174	3e-12	73.1
3087859	A03	69.168		DArT-SeqTM marker	X	A. thaliana	10	1	X	3087859	chr5	92.75	69	5	0	1	69	24633033	24632965	3e-20	97.6
3082211S	A03	70.244		SNP marker	X	A. thaliana	5	1	X	3082211S	chr5	94	50	3	0	1	50	24762821	24762870	9e-14	75.8
3145175S	A03	70.578		SNP marker	X	A. thaliana	1	1	X	3145175S	chr5	85.07	67	10	0	3	69	24758601	24758535	3e-07	54
3089021	A03	72.179	bin077	DArT-SeqTM marker
3092380			bin077	DArT-SeqTM marker	C	A. thaliana	6	1	C	3092380	chr1	88.33	60	7	0	8	67	16504535	16504476	4e-10	63.9
3075475S	A03	72.741		SNP marker
3095492S	A03	74.008		SNP marker
3150446S	A03	74.514		SNP marker
3131700S	A03	75.334		SNP marker
3081982S	A03	76.816		SNP marker	U	B. napus			U	3081982S	chrA03	100	69	0	0	1	69	22186994	22186926	6e-29	128
3106795	A03	77.213		DArT-SeqTM marker	U	A. thaliana	5	1	U	3106795	chr4	97.78	45	1	0	1	45	10432630	10432586	2e-15	81.8
100058844	A03	77.601		DArT-SeqTM marker
3103335	A03	78.25		DArT-SeqTM marker
3094439S	A03	79.047		SNP marker	U	A. thaliana	1	1	U	3094439S	chr4	98.53	68	1	0	2	69	12035031	12035098	3e-29	127
3122993S	A03	79.428		SNP marker
3101841S	A03	79.969		SNP marker	U	A. thaliana	2	1	U	3101841S	chr4	100	25	0	0	1	25	11944349	11944373	5e-06	50.1
3219907	A03	80.446	bin078	DArT-SeqTM marker	U	A. thaliana	1	1	U	3219907	chr4	91.3	69	6	0	1	69	12681930	12681862	6e-18	89.7
3211191			bin078	DArT-SeqTM marker	U	A. thaliana	1	1	U	3211191	chr4	91.3	69	6	0	1	69	12681930	12681862	6e-18	89.7
3159705	A03	81.319	bin079	DArT-SeqTM marker	U	A. thaliana	4	1	U	3159705	chr4	95.65	69	3	0	1	69	12681930	12681862	4e-25	113
100050486			bin079	DArT-SeqTM marker
3087485S	A03	84.439		SNP marker
3120694S	A03	85.083		SNP marker	R	B. napus			R	3120694S	chrA03	100	39	0	0	1	39	25306246	25306208	3e-12	73.1
100069169	A03	86.289		DArT-SeqTM marker
3109515S	A03	88.324		SNP marker	R	A. thaliana	2	1	R	3109515S	chr5	90	50	5	0	1	50	979146	979195	6e-09	60
100055804S	A03	94.929		SNP marker
3096624S	A04	0		SNP marker	N	B. napus			N	3096624S	chrA04	100	69	0	0	1	69	4044362	4044294	6e-29	128
3162058	A04	0.401		DArT-SeqTM marker
3092488S	A04	1.23		SNP marker	N	B. napus			N	3092488S	chrA04	100	67	0	0	1	67	3026417	3026351	7e-28	124
3075386S	A04	1.86		SNP marker	N	B. napus			N	3075386S	chrA04	100	69	0	0	1	69	3570428	3570360	6e-29	128
3081993S	A04	2.18		SNP marker
3077685S	A04	2.496	bin080	SNP marker
3098652			bin080	DArT-SeqTM marker
100009487			bin080	DArT-SeqTM marker	N	A. thaliana	7	1	N	100009487	chr3	90.62	32	3	0	34	65	19650452	19650483	0.005	40.1
100001401			bin080	DArT-SeqTM marker
3086129			bin080	DArT-SeqTM marker
3136454			bin080	DArT-SeqTM marker
3164335			bin080	DArT-SeqTM marker	F	A. thaliana	1	1	F	3218069	chr3	93.33	60	4	0	8	67	1260442	1260383	2e-17	87.7
100017760			bin080	DArT-SeqTM marker
3146650			bin080	DArT-SeqTM marker
100015334			bin080	DArT-SeqTM marker
3111816			bin080	DArT-SeqTM marker
3092995			bin080	DArT-SeqTM marker
3090710			bin080	DArT-SeqTM marker
3093009			bin080	DArT-SeqTM marker
3109634			bin080	DArT-SeqTM marker	J	A. thaliana	1	1	J	3209706	chr2	87.76	49	6	0	2	50	13953206	13953254	5e-06	50.1
3085005S	A04	2.743		SNP marker
3082428S	A04	2.928		SNP marker
100042609S	A04	3.233		SNP marker	S	A. thaliana	9	1	S	100042609S	chr5	91.67	60	5	0	10	69	14981111	14981170	6e-15	79.8
3143203S	A04	3.472		SNP marker
3158150S	A04	3.995	bin081	SNP marker	S	B. napus			S	3158150S	chrA04	100	69	0	0	1	69	8559067	8559135	6e-29	128
3167115			bin081	DArT-SeqTM marker
3082889S	A04	4.348		SNP marker
3080206S	A04	4.413		SNP marker
3093698S	A04	4.665	bin082	SNP marker
3204999S			bin082	SNP marker
3133971			bin082	DArT-SeqTM marker
100007915			bin082	DArT-SeqTM marker
100077982			bin082	DArT-SeqTM marker	I	A. thaliana	1	1	I	100004532	chr2	95.31	64	3	0	1	64	11007651	11007714	4e-22	103
100018790			bin082	DArT-SeqTM marker
3083764			bin082	DArT-SeqTM marker
3104585			bin082	DArT-SeqTM marker
100073615			bin082	DArT-SeqTM marker
3108280			bin082	DArT-SeqTM marker
3082132			bin082	DArT-SeqTM marker
3118476			bin082	DArT-SeqTM marker
3075550			bin082	DArT-SeqTM marker
100033208			bin082	DArT-SeqTM marker	F	A. thaliana	3	1	F	100022479	chr3	87.72	57	7	0	1	57	4363339	4363283	2e-08	58
3124221			bin082	DArT-SeqTM marker
3122944			bin082	DArT-SeqTM marker
3074990			bin082	DArT-SeqTM marker
3151061			bin082	DArT-SeqTM marker
100008444			bin082	DArT-SeqTM marker
3094326			bin082	DArT-SeqTM marker
3076036			bin082	DArT-SeqTM marker
3132840			bin082	DArT-SeqTM marker	N	A. thaliana	1	1	N	3118476	chr3	86.79	53	7	0	4	56	22310395	22310343	5e-06	50.1
100042135			bin082	DArT-SeqTM marker	A	A. thaliana	2	1	A	100014119	chr1	91.67	60	5	0	5	64	5956305	5956364	6e-15	79.8
3126697			bin082	DArT-SeqTM marker	R	A. thaliana	2	1	R	100015334	chr5	89.66	58	6	0	6	63	5729631	5729688	2e-11	67.9
100034089			bin082	DArT-SeqTM marker
3087701			bin082	DArT-SeqTM marker
100011966			bin082	DArT-SeqTM marker
3095015			bin082	DArT-SeqTM marker
3084419			bin082	DArT-SeqTM marker
3135455			bin082	DArT-SeqTM marker
100010306			bin082	DArT-SeqTM marker
100073235			bin082	DArT-SeqTM marker
3090938			bin082	DArT-SeqTM marker
100020089			bin082	DArT-SeqTM marker
3084346			bin082	DArT-SeqTM marker
3187428S	A04	5.317		SNP marker
100004174	A04	5.702		DArT-SeqTM marker	S	A. thaliana	4	1	S	100004174	chr5	91.89	37	3	0	1	37	15989502	15989538	5e-06	50.1
3131689S	A04	5.85	bin083	SNP marker
100018920			bin083	DArT-SeqTM marker
3121059			bin083	DArT-SeqTM marker
3178716	A04	7.216	bin084	DArT-SeqTM marker
3141192			bin084	DArT-SeqTM marker
3076487S	A04	7.809		SNP marker	S	A. thaliana	2	1	S	3076487S	chr5	95.65	69	3	0	1	69	16554505	16554573	4e-25	113
3145712-2S	A04	8.282	bin085	SNP marker
3152217			bin085	DArT-SeqTM marker
3218231	A04	9.02		DArT-SeqTM marker	I	A. thaliana	1	1	I	3218231	chr2	84.75	59	9	0	11	69	9458075	9458133	8e-05	46.1
3109689S	A04	9.368		SNP marker	S	A. thaliana	3	1	S	3109689S	chr5	89.86	69	7	0	1	69	15285627	15285695	2e-15	81.8
100012665	A04	9.835		DArT-SeqTM marker	I	B. napus			I	100012665	chrA04	98.36	61	1	0	1	61	10414348	10414408	7e-23	108
3150401S	A04	11.088		SNP marker	I	B. napus			I	3150401S	chrA04	95.65	69	3	0	1	69	11521865	11521797	6e-24	111
3173971S	A04	11.762	bin086	SNP marker
3103632			bin086	DArT-SeqTM marker	I	A. thaliana	2	1	I	3103632	chr2	89.71	68	7	0	2	69	9175023	9175090	6e-15	79.8
100014058	A04	12.233	bin087	DArT-SeqTM marker
3095051			bin087	DArT-SeqTM marker	I	A. thaliana	1	1	I	3095051	chr2	84.75	59	9	0	11	69	10523351	10523409	8e-05	46.1
100097883	A04	12.46	bin088	DArT-SeqTM marker	I	B. napus			I	100097883	chrA04	100	48	0	0	7	54	12375431	12375384	3e-17	89.8
3095132			bin088	DArT-SeqTM marker
3079845			bin088	DArT-SeqTM marker
100005850			bin088	DArT-SeqTM marker	I	A. thaliana	7	1	I	100005850	chr2	91.3	69	6	0	1	69	10523344	10523276	6e-18	89.7
3093434			bin088	DArT-SeqTM marker
3075568			bin088	DArT-SeqTM marker	F	A. thaliana	1	1	F	100011636	chr3	88.89	45	5	0	1	45	6202717	6202761	5e-06	50.1
100021317			bin088	DArT-SeqTM marker
3163423			bin088	DArT-SeqTM marker
100019166			bin088	DArT-SeqTM marker
3097944			bin088	DArT-SeqTM marker
100089989			bin088	DArT-SeqTM marker	I	A. thaliana	2	1	I	100006828	chr2	93.55	62	4	0	1	62	10477150	10477089	2e-18	91.7
100098106			bin088	DArT-SeqTM marker
100070495	A04	12.672		DArT-SeqTM marker
3085114S	A04	15.094		SNP marker
3084056	A04	18.331		DArT-SeqTM marker	I	A. thaliana	3	1	I	3084056	chr2	92.68	41	3	0	13	53	11842945	11842985	2e-08	58
3097925	A04	18.814		DArT-SeqTM marker
100006263	A04	19.616		DArT-SeqTM marker	I	A. thaliana	1	1	I	100006263	chr2	86.76	68	9	0	2	69	11959351	11959418	4e-10	63.9
3201864	A04	21.005	bin089	DArT-SeqTM marker
3184050			bin089	DArT-SeqTM marker
3083416S	A04	22.4		SNP marker
3075074	A04	24.16		DArT-SeqTM marker
3109332S	A04	24.573	bin090	SNP marker
100067049			bin090	DArT-SeqTM marker
3093082S	A04	25.355		SNP marker	J	B. napus			J	3093082S	chrA04	98.28	58	0	1	1	58	14790259	14790315	1e-20	100
100005379	A04	26.415		DArT-SeqTM marker
100015899S	A04	29.73		SNP marker	J	B. napus			J	100015899S	chrA04	96.88	64	2	0	1	64	15656906	15656969	7e-23	108
3076327S	A04	31.456		SNP marker	J	A. thaliana	2	1	J	3076327S	chr2	92.65	68	5	0	2	69	14004236	14004303	1e-19	95.6
100060069S	A04	36.456		SNP marker	J	A. thaliana	5	1	J	100060069S	chr2	93.62	47	3	0	1	47	14938687	14938733	6e-12	69.9
100085432S	A04	37.106		SNP marker	J	A. thaliana	4	1	J	100085432S	chr2	91.49	47	4	0	1	47	14938687	14938733	1e-09	61.9
3076746S	A04	39.566		SNP marker	J	B. napus			J	3076746S	chrA04	100	69	0	0	1	69	16566101	16566169	6e-29	128
3104121S	A04	42.999		SNP marker
3088959	A04	44.768		DArT-SeqTM marker	J	B. napus			J	3088959	chrA04	100	69	0	0	1	69	17258018	17258086	6e-29	128
3105870	A04	44.946	bin091	DArT-SeqTM marker
3167380			bin091	DArT-SeqTM marker
3120145			bin091	DArT-SeqTM marker
3116824			bin091	DArT-SeqTM marker	J	A. thaliana	2	1	J	3116824	chr2	95	60	3	0	2	61	16206941	16206882	1e-19	95.6
3206550S	A04	46.004		SNP marker	J	A. thaliana	6	1	J	3206550S	chr2	89.86	69	7	0	1	69	16110245	16110177	2e-15	81.8
100101677	A04	46.404	bin092	DArT-SeqTM marker
100061757			bin092	DArT-SeqTM marker
3176463S	A04	48.371		SNP marker	J	B. napus			J	3176463S	chrA04	100	69	0	0	1	69	17389328	17389396	6e-29	128
100013251S	A04	49.211		SNP marker	J	A. thaliana	3	1	J	100013251S	chr2	85.71	56	8	0	1	56	16577611	16577666	2e-05	48.1
3126736S	A04	52.671		SNP marker	J	A. thaliana	1	1	J	3126736S	chr2	95.16	62	3	0	1	62	16993080	16993019	7e-21	99.6
100057586S	A04	56.828		SNP marker
100103293	A04	57.216		DArT-SeqTM marker	J	A. thaliana	3	1	J	100103293	chr2	84.62	65	10	0	4	68	18491641	18491577	5e-06	50.1
3094702S	A04	57.579		SNP marker
3082820S	A04	58.213		SNP marker	J	A. thaliana	6	1	J	3082820S	chr2	91.89	37	3	0	3	39	18463202	18463238	5e-06	50.1
100063598S	A04	58.957		SNP marker
3098661S	A04	59.469		SNP marker	J	A. thaliana	10	1	J	3098661S	chr2	100	42	0	0	1	42	18587415	18587456	4e-16	83.8
3159830S	A04	59.815		SNP marker	J	A. thaliana	7	1	J	3159830S	chr2	100	27	0	0	4	30	18513265	18513239	3e-07	54
3077338S	A04	60.465		SNP marker	J	B. napus			J	3077338S	chrA04	100	69	0	0	1	69	19067867	19067799	6e-29	128
3140289S	A04	61.742		SNP marker	J	A. thaliana	1	1	J	3140289S	chr2	94.44	36	2	0	1	36	19129048	19129083	9e-08	56
3075579S	A04	63.301		SNP marker
3088338S	A05	0		SNP marker	J	A. thaliana	3	2	J	3088338S	chr2	88.41	69	8	0	1	69	19551449	19551517	4e-13	73.8
3085432S	A05	3.539		SNP marker	J	A. thaliana	7	2	J	3085432S	chr2	92.31	26	2	0	1	26	19299908	19299933	0.081	36.2
100009607	A05	5.92		DArT-SeqTM marker	J	A. thaliana	1	1	J	100009607	chr2	94.12	34	2	0	3	36	16881385	16881352	1e-06	52
3077487S	A05	6.823		SNP marker
3084743S	A05	8.37		SNP marker	J	B. napus			J	3084743S	chrA05	100	69	0	0	1	69	1097260	1097192	6e-29	128
100007002	A05	8.93		DArT-SeqTM marker	J	A. thaliana	4	1	J	100007002	chr2	90.38	52	5	0	1	52	17157639	17157588	4e-10	63.9
3105874S	A05	12.412		SNP marker	J	A. thaliana	2	1	J	3105874S	chr2	91.8	61	4	1	1	61	17595057	17595116	4e-13	73.8
3099942S	A05	14.792		SNP marker	J	A. thaliana	2	1	J	3099942S	chr2	95.65	69	3	0	1	69	18032281	18032213	4e-25	113
100017091	A05	16.255	bin093	DArT-SeqTM marker	J	A. thaliana	2	1	J	100017091	chr2	87.76	49	6	0	5	53	18032002	18031954	5e-06	50.1
100038908			bin093	DArT-SeqTM marker
3163556			bin093	DArT-SeqTM marker
100003796			bin093	DArT-SeqTM marker
100090715			bin093	DArT-SeqTM marker	J	A. thaliana	6	1	J	100090715	chr2	90.62	32	3	0	1	32	18547939	18547970	0.005	40.1
3112019S	A05	17.796		SNP marker	J	A. thaliana	2	2	J	3112019S	chr2	86.96	69	9	0	1	69	18299572	18299504	9e-11	65.9
3077457S	A05	18.958		SNP marker
3077572	A05	19.415	bin094	DArT-SeqTM marker	J	A. thaliana	4	2	J	3077572	chr2	95.56	45	2	0	2	46	18658787	18658831	4e-13	73.8
100050342			bin094	DArT-SeqTM marker
3079965-2S	A05	20.402		SNP marker
3079965-1S	A05	20.647		SNP marker
3075871S	A05	21.291		SNP marker	J	A. thaliana	1	1	J	3075871S	chr2	89.83	59	6	0	1	59	18671313	18671255	6e-12	69.9
3084559	A05	21.727		DArT-SeqTM marker	J	A. thaliana	3	2	J	3084559	chr2	95.65	46	2	0	2	47	18658787	18658832	9e-14	75.8
3136104	A05	22.212		DArT-SeqTM marker
100027055S	A05	22.693		SNP marker	J	A. thaliana	1	1	J	100027055S	chr2	91.3	69	6	0	1	69	18857070	18857002	6e-18	89.7
3082584S	A05	25.148		SNP marker
3092219S	A05	25.792		SNP marker
3104976	A05	27.028		DArT-SeqTM marker
3107360S	A05	27.36		SNP marker	J	A. thaliana	1	1	J	3107360S	chr2	90.32	62	6	0	8	69	16698812	16698751	9e-14	75.8
100008033	A05	27.811		DArT-SeqTM marker	J	A. thaliana	10	1	J	100008033	chr2	86	50	7	0	1	50	16739152	16739201	0.0003	44.1
3081453S	A05	29.353		SNP marker	J	B. napus			J	3081453S	chrA03	97.83	46	1	0	1	46	8764168	8764213	2e-14	80.5
3142329S	A05	30.064		SNP marker	J	A. thaliana	2	1	J	3142329S	chr2	92.75	69	5	0	1	69	16472306	16472374	3e-20	97.6
100038137	A05	31.541	bin095	DArT-SeqTM marker	J	A. thaliana	2	1	J	100038137	chr2	98.55	69	1	0	1	69	16037052	16037120	7e-30	129
100063574			bin095	DArT-SeqTM marker
3159739S	A05	31.766	bin096	SNP marker	J	A. thaliana	3	1	J	3159739S	chr2	91.04	67	6	0	3	69	16207998	16207932	1e-16	85.7
3144478			bin096	DArT-SeqTM marker	J	A. thaliana	2	1	J	3144478	chr2	96.72	61	2	0	9	69	16264078	16264138	1e-22	105
3083542	A05	32.88	bin097	DArT-SeqTM marker
3100117			bin097	DArT-SeqTM marker
3102691S	A05	37.322		SNP marker	J	A. thaliana	2	1	J	3102691S	chr2	93.88	49	3	0	1	49	14502773	14502821	4e-13	73.8
3118910S	A05	38.931		SNP marker	J	A. thaliana	5	1	J	3118910S	chr2	86.27	51	7	0	7	57	14214189	14214239	8e-05	46.1
3127011S	A05	39.563		SNP marker	C	A. thaliana	2	1	C	3127011S	chr1	88.41	69	8	0	1	69	16468328	16468260	4e-13	73.8
3179953	A05	40.169	bin098	DArT-SeqTM marker	C	B. napus			C	3179953	chrA05	94.74	57	3	0	1	57	5757478	5757534	3e-17	89.8
3080179S			bin098	SNP marker	A	A. thaliana	2	1	A	100007405	chr1	86.89	61	8	0	1	61	3601814	3601754	2e-08	58
100022298			bin098	DArT-SeqTM marker
100057604			bin098	DArT-SeqTM marker
100030270S	A05	40.321		SNP marker
3074492S	A05	40.712		SNP marker	J	A. thaliana	4	1	J	3074492S	chr2	96.3	27	1	0	4	30	13678103	13678077	8e-05	46.1
3090363S	A05	41.037		SNP marker	J	A. thaliana	1	1	J	3090363S	chr2	90.62	32	3	0	5	36	14091010	14090979	0.005	40.1
100008765S	A05	41.447	bin099	SNP marker	J	A. thaliana	3	1	J	100008765S	chr2	96.3	27	1	0	11	37	13942584	13942610	8e-05	46.1
100006335			bin099	DArT-SeqTM marker
100048507			bin099	DArT-SeqTM marker
100062345			bin099	DArT-SeqTM marker
3104746			bin099	DArT-SeqTM marker
3079862			bin099	DArT-SeqTM marker
100005145			bin099	DArT-SeqTM marker
3145742			bin099	DArT-SeqTM marker
3082918			bin099	DArT-SeqTM marker
100029671			bin099	DArT-SeqTM marker
3150333			bin099	DArT-SeqTM marker
3097154			bin099	DArT-SeqTM marker
3081966			bin099	DArT-SeqTM marker	X	A. thaliana	2	1	X	3087378	chr5	94.12	51	3	0	1	51	24809587	24809537	2e-14	77.8
3197159			bin099	DArT-SeqTM marker
3205547			bin099	DArT-SeqTM marker
3084356S	A05	41.725	bin100	SNP marker	J	A. thaliana	5	1	J	3084356S	chr2	90	60	6	0	10	69	13686013	13686072	1e-12	71.9
3088631S			bin100	SNP marker
3142063S			bin100	SNP marker	J	A. thaliana	3	1	J	3142063S	chr2	90.91	66	6	0	4	69	13686004	13685939	4e-16	83.8
3107705			bin100	DArT-SeqTM marker
3120264			bin100	DArT-SeqTM marker	O	A. thaliana	1	1	O	3090723	chr4	86	50	7	0	20	69	427699	427650	0.0003	44.1
3087438S	A05	42.245		SNP marker	J	A. thaliana	2	1	J	3087438S	chr2	100	36	0	0	15	50	13591329	13591364	1e-12	71.9
100006390	A05	42.534		DArT-SeqTM marker	J	A. thaliana	2	1	J	100006390	chr2	89.86	69	7	0	1	69	13936062	13936130	2e-15	81.8
100001110	A05	42.739	bin101	DArT-SeqTM marker	J	B. napus			J	100001110	chrA05	92.54	67	0	1	1	62	6182410	6182476	8e-18	91.6
3109506			bin101	DArT-SeqTM marker
3142464			bin101	DArT-SeqTM marker
3148323			bin101	DArT-SeqTM marker	I	A. thaliana	1	1	I	100021317	chr2	92.59	54	4	0	11	64	9627804	9627751	9e-14	75.8
3110271S	A05	43.597		SNP marker
3145547	A05	43.707	bin102	DArT-SeqTM marker	J	A. thaliana	1	1	J	3145547	chr2	90.91	44	4	0	1	44	13355463	13355506	9e-08	56
100037680			bin102	DArT-SeqTM marker
100032983S	A05	43.962		SNP marker
3077396S	A05	44.443	bin103	SNP marker
100034629			bin103	DArT-SeqTM marker	F	A. thaliana	3	1	F	100034629	chr3	88.41	69	8	0	1	69	8054026	8054094	4e-13	73.8
3166082			bin103	DArT-SeqTM marker
3079267			bin103	DArT-SeqTM marker
100041055			bin103	DArT-SeqTM marker
3079409			bin103	DArT-SeqTM marker	S	A. thaliana	6	1	S	100006764	chr5	88.24	51	6	0	19	69	16504280	16504330	3e-07	54
3108235S	A05	45.023	bin104	SNP marker
100003524			bin104	DArT-SeqTM marker
3080389			bin104	DArT-SeqTM marker
3086563S	A05	45.288		SNP marker
100079185	A05	45.548		DArT-SeqTM marker	S	A. thaliana	6	1	S	100079185	chr5	86.96	69	9	0	1	69	14283335	14283267	9e-11	65.9
3134068S	A05	45.783		SNP marker	F	A. thaliana	1	1	F	3134068S	chr3	89.39	66	7	0	1	66	7137317	7137252	9e-14	75.8
100038314	A05	46.083	bin105	DArT-SeqTM marker
3078565			bin105	DArT-SeqTM marker	E	A. thaliana	3	1	E	3174590	chr1	90.2	51	5	0	4	54	24971388	24971338	1e-09	61.9
100032060	A05	46.838		DArT-SeqTM marker	F	B. napus			F	100032060	chrA05	91.38	58	0	4	1	54	17248152	17248208	8e-13	75
3159579	A05	47.114		DArT-SeqTM marker	F	A. thaliana	1	1	F	3159579	chr3	93.1	29	2	0	3	31	5939432	5939460	0.001	42.1
100014439	A05	47.431	bin106	DArT-SeqTM marker
3189841			bin106	DArT-SeqTM marker	Q	A. thaliana	1	1	Q	100044184	chr5	91.07	56	5	0	13	68	8978542	8978597	1e-12	71.9
3115273	A05	48.162	bin107	DArT-SeqTM marker
100017447			bin107	DArT-SeqTM marker
3147013S	A05	48.557		SNP marker
100010869S	A05	48.811		SNP marker
3105706	A05	49.636	bin108	DArT-SeqTM marker	F	A. thaliana	1	1	F	3105706	chr3	94.34	53	3	0	1	53	5941503	5941451	2e-15	81.8
100027159			bin108	DArT-SeqTM marker
100009307	A05	49.568		DArT-SeqTM marker	F	B. napus			F	100009307	chrA05	96.97	66	2	0	4	69	17457703	17457768	6e-24	111
3118101S	A05	50.126		SNP marker
100000660	A05	50.358		DArT-SeqTM marker	F	B. napus			F	100000660	chrC05	92.16	51	3	1	5	54	35093733	35093783	1e-11	71.3
3081852	A05	51.902		DArT-SeqTM marker
100067394S	A05	53.095		SNP marker	F	B. napus			F	100067394S	chrA05	94.52	73	0	1	1	69	18135019	18135091	2e-23	110
3158049S	A05	54.326		SNP marker
3089830S	A05	55.706		SNP marker	F	A. thaliana	1	1	F	3089830S	chr3	89.39	66	7	0	1	66	4811187	4811122	9e-14	75.8
3081225S	A05	56.201		SNP marker	F	A. thaliana	9	1	F	3081225S	chr3	91.49	47	4	0	1	47	4860958	4861004	1e-09	61.9
100068736	A05	57.337		DArT-SeqTM marker	F	A. thaliana	3	1	F	100068736	chr3	90.48	63	6	0	1	63	4424473	4424411	2e-14	77.8
3164323	A05	57.466		DArT-SeqTM marker	F	A. thaliana	5	1	F	3164323	chr3	92.98	57	4	0	1	57	4363339	4363283	2e-15	81.8
3100796S	A05	57.933		SNP marker
100064992	A05	58.874	bin109	DArT-SeqTM marker
3160435			bin109	DArT-SeqTM marker	J	A. thaliana	1	1	J	3148323	chr2	88.64	44	5	0	1	44	13355463	13355506	2e-05	48.1
3079729S	A05	59.72		SNP marker	F	A. thaliana	9	1	F	3079729S	chr3	93.18	44	3	0	8	51	4071882	4071839	4e-10	63.9
100080197S	A05	61.687		SNP marker	F	B. napus			F	100080197S	chrA05	98.55	69	1	0	1	69	19361072	19361140	3e-27	122
100011227	A05	71.443		DArT-SeqTM marker
3078285S	A05	72.954		SNP marker	F	A. thaliana	3	1	F	3078285S	chr3	94.2	69	4	0	1	69	3416705	3416637	1e-22	105
100017286S	A05	76.892		SNP marker	F	A. thaliana	2	1	F	100017286S	chr3	100	30	0	0	23	52	2964400	2964429	6e-09	60
3164117S	A05	78.005	bin110	SNP marker
3084503			bin110	DArT-SeqTM marker
3077812			bin110	DArT-SeqTM marker
3085550	A05	78.369		DArT-SeqTM marker
3116958S	A05	78.65	bin111	SNP marker	F	A. thaliana	10	1	F	3116958S	chr3	84.62	65	10	0	5	69	2965567	2965503	5e-06	50.1
100056284			bin111	DArT-SeqTM marker	F	A. thaliana	2	1	F	100056284	chr3	96.67	30	1	0	23	52	2964400	2964429	1e-06	52
100018586	A05	79.261		DArT-SeqTM marker
3097286S	A05	79.897		SNP marker
100062929	A05	83.758	bin112	DArT-SeqTM marker	F	B. napus			F	100062929	chrA05	100	37	0	0	1	37	21343525	21343489	4e-11	69.4
3186406			bin112	DArT-SeqTM marker
3219901			bin112	DArT-SeqTM marker	B	A. thaliana	4	1	B	3091623	chr1	93.62	47	3	0	23	69	9276763	9276717	6e-12	69.9
3158456S	A05	84.615		SNP marker	F	A. thaliana	2	1	F	3158456S	chr3	92.42	66	5	0	1	66	2203636	2203571	2e-18	91.7
3094188S	A05	85.411		SNP marker
100046656S	A05	86.532		SNP marker	F	A. thaliana	2	1	F	100046656S	chr3	94.87	39	2	0	1	39	1707289	1707251	1e-09	61.9
3074624	A05	87.11	bin113	DArT-SeqTM marker	F	B. napus			F	3074624	chrA05	100	58	0	0	1	58	22077390	22077333	7e-23	108
3153417			bin113	DArT-SeqTM marker
3078861	A05	87.667		DArT-SeqTM marker
3122649S	A05	88.124		SNP marker	F	A. thaliana	7	1	F	3122649S	chr3	95.45	44	2	0	7	50	1395566	1395609	1e-12	71.9
100039220S	A05	89.069		SNP marker	F	A. thaliana	6	1	F	100039220S	chr3	94.44	54	3	0	9	62	1259573	1259626	4e-16	83.8
100007860	A05	89.677	bin114	DArT-SeqTM marker
3218069			bin114	DArT-SeqTM marker
100033612	A05	90.215	bin115	DArT-SeqTM marker
100081262			bin115	DArT-SeqTM marker	F	A. thaliana	4	1	F	100081262	chr3	89.23	65	7	0	1	65	621429	621365	4e-13	73.8
100094523			bin115	DArT-SeqTM marker	F	A. thaliana	2	1	F	100094523	chr3	88.41	69	8	0	1	69	621429	621361	4e-13	73.8
3076712	A05	90.453		DArT-SeqTM marker
3079308S	A05	91.296		SNP marker
3101950	A05	91.97		DArT-SeqTM marker
3076014	A05	92.133		DArT-SeqTM marker	F	A. thaliana	1	1	F	3076014	chr3	92.75	69	5	0	1	69	621429	621361	3e-20	97.6
100006061	A05	92.493	bin116	DArT-SeqTM marker	F	A. thaliana	6	1	F	100006061	chr3	93.33	30	2	0	26	55	126080	126109	0.0003	44.1
100008857			bin116	DArT-SeqTM marker
3083034	A05	93.528		DArT-SeqTM marker
100047048S	A05	94.374		SNP marker
3086379S	A06	0		SNP marker	C	B. napus			C	3086379S	chrA06	100	69	0	0	1	69	214406	214474	6e-29	128
100012766	A06	1.281		DArT-SeqTM marker
3075601S	A06	1.547		SNP marker
100058939	A06	2.872	bin117	DArT-SeqTM marker	C	B. napus			C	100058939	chrA06	100	69	0	0	1	69	220868	220800	6e-29	128
3123270			bin117	DArT-SeqTM marker
3077885			bin117	DArT-SeqTM marker
100002848S	A06	6.261		SNP marker	C	B. napus			C	100002848S	chrA06	95	60	0	2	1	60	1567834	1567890	8e-18	91.6
3097421S	A06	8.305		SNP marker	C	B. napus			C	3097421S	chrA06	100	69	0	0	1	69	1628051	1627983	6e-29	128
3165997	A06	8.75	bin118	DArT-SeqTM marker
100007600			bin118	DArT-SeqTM marker
100058974	A06	10.662	bin119	DArT-SeqTM marker
100029077			bin119	DArT-SeqTM marker	C	A. thaliana	3	1	C	100029077	chr1	96	25	1	0	2	26	17773406	17773430	0.001	42.1
3090956S	A06	11.187		SNP marker	C	B. napus			C	3090956S	chrA06	100	57	0	0	1	57	2143019	2142963	3e-22	106
3087190S	A06	11.553		SNP marker	C	A. thaliana	1	1	C	3087190S	chr1	84.75	59	9	0	11	69	18102805	18102747	8e-05	46.1
3086488S	A06	11.75		SNP marker	C	B. napus			C	3086488S	chrA06	100	69	0	0	1	69	2068247	2068315	6e-29	128
3161255S	A06	12.469		SNP marker	C	A. thaliana	10	1	C	3161255S	chr1	100	30	0	0	29	58	18098198	18098227	6e-09	60
3158048S	A06	13.941		SNP marker	C	B. napus			C	3158048S	chrA06	100	69	0	0	1	69	2408255	2408323	6e-29	128
100000388	A06	15.271		DArT-SeqTM marker	C	B. napus			C	100000388	chrA06	98.08	52	1	0	1	52	2391264	2391213	8e-18	91.6
3074339S	A06	18.875		SNP marker
100003121	A06	23.918		DArT-SeqTM marker
100012946	A06	25.098	bin120	DArT-SeqTM marker	A	A. thaliana	3	1	A	100012946	chr1	91.18	68	6	0	1	68	3175407	3175340	2e-17	87.7
3092224			bin120	DArT-SeqTM marker
3153750S	A06	25.984	bin121	SNP marker	A	A. thaliana	1	1	A	3153750S	chr1	96.49	57	2	0	5	61	3207946	3207890	3e-20	97.6
100010973			bin121	DArT-SeqTM marker
100011870S	A06	27.151		SNP marker
100008596	A06	27.494		DArT-SeqTM marker	A	A. thaliana	1	1	A	100008596	chr1	93.1	58	4	0	1	58	3246018	3246075	4e-16	83.8
3168030S	A06	29.435		SNP marker	A	A. thaliana	2	2	A	3168030S	chr1	90.48	42	4	0	9	50	3567229	3567270	1e-06	52
3158144S	A06	31.662		SNP marker	A	A. thaliana	4	1	A	3158144S	chr1	89.66	58	6	0	12	69	3835536	3835479	2e-11	67.9
3140561S	A06	34.337		SNP marker
3074542S	A06	34.781		SNP marker	A	A. thaliana	10	2	A	3074542S	chr1	95.65	23	1	0	17	39	4429085	4429107	0.021	38.2
3090904S	A06	35.653		SNP marker
3117776	A06	36.235	bin122	DArT-SeqTM marker	A	A. thaliana	3	1	A	3117776	chr1	100	36	0	0	1	36	4256848	4256813	1e-12	71.9
3142899			bin122	DArT-SeqTM marker
3163312			bin122	DArT-SeqTM marker
3114143			bin122	DArT-SeqTM marker
100036765			bin122	DArT-SeqTM marker	A	A. thaliana	1	1	A	100017865	chr1	91.84	49	4	0	3	51	6505264	6505216	9e-11	65.9
3213264			bin122	DArT-SeqTM marker
100041340	A06	36.566		DArT-SeqTM marker
3141881S	A06	37.261		SNP marker
100004630S	A06	42.004		SNP marker	A	A. thaliana	2	1	A	100004630S	chr1	87.5	56	7	0	14	69	5756551	5756606	9e-08	56
3149980	A06	42.401	bin123	DArT-SeqTM marker
3093162			bin123	DArT-SeqTM marker
3101425			bin123	DArT-SeqTM marker
3100204			bin123	DArT-SeqTM marker
100077045S	A06	42.593		SNP marker	A	A. thaliana	1	1	A	100077045S	chr1	100	27	0	0	29	55	5801416	5801390	3e-07	54
100012114	A06	43.197	bin124	DArT-SeqTM marker
3078921			bin124	DArT-SeqTM marker	A	A. thaliana	2	2	A	100014007	chr1	85.96	57	8	0	1	57	3141789	3141733	5e-06	50.1
3082697S	A06	43.402		SNP marker	A	A. thaliana	1	1	A	3082697S	chr1	92.11	38	3	0	10	47	6000657	6000694	1e-06	52
3097387S	A06	43.843		SNP marker	A	A. thaliana	4	1	A	3097387S	chr1	94.2	69	4	0	1	69	5856956	5857024	1e-22	105
3081744S	A06	44.168		SNP marker	A	A. thaliana	3	1	A	3081744S	chr1	90.74	54	5	0	1	54	5892853	5892800	2e-11	67.9
3083056	A06	44.469	bin125	DArT-SeqTM marker
3154775			bin125	DArT-SeqTM marker
3091007			bin125	DArT-SeqTM marker	R	A. thaliana	1	1	R	3154842	chr5	93.55	62	4	0	1	62	4128262	4128323	2e-18	91.7
3099279			bin125	DArT-SeqTM marker	A	A. thaliana	6	1	A	3099279	chr1	88.64	44	5	0	6	49	5867349	5867392	2e-05	48.1
3128786	A06	44.692		DArT-SeqTM marker
3130964	A06	44.849	bin126	DArT-SeqTM marker
3103326			bin126	DArT-SeqTM marker
100028252S	A06	45.326		SNP marker	A	A. thaliana	1	1	A	100028252S	chr1	92.31	65	5	0	4	68	6350740	6350804	6e-18	89.7
3088397S	A06	46.084		SNP marker	B	A. thaliana	5	1	B	3088397S	chr1	95.45	22	1	0	28	49	13582914	13582935	0.081	36.2
100056337S	A06	46.528		SNP marker	B	B. napus			B	100056337S	chrA06	98.55	69	1	0	1	69	7779721	7779789	3e-27	122
3098957S	A06	47.338		SNP marker	B	A. thaliana	10	1	B	3098957S	chr1	93.33	30	2	0	2	31	7277467	7277496	0.0003	44.1
100018007	A06	47.57	bin127	DArT-SeqTM marker
100007567			bin127	DArT-SeqTM marker
100064737S	A06	48.584	bin128	SNP marker
3078336			bin128	DArT-SeqTM marker
3088569S	A06	48.892	bin129	SNP marker	M	A. thaliana	1	1	M	3088569S	chr3	90.16	61	6	0	8	68	18228257	18228317	4e-13	73.8
3149154			bin129	DArT-SeqTM marker
3082009S	A06	49.166	bin130	SNP marker
100010526			bin130	DArT-SeqTM marker
3175583S	A06	50.758		SNP marker
3123285S	A06	51.752		SNP marker	X	B. napus			X	3123285S	chrA06	100	69	0	0	1	69	15659468	15659400	6e-29	128
3082171S	A06	52.245	bin131	SNP marker
3111903S			bin131	SNP marker
100005444S			bin131	SNP marker
100024773S			bin131	SNP marker	X	A. thaliana	3	1	X	100024773S	chr5	83.33	66	11	0	4	69	25600053	25599988	0.0003	44.1
3080716S			bin131	SNP marker
3103939			bin131	DArT-SeqTM marker
100014418			bin131	DArT-SeqTM marker
3095406			bin131	DArT-SeqTM marker
3087396			bin131	DArT-SeqTM marker
3166056			bin131	DArT-SeqTM marker
3076653S	A06	52.425		SNP marker	X	A. thaliana	3	1	X	3076653S	chr5	90.77	65	6	0	5	69	25407317	25407253	2e-15	81.8
100008140S	A06	53.459		SNP marker	X	B. napus			X	100008140S	chrC03	95.65	69	3	0	1	69	34474438	34474370	6e-24	111
100024892	A06	53.975		DArT-SeqTM marker
3095437S	A06	54.222		SNP marker	X	A. thaliana	5	1	X	3095437S	chr5	100	66	0	0	4	69	26255289	26255224	2e-30	131
3124469S	A06	54.928		SNP marker
100008098	A06	55.139		DArT-SeqTM marker
3141767S	A06	55.368		SNP marker
3093014	A06	55.682		DArT-SeqTM marker
3157824S	A06	56.346		SNP marker
3086975S	A06	57.313		SNP marker	Q	A. thaliana	1	1	Q	3086975S	chr5	100	31	0	0	3	33	7842207	7842177	1e-09	61.9
3135416	A06	58.704		DArT-SeqTM marker	Q	A. thaliana	2	1	Q	3135416	chr5	87.18	39	5	0	9	47	8562219	8562257	0.021	38.2
100017267	A06	59.083	bin132	DArT-SeqTM marker	Q	B. napus			Q	100017267	chrA06	100	30	0	0	28	57	18423048	18423019	3e-07	56.5
3160835			bin132	DArT-SeqTM marker
100062969			bin132	DArT-SeqTM marker
3163193			bin132	DArT-SeqTM marker
3103231	A06	59.527	bin133	DArT-SeqTM marker	Q	B. napus			Q	3103231	chrA06	100	39	0	0	1	39	18755898	18755860	3e-12	73.1
3081483			bin133	DArT-SeqTM marker
100007701			bin133	DArT-SeqTM marker
100044184			bin133	DArT-SeqTM marker
100018280			bin133	DArT-SeqTM marker
3119258S	A06	59.701		SNP marker	Q	B. napus			Q	3119258S	chrA06	100	69	0	0	1	69	18915660	18915728	6e-29	128
100002593	A06	59.986	bin134	DArT-SeqTM marker
3162748			bin134	DArT-SeqTM marker
3081010S	A06	60.35		SNP marker	Q	A. thaliana	2	1	Q	3081010S	chr5	90.16	61	6	0	1	61	8968262	8968322	4e-13	73.8
3076227	A06	60.979	bin135	DArT-SeqTM marker	Q	A. thaliana	4	1	Q	3076227	chr5	93.18	44	3	0	1	44	9400538	9400495	4e-10	63.9
100014195			bin135	DArT-SeqTM marker
3082438			bin135	DArT-SeqTM marker
3166517			bin135	DArT-SeqTM marker
100009501S	A06	61.559		SNP marker
100055351S	A06	62.664		SNP marker
3134371	A06	64.125		DArT-SeqTM marker
3090513	A06	65.744	bin136	DArT-SeqTM marker
100001212			bin136	DArT-SeqTM marker
3162686S	A06	66.098		SNP marker	F	A. thaliana	10	2	F	3162686S	chr3	84.13	63	10	0	4	66	2286066	2286128	8e-05	46.1
3160429S	A06	66.928		SNP marker	V	A. thaliana	1	1	V	3160429S	chr5	89.19	37	4	0	5	41	19409685	19409649	0.001	42.1
3175528S	A06	67.434	bin137	SNP marker	L	A. thaliana	10	1	L	3175528S	chr3	96.08	51	2	0	16	66	11237817	11237767	1e-16	85.7
100014869			bin137	DArT-SeqTM marker
3108078			bin137	DArT-SeqTM marker	V	A. thaliana	13	2	V	100011378	chr5	82.26	62	11	0	1	62	17933831	17933770	0.081	36.2
100056903			bin137	DArT-SeqTM marker
3080843S	A06	68.061		SNP marker	L	A. thaliana	8	1	L	3080843S	chr3	96.3	54	2	0	2	55	11299269	11299322	2e-18	91.7
3105953	A06	68.647		DArT-SeqTM marker
3154544S	A06	68.949		SNP marker	L	A. thaliana	2	2	L	3154544S	chr3	88.89	45	5	0	1	45	10959518	10959474	5e-06	50.1
100013530	A06	69.859	bin138	DArT-SeqTM marker
100016099			bin138	DArT-SeqTM marker
100014367			bin138	DArT-SeqTM marker
3082900	A06	73.555		DArT-SeqTM marker	L	B. napus			L	3082900	chrA06	100	54	0	0	1	54	21471580	21471527	1e-20	100
100070856S	A06	74.286		SNP marker	L	A. thaliana	1	1	L	100070856S	chr3	89.71	68	7	0	1	68	9653835	9653902	6e-15	79.8
3109680S	A06	75.761		SNP marker
3141064	A06	76.513		DArT-SeqTM marker
100078509	A06	78.623	bin139	DArT-SeqTM marker
100008984			bin139	DArT-SeqTM marker
3094020S	A06	79.28		SNP marker	L	A. thaliana	3	2	L	3094020S	chr3	96.72	61	2	0	1	61	10226207	10226267	1e-22	105
3109249S	A06	79.802		SNP marker	K	A. thaliana	7	3	K	3109249S	chr2	100	22	0	0	3	24	213110	213131	0.0003	44.1
3093985S	A06	80.291		SNP marker
100030946	A06	81.708		DArT-SeqTM marker
3075738	A06	82.15		DArT-SeqTM marker	V	A. thaliana	1	1	V	3075738	chr5	95	40	1	1	1	40	19097320	19097358	9e-08	56
3084629S	A06	83.377		SNP marker	V	B. napus			V	3084629S	chrA06	100	38	0	0	1	38	23457109	23457072	1e-11	71.3
3155235S	A06	84.051		SNP marker
3120557	A06	84.497		DArT-SeqTM marker
3096863	A06	84.766		DArT-SeqTM marker	V	A. thaliana	1	1	V	3096863	chr5	92.5	40	2	1	1	40	19097320	19097358	2e-05	48.1
3075625S	A06	85.108		SNP marker
100067834	A06	86.889		DArT-SeqTM marker	V	A. thaliana	3	1	V	100067834	chr5	88.64	44	5	0	1	44	18732506	18732549	2e-05	48.1
3092228S	A06	89.334		SNP marker	V	A. thaliana	1	1	V	3092228S	chr5	85.42	48	7	0	1	48	18732506	18732553	0.005	40.1
100100392	A06	89.792		DArT-SeqTM marker
3157798S	A06	90.158		SNP marker
3129687S	A06	91.586		SNP marker	V	A. thaliana	2	1	V	3129687S	chr5	89.71	68	7	0	1	68	18015198	18015265	6e-15	79.8
100008141	A06	92.337	bin140	DArT-SeqTM marker
100020541			bin140	DArT-SeqTM marker
100014223			bin140	DArT-SeqTM marker
100020018			bin140	DArT-SeqTM marker
3086366S	A06	92.505		SNP marker
100006504	A06	93.427		DArT-SeqTM marker	V	B. napus			V	100006504	chrA06	98.41	63	1	0	1	63	23912518	23912456	6e-24	111
100040131	A06	93.532		DArT-SeqTM marker
3096559S	A06	94.797		SNP marker	V	A. thaliana	4	1	V	3096559S	chr5	92.75	69	5	0	1	69	17836735	17836667	3e-20	97.6
3101583S	A06	96.294		SNP marker	V	A. thaliana	3	1	V	3101583S	chr5	94.34	53	3	0	1	53	17659696	17659748	2e-15	81.8
100010797	A06	98.021	bin141	DArT-SeqTM marker
3077560			bin141	DArT-SeqTM marker
100053120			bin141	DArT-SeqTM marker
3091609S	A06	98.213		SNP marker	V	A. thaliana	1	1	V	3091609S	chr5	92.54	67	5	0	3	69	17316538	17316472	4e-19	93.7
3107535S	A07	0		SNP marker	H	A. thaliana	4	1	H	3107535S	chr2	88.14	59	7	0	11	69	8834750	8834692	1e-09	61.9
3105359S	A07	1.19		SNP marker	H	A. thaliana	2	1	H	3105359S	chr2	84.48	58	9	0	1	58	8082268	8082325	0.0003	44.1
3108072S	A07	1.512		SNP marker	H	B. napus			H	3108072S	chrA07	100	50	0	0	1	50	662309	662260	2e-18	93.5
3138450S	A07	2.077		SNP marker	H	A. thaliana	3	1	H	3138450S	chr2	86.57	67	9	0	1	67	7485724	7485790	1e-09	61.9
3100178S	A07	2.293	bin142	SNP marker	H	B. napus			H	3100178S	chrA07	100	44	0	0	1	44	953380	953423	5e-15	82.4
3130323S			bin142	SNP marker
100013821S			bin142	SNP marker
3095248S	A07	2.331	bin143	SNP marker	H	B. napus			H	3095248S	chrA07	100	37	0	0	1	37	657565	657529	4e-11	69.4
100008250			bin143	DArT-SeqTM marker
3161372S	A07	2.536	bin144	SNP marker
3094202S			bin144	SNP marker
3137729S			bin144	SNP marker	H	A. thaliana	1	1	H	3137729S	chr2	95.59	68	3	0	1	68	8636139	8636072	2e-24	111
3096025			bin144	DArT-SeqTM marker
3075357			bin144	DArT-SeqTM marker
100016130			bin144	DArT-SeqTM marker
100008377			bin144	DArT-SeqTM marker
3084533			bin144	DArT-SeqTM marker	Q	A. thaliana	6	1	Q	100062959	chr5	90.62	64	6	0	3	66	7737684	7737621	6e-15	79.8
100011450			bin144	DArT-SeqTM marker
3074442			bin144	DArT-SeqTM marker	U	A. thaliana	1	1	U	3085551	chr4	84.38	64	10	0	1	64	17030151	17030214	2e-05	48.1
100006776			bin144	DArT-SeqTM marker
3090808	A07	2.988		DArT-SeqTM marker	H	B. napus			H	3090808	chrA07	100	69	0	0	1	69	1269342	1269274	6e-29	128
100057808S	A07	3.123	bin145	SNP marker	H	A. thaliana	3	1	H	100057808S	chr2	86.27	51	7	0	1	51	8189191	8189141	8e-05	46.1
3149568			bin145	DArT-SeqTM marker
3165827			bin145	DArT-SeqTM marker
100007517			bin145	DArT-SeqTM marker
3108289			bin145	DArT-SeqTM marker	J	A. thaliana	1	1	J	3083091	chr2	82.61	69	9	1	1	66	13392344	13392276	0.021	38.2
3085431			bin145	DArT-SeqTM marker
3074431S	A07	3.618	bin146	SNP marker
3213825			bin146	DArT-SeqTM marker
100059616			bin146	DArT-SeqTM marker
100084513			bin146	DArT-SeqTM marker
3123659			bin146	DArT-SeqTM marker
3082953	A07	3.827	bin147	DArT-SeqTM marker
3136630			bin147	DArT-SeqTM marker
100016970			bin147	DArT-SeqTM marker	J	A. thaliana	1	1	J	100057578	chr2	97.1	69	2	0	1	69	13601147	13601215	2e-27	121
3091623			bin147	DArT-SeqTM marker	W	A. thaliana	1	1	W	3081634	chr5	95.65	69	3	0	1	69	24170205	24170137	4e-25	113
3088367			bin147	DArT-SeqTM marker	A	A. thaliana	7	1	A	3148382	chr1	83.82	68	11	0	2	69	5913697	5913764	2e-05	48.1
3157138			bin147	DArT-SeqTM marker	J	A. thaliana	1	1	J	100029671	chr2	92.86	42	3	0	1	42	13688638	13688597	6e-09	60
100017471			bin147	DArT-SeqTM marker
100032968			bin147	DArT-SeqTM marker
3168368			bin147	DArT-SeqTM marker
3119215S	A07	3.897	bin148	SNP marker	H	B. napus			H	3119215S	chrA07	100	69	0	0	1	69	2771789	2771721	6e-29	128
3084649S			bin148	SNP marker
3089358S			bin148	SNP marker	H	A. thaliana	2	1	H	3089358S	chr2	89.86	69	7	0	1	69	8402371	8402303	2e-15	81.8
3078719S			bin148	SNP marker	H	A. thaliana	2	1	H	3078719S	chr2	91.67	48	4	0	9	56	8605877	8605830	4e-10	63.9
3082829S	A07	4.053		SNP marker	H	A. thaliana	1	1	H	3082829S	chr2	92.75	69	5	0	1	69	7467482	7467414	3e-20	97.6
3132803S	A07	4.419		SNP marker	H	A. thaliana	3	1	H	3132803S	chr2	87.5	40	5	0	6	45	7478772	7478811	0.005	40.1
100050831S	A07	4.999	bin149	SNP marker
3209778			bin149	DArT-SeqTM marker
3107459			bin149	DArT-SeqTM marker
3112043S	A07	5.236	bin150	SNP marker
3074254			bin150	DArT-SeqTM marker
100093463			bin150	DArT-SeqTM marker
3083441			bin150	DArT-SeqTM marker
100099937			bin150	DArT-SeqTM marker	F	A. thaliana	1	1	F	100099937	chr3	90.48	42	4	0	1	42	8965365	8965324	1e-06	52
3090940S	A07	5.479		SNP marker
3128852	A07	5.992		DArT-SeqTM marker	F	B. napus			F	3128852	chrA07	100	52	0	0	1	52	5840285	5840234	2e-19	97.1
3101139	A07	6.622	bin151	DArT-SeqTM marker
3097031			bin151	DArT-SeqTM marker
100008888	A07	7.251	bin152	DArT-SeqTM marker
3076174			bin152	DArT-SeqTM marker
3089725S	A07	7.462	bin153	SNP marker	B	B. napus			B	3089725S	chrA07	100	69	0	0	1	69	7183781	7183849	6e-29	128
3076279			bin153	DArT-SeqTM marker
3125506	A07	8.337		DArT-SeqTM marker
3144623S	A07	9.263	bin154	SNP marker	B	B. napus			B	3144623S	chrA07	98.55	69	1	0	1	69	10149560	10149628	3e-27	122
3082169			bin154	DArT-SeqTM marker
100040852S	A07	9.853		SNP marker	B	B. napus			B	100040852S	chrA07	97.1	69	2	0	1	69	10148948	10149016	1e-25	117
3175979S	A07	11.488		SNP marker
3161692	A07	12.116		DArT-SeqTM marker
3097336S	A07	13.07		SNP marker	X	A. thaliana	2	1	X	3097336S	chr5	96.36	55	2	0	15	69	26456716	26456770	4e-19	93.7
3136782	A07	13.717	bin155	DArT-SeqTM marker	I	B. napus			I	3136782	chrA07	100	62	0	0	1	62	12063244	12063305	4e-25	115
100033658			bin155	DArT-SeqTM marker
100008292S	A07	13.926	bin156	SNP marker	I	A. thaliana	6	1	I	100008292S	chr2	92.31	65	5	0	1	65	11430611	11430547	6e-18	89.7
3099765			bin156	DArT-SeqTM marker
3152333			bin156	DArT-SeqTM marker	J	A. thaliana	1	1	J	100063574	chr2	92.19	64	5	0	1	64	16037055	16036992	2e-17	87.7
100036927			bin156	DArT-SeqTM marker	F	A. thaliana	7	1	F	100010839S	chr3	89.86	69	7	0	1	69	7966150	7966082	2e-15	81.8
3171806S	A07	14.587		SNP marker	I	B. napus			I	3171806S	chrA07	100	55	0	0	1	55	11831440	11831494	3e-21	102
3100179S	A07	15.367		SNP marker	I	B. napus			I	3100179S	chrA07	98.55	69	1	0	1	69	11879278	11879346	3e-27	122
3087743S	A07	15.703		SNP marker	I	B. napus			I	3087743S	chrA07	100	43	0	0	1	43	11959520	11959562	2e-14	80.5
3166845	A07	16.158	bin157	DArT-SeqTM marker
3081366			bin157	DArT-SeqTM marker
3081002			bin157	DArT-SeqTM marker	X	A. thaliana	2	1	X	3083061	chr5	85.42	48	7	0	8	55	24792956	24793003	0.005	40.1
100072467			bin157	DArT-SeqTM marker
100101111			bin157	DArT-SeqTM marker
3086200			bin157	DArT-SeqTM marker	D	A. thaliana	7	1	D	3075324	chr1	86.44	59	8	0	1	59	22674433	22674491	3e-07	54
3192005			bin157	DArT-SeqTM marker
3207734			bin157	DArT-SeqTM marker
3204171			bin157	DArT-SeqTM marker
3080385			bin157	DArT-SeqTM marker	I	A. thaliana	5	1	I	3080385	chr2	92.86	42	3	0	13	54	12412706	12412747	6e-09	60
100009157			bin157	DArT-SeqTM marker
100048485			bin157	DArT-SeqTM marker	V	A. thaliana	1	1	V	100005931	chr5	85.71	42	6	0	9	50	19119268	19119309	0.081	36.2
3128651			bin157	DArT-SeqTM marker
100021912			bin157	DArT-SeqTM marker
3091635S	A07	17.84		SNP marker
100002062S	A07	18.749		SNP marker
3133463S	A07	19.373		SNP marker
3111844S	A07	22.465		SNP marker	N	A. thaliana	2	1	N	3111844S	chr3	91.23	57	5	0	1	57	20168689	20168633	4e-13	73.8
3123292	A07	22.842		DArT-SeqTM marker	N	A. thaliana	5	1	N	3123292	chr3	88.1	42	5	0	20	61	20128595	20128636	0.0003	44.1
3137255	A07	24.225	bin158	DArT-SeqTM marker	N	A. thaliana	1	1	N	3137255	chr3	90.38	52	5	0	1	52	20817707	20817656	4e-10	63.9
100100246			bin158	DArT-SeqTM marker
100022083			bin158	DArT-SeqTM marker
3077813			bin158	DArT-SeqTM marker
3082833			bin158	DArT-SeqTM marker
3173008	A07	25.082	bin159	DArT-SeqTM marker
100036411			bin159	DArT-SeqTM marker
3080323S	A07	25.399		SNP marker	N	A. thaliana	1	1	N	3080323S	chr3	93.75	64	4	0	1	64	20934045	20933982	1e-19	95.6
3095157	A07	26.717	bin160	DArT-SeqTM marker
100064735			bin160	DArT-SeqTM marker
3126465S	A07	27.665		SNP marker	N	B. napus			N	3126465S	chrA07	100	69	0	0	1	69	14658292	14658224	6e-29	128
3082685S	A07	28.1		SNP marker
3103528S	A07	28.937		SNP marker	C	A. thaliana	1	1	C	3103528S	chr1	89.8	49	5	0	1	49	21009872	21009824	2e-08	58
3106029	A07	29.507	bin161	DArT-SeqTM marker
100011202			bin161	DArT-SeqTM marker
3171454			bin161	DArT-SeqTM marker	A	A. thaliana	1	1	A	3101425	chr1	89.36	47	5	0	17	63	5435864	5435818	3e-07	54
3097560			bin161	DArT-SeqTM marker
3077766			bin161	DArT-SeqTM marker	S	A. thaliana	1	1	S	3082795	chr5	91.49	47	4	0	17	63	14115604	14115650	1e-09	61.9
3156350S	A07	29.985		SNP marker	N	A. thaliana	1	1	N	3156350S	chr3	88.52	61	7	0	9	69	21544700	21544760	9e-11	65.9
3179108S	A07	39.059		SNP marker	E	A. thaliana	2	1	E	3179108S	chr1	95.59	68	3	0	1	68	27020350	27020417	2e-24	111
3087015S	A07	40.089		SNP marker	E	B. napus			E	3087015S	chrA07	98.55	69	1	0	1	69	17633210	17633278	3e-27	122
100011694	A07	40.868		DArT-SeqTM marker
100089176	A07	41.163		DArT-SeqTM marker	E	B. napus			E	100089176	chrA07	100	69	0	0	1	69	18656852	18656920	6e-29	128
100031685	A07	41.503	bin162	DArT-SeqTM marker
100051328			bin162	DArT-SeqTM marker	E	A. thaliana	2	1	E	100035185	chr1	92.11	38	3	0	1	38	28658411	28658448	1e-06	52
3084070			bin162	DArT-SeqTM marker
3082375			bin162	DArT-SeqTM marker	M	A. thaliana	1	1	M	100036352	chr3	95.24	42	2	0	2	43	17165271	17165230	2e-11	67.9
3138064			bin162	DArT-SeqTM marker
100008366			bin162	DArT-SeqTM marker
3083705			bin162	DArT-SeqTM marker
3113869S	A07	42.705		SNP marker	E	A. thaliana	2	1	E	3113869S	chr1	93.44	61	4	0	1	61	25281896	25281836	6e-18	89.7
3173334S	A07	44.113		SNP marker	E	A. thaliana	2	1	E	3173334S	chr1	88.71	62	7	0	1	62	24309020	24309081	2e-11	67.9
100009412	A07	44.889	bin163	DArT-SeqTM marker	E	B. napus			E	100009412	chrA07	97.5	40	1	0	1	40	18691518	18691479	4e-11	69.4
3158614			bin163	DArT-SeqTM marker
3093259			bin163	DArT-SeqTM marker	E	A. thaliana	5	1	E	100027314	chr1	97.92	48	1	0	1	48	26172946	26172993	2e-17	87.7
3101529			bin163	DArT-SeqTM marker
3091987S	A07	54.12		SNP marker	E	B. napus			E	3091987S	chrA07	100	37	0	0	1	37	21600188	21600152	4e-11	69.4
3094307S	A07	54.959		SNP marker	E	B. napus			E	3094307S	chrA07	100	53	0	0	1	53	21617722	21617670	5e-20	99
100005537	A07	56.13		DArT-SeqTM marker
3156231	A07	56.829	bin164	DArT-SeqTM marker
3097344			bin164	DArT-SeqTM marker	E	A. thaliana	6	1	E	3097344	chr1	93.75	32	2	0	13	44	27879164	27879133	2e-05	48.1
100025502	A07	60.284	bin165	DArT-SeqTM marker	E	B. napus			E	100025502	chrA07	93.02	43	1	2	2	42	21936425	21936383	6e-09	62.1
100003680			bin165	DArT-SeqTM marker
3125363			bin165	DArT-SeqTM marker	N	A. thaliana	1	1	N	3136454	chr3	94.2	69	4	0	1	69	20012669	20012601	1e-22	105
100002379	A07	61.532	bin166	DArT-SeqTM marker
100008824			bin166	DArT-SeqTM marker
3077280			bin166	DArT-SeqTM marker
3117712S	A07	62.065		SNP marker	E	A. thaliana	3	1	E	3117712S	chr1	85.71	42	6	0	5	46	28298243	28298202	0.081	36.2
100038186	A07	64.248		DArT-SeqTM marker
3076158	A07	64.501	bin167	DArT-SeqTM marker
100042530			bin167	DArT-SeqTM marker	A	A. thaliana	2	1	A	100060667	chr1	96.08	51	2	0	4	54	5956301	5956251	1e-16	85.7
100013763	A07	64.732	bin168	DArT-SeqTM marker
100032328			bin168	DArT-SeqTM marker	E	A. thaliana	5	2	E	100032328	chr1	89.83	59	6	0	5	63	28725025	28725083	6e-12	69.9
3107492S	A07	65.031	bin169	SNP marker
3094109			bin169	DArT-SeqTM marker
3078178S	A07	66.635		SNP marker	E	A. thaliana	10	1	E	3078178S	chr1	100	36	0	0	1	36	28876160	28876125	1e-12	71.9
100079244	A07	70.633	bin170	DArT-SeqTM marker
100084252			bin170	DArT-SeqTM marker
100092301	A07	70.796		DArT-SeqTM marker
3169104	A07	71.214	bin171	DArT-SeqTM marker	E	A. thaliana	4	1	E	3169104	chr1	96.88	32	1	0	1	32	29458485	29458454	9e-08	56
100011609			bin171	DArT-SeqTM marker
3190770	A07	71.499	bin172	DArT-SeqTM marker
100007511			bin172	DArT-SeqTM marker
3082331			bin172	DArT-SeqTM marker
100008078			bin172	DArT-SeqTM marker
3101863S	A08	0		SNP marker	C	B. napus			C	3101863S	chrA08	100	49	0	0	1	49	294197	294149	8e-18	91.6
100090810	A08	0.543		DArT-SeqTM marker
3088342S	A08	0.737		SNP marker
3118442S	A08	0.975	bin173	SNP marker	C	A. thaliana	4	1	C	3118442S	chr1	93.85	65	4	0	5	69	20727100	20727036	3e-20	97.6
3165203			bin173	DArT-SeqTM marker
100020568			bin173	DArT-SeqTM marker
3164034			bin173	DArT-SeqTM marker
100027638S	A08	1.472		SNP marker
3166147	A08	1.689		DArT-SeqTM marker	C	A. thaliana	2	1	C	3166147	chr1	90.7	43	4	0	1	43	17906329	17906371	3e-07	54
3075155	A08	2.196	bin174	DArT-SeqTM marker
3136066			bin174	DArT-SeqTM marker
100039108S	A08	2.392	bin175	SNP marker
100014404S			bin175	SNP marker
100061727			bin175	DArT-SeqTM marker
100006600			bin175	DArT-SeqTM marker
3081353			bin175	DArT-SeqTM marker
3079563			bin175	DArT-SeqTM marker
3078121			bin175	DArT-SeqTM marker
100012588			bin175	DArT-SeqTM marker
100033563S	A08	2.608		SNP marker
100012807	A08	2.851	bin176	DArT-SeqTM marker
100003295			bin176	DArT-SeqTM marker
100044057			bin176	DArT-SeqTM marker
100072577			bin176	DArT-SeqTM marker	I	A. thaliana	5	1	I	100027862	chr2	83.82	68	11	0	2	69	10030188	10030255	2e-05	48.1
100031865			bin176	DArT-SeqTM marker
3088683			bin176	DArT-SeqTM marker
100010040			bin176	DArT-SeqTM marker
100023856			bin176	DArT-SeqTM marker
100076961			bin176	DArT-SeqTM marker
100101900			bin176	DArT-SeqTM marker
3081355S	A08	3.018		SNP marker	U	B. napus			U	3081355S	chrA08	100	69	0	0	1	69	8693862	8693930	6e-29	128
100056392S	A08	3.316	bin177	SNP marker
3083707			bin177	DArT-SeqTM marker
100006116			bin177	DArT-SeqTM marker
3087980S	A08	3.417	bin178	SNP marker	B	A. thaliana	2	1	B	3087980S	chr1	85.42	48	7	0	21	68	11235287	11235240	0.005	40.1
3115162			bin178	DArT-SeqTM marker
3094246			bin178	DArT-SeqTM marker	B	A. thaliana	4	1	B	3094246	chr1	92.5	40	3	0	19	58	10998883	10998844	9e-08	56
3111786			bin178	DArT-SeqTM marker
100021059			bin178	DArT-SeqTM marker
100011129S			bin178	SNP marker
3124010			bin178	DArT-SeqTM marker
3153851			bin178	DArT-SeqTM marker
100010083			bin178	DArT-SeqTM marker
100004116			bin178	DArT-SeqTM marker
3202769			bin178	DArT-SeqTM marker
100100156			bin178	DArT-SeqTM marker
3097181			bin178	DArT-SeqTM marker
3083891			bin178	DArT-SeqTM marker
100009303			bin178	DArT-SeqTM marker	B	A. thaliana	1	1	B	100029483	chr1	91.3	69	6	0	1	69	11160613	11160545	6e-18	89.7
100004644			bin178	DArT-SeqTM marker
3081105S			bin178	SNP marker
3095924S	A08	3.541		SNP marker	U	A. thaliana	3	1	U	3095924S	chr4	91.49	47	4	0	12	58	9567173	9567127	1e-09	61.9
3092175	A08	3.762		DArT-SeqTM marker
3075312S	A08	3.872	bin179	SNP marker	T	A. thaliana	2	1	T	3075312S	chr4	92.54	67	5	0	3	69	9135348	9135282	4e-19	93.7
3093480			bin179	DArT-SeqTM marker
3113572			bin179	DArT-SeqTM marker
3123473			bin179	DArT-SeqTM marker
3126282			bin179	DArT-SeqTM marker
100035288S	A08	4.097	bin180	SNP marker
3076420S			bin180	SNP marker
3102606S			bin180	SNP marker
100010443			bin180	DArT-SeqTM marker	U	A. thaliana	10	1	U	100010443	chr4	94.87	39	2	0	1	39	9248625	9248663	1e-09	61.9
3123670S	A08	4.372	bin181	SNP marker	B	A. thaliana	2	1	B	3123670S	chr1	92.98	57	2	2	1	56	11061620	11061675	9e-11	65.9
3111174S			bin181	SNP marker
3077470			bin181	DArT-SeqTM marker
3080398			bin181	DArT-SeqTM marker
100016194			bin181	DArT-SeqTM marker	U	A. thaliana	1	1	U	100013065	chr4	91.53	59	5	0	6	64	16018053	16017995	2e-14	77.8
3076952			bin181	DArT-SeqTM marker
100011689			bin181	DArT-SeqTM marker	R	A. thaliana	1	1	R	3078370	chr5	88.52	61	7	0	1	61	1438187	1438127	9e-11	65.9
3106901			bin181	DArT-SeqTM marker	R	A. thaliana	1	1	R	3171705	chr5	93.33	60	4	0	1	60	6262130	6262071	2e-17	87.7
3078645			bin181	DArT-SeqTM marker
100087522			bin181	DArT-SeqTM marker
3084537S	A08	4.527		SNP marker	T	A. thaliana	6	1	T	3084537S	chr4	93.62	47	3	0	1	47	9136147	9136101	6e-12	69.9
3091023S	A08	4.92		SNP marker
3078075S	A08	6.098		SNP marker
3216399S	A08	6.255		SNP marker	U	A. thaliana	5	1	U	3216399S	chr4	90	50	5	0	1	50	16346084	16346035	6e-09	60
3144111-2S	A08	6.612	bin182	SNP marker
100055201			bin182	DArT-SeqTM marker	U	A. thaliana	2	1	U	100055201	chr4	97.06	34	1	0	17	50	15926872	15926905	6e-09	60
3110019S	A08	6.841		SNP marker
100018653	A08	7.212		DArT-SeqTM marker
3214603	A08	7.863	bin183	DArT-SeqTM marker	U	A. thaliana	1	1	U	3214603	chr4	92.5	40	3	0	4	43	15037882	15037921	9e-08	56
100016904			bin183	DArT-SeqTM marker
3205543			bin183	DArT-SeqTM marker	V	A. thaliana	2	1	V	100020018	chr5	95.74	47	2	0	1	47	18245363	18245317	2e-14	77.8
3096033S	A08	8.127		SNP marker	U	B. napus			U	3096033S	chrA08	100	69	0	0	1	69	10884851	10884783	6e-29	128
3084133S	A08	8.404		SNP marker	U	B. napus			U	3084133S	chrA08	100	69	0	0	1	69	10875661	10875729	6e-29	128
3076581S	A08	8.909		SNP marker	U	A. thaliana	3	1	U	3076581S	chr4	93.44	61	4	0	5	65	15422476	15422536	6e-18	89.7
100017420	A08	9.23		DArT-SeqTM marker
3094540S	A08	9.487		SNP marker
3102747	A08	9.993		DArT-SeqTM marker
3158703	A08	10.285	bin184	DArT-SeqTM marker
3132581			bin184	DArT-SeqTM marker
3091786			bin184	DArT-SeqTM marker
3086004			bin184	DArT-SeqTM marker	F	A. thaliana	1	1	F	100007822	chr3	86.15	65	9	0	1	65	1750409	1750345	2e-08	58
3115087S	A08	10.986		SNP marker	U	A. thaliana	2	1	U	3115087S	chr4	97.5	40	1	0	12	51	14808651	14808690	1e-12	71.9
3103329	A08	12.003		DArT-SeqTM marker
100028582	A08	13.727	bin185	DArT-SeqTM marker
3075147			bin185	DArT-SeqTM marker	U	A. thaliana	1	1	U	3119202	chr4	97.87	47	1	0	15	61	14403152	14403198	1e-16	85.7
3095302			bin185	DArT-SeqTM marker
3087494S	A08	14.449		SNP marker
3151939	A08	14.94	bin186	DArT-SeqTM marker
100022683			bin186	DArT-SeqTM marker
3157180S	A08	15.695		SNP marker
3112544S	A08	19.703	bin187	SNP marker	B	B. napus			B	3112544S	chrA08	98.53	68	0	1	1	68	13868565	13868631	3e-26	119
100020713			bin187	DArT-SeqTM marker
3090817			bin187	DArT-SeqTM marker
100003655			bin187	DArT-SeqTM marker
100040412			bin187	DArT-SeqTM marker
3162863			bin187	DArT-SeqTM marker
3106618			bin187	DArT-SeqTM marker
3093111	A08	20.128	bin188	DArT-SeqTM marker	B	A. thaliana	7	1	B	3093111	chr1	94.44	36	2	0	1	36	10732615	10732580	9e-08	56
100012879			bin188	DArT-SeqTM marker
100057185	A08	21.067		DArT-SeqTM marker	B	A. thaliana	1	1	B	100057185	chr1	93.02	43	3	0	1	43	10191939	10191981	1e-09	61.9
100043508	A08	21.455		DArT-SeqTM marker
3109887	A08	21.576	bin189	DArT-SeqTM marker
3141313			bin189	DArT-SeqTM marker
3078639	A08	21.724		DArT-SeqTM marker
3075501S	A08	22.216		SNP marker	B	B. napus			B	3075501S	chrA08	100	69	0	0	1	69	14246071	14246139	6e-29	128
100066821S	A08	22.499		SNP marker	B	A. thaliana	2	1	B	100066821S	chr1	90.91	33	3	0	1	33	10093187	10093219	0.001	42.1
100029928	A08	23.059	bin190	DArT-SeqTM marker
100055328			bin190	DArT-SeqTM marker
100011879			bin190	DArT-SeqTM marker	D	A. thaliana	1	1	D	100019144	chr1	87.88	66	8	0	2	67	22144542	22144477	2e-11	67.9
100014531	A08	24.52	bin191	DArT-SeqTM marker
3081283			bin191	DArT-SeqTM marker
100017650S	A08	24.945		SNP marker	B	A. thaliana	1	1	B	100017650S	chr1	93.44	61	4	0	1	61	9298887	9298947	6e-18	89.7
3083604S	A08	25.505		SNP marker	B	A. thaliana	7	1	B	3083604S	chr1	89.36	47	5	0	19	65	9352945	9352991	3e-07	54
3091275S	A08	25.779		SNP marker	B	B. napus			B	3091275S	chrA08	100	69	0	0	1	69	15234908	15234840	6e-29	128
3129778S	A08	29.405		SNP marker
3103525S	A08	30.593		SNP marker	B	B. napus			B	3103525S	chrA08	100	65	0	0	1	65	16031805	16031741	1e-26	121
3083139S	A08	32.351		SNP marker
3201580	A08	32.459		DArT-SeqTM marker
3183817	A08	34.484	bin192	DArT-SeqTM marker
100009263			bin192	DArT-SeqTM marker
3126984			bin192	DArT-SeqTM marker
100008386			bin192	DArT-SeqTM marker
100019800			bin192	DArT-SeqTM marker
100027973			bin192	DArT-SeqTM marker
3142293			bin192	DArT-SeqTM marker
3182384S	A08	36.166		SNP marker	A	A. thaliana	1	1	A	3182384S	chr1	90.48	42	4	0	14	55	5848434	5848475	1e-06	52
3165078	A08	37.183	bin193	DArT-SeqTM marker
3080605			bin193	DArT-SeqTM marker	A	A. thaliana	10	2	A	3080605	chr1	86.76	68	9	0	2	69	5904482	5904415	4e-10	63.9
3137450			bin193	DArT-SeqTM marker
100002577	A08	37.371		DArT-SeqTM marker	A	A. thaliana	7	1	A	100002577	chr1	93.55	62	4	0	1	62	5907472	5907533	2e-18	91.7
3089405S	A08	37.582		SNP marker	A	A. thaliana	4	1	A	3089405S	chr1	85.48	62	9	0	1	62	5276264	5276203	1e-06	52
100002152	A08	38.102	bin194	DArT-SeqTM marker
100066759			bin194	DArT-SeqTM marker
3095483			bin194	DArT-SeqTM marker
3076850			bin194	DArT-SeqTM marker
3094855S	A08	38.554	bin195	SNP marker	A	A. thaliana	3	1	A	3094855S	chr1	90.91	33	3	0	1	33	5240648	5240680	0.001	42.1
100007217			bin195	DArT-SeqTM marker
3097870			bin195	DArT-SeqTM marker
100084364	A08	39.288		DArT-SeqTM marker
3090154	A08	39.654		DArT-SeqTM marker
100017221	A08	39.888		DArT-SeqTM marker
100007063	A08	40.009		DArT-SeqTM marker	A	A. thaliana	8	1	A	100007063	chr1	93.33	45	3	0	5	49	4930141	4930097	9e-11	65.9
100054185S	A08	41.589		SNP marker	A	A. thaliana	1	1	A	100054185S	chr1	87.8	41	5	0	23	63	4284518	4284558	0.001	42.1
3081958-1S	A08	42.046	bin196	SNP marker
100102185			bin196	DArT-SeqTM marker	A	A. thaliana	4	1	A	100102185	chr1	91.67	36	3	0	1	36	4256848	4256813	2e-05	48.1
100011006			bin196	DArT-SeqTM marker
3081958-2S	A08	42.518		SNP marker
3093210S	A08	43.603		SNP marker	A	A. thaliana	5	1	A	3093210S	chr1	96.97	66	1	1	1	65	4163766	4163831	3e-23	107
3093658S	A08	44.041		SNP marker	A	A. thaliana	6	1	A	3093658S	chr1	93.94	33	2	0	17	49	4080210	4080178	5e-06	50.1
3078028S	A08	48.993		SNP marker	C	A. thaliana	6	1	C	3078028S	chr1	88.33	60	7	0	1	60	19905526	19905467	4e-10	63.9
3103259S	A08	50.558		SNP marker	A	A. thaliana	1	1	A	3103259S	chr1	86.89	61	8	0	3	63	3129166	3129106	2e-08	58
3084677	A08	53.114		DArT-SeqTM marker
3092768	A08	54.096		DArT-SeqTM marker	A	A. thaliana	3	1	A	3092768	chr1	87.18	39	5	0	2	40	2692802	2692840	0.021	38.2
3074285S	A08	56.264		SNP marker	A	A. thaliana	1	1	A	3074285S	chr1	92.31	39	3	0	2	40	2117849	2117811	3e-07	54
3075812S	A08	57.24		SNP marker
100007712S	A08	58.571		SNP marker
3110022S	A08	60.011		SNP marker	A	A. thaliana	8	5	A	3110022S	chr1	86.05	43	6	0	7	49	1733811	1733769	0.021	38.2
3083947	A08	62.046	bin197	DArT-SeqTM marker
100005845			bin197	DArT-SeqTM marker
100004927			bin197	DArT-SeqTM marker
100045989	A08	62.24	bin198	DArT-SeqTM marker
100067087			bin198	DArT-SeqTM marker	F	A. thaliana	5	1	F	100007798	chr3	89.83	59	6	0	1	59	8529712	8529654	6e-12	69.9
3096302S	A08	62.676		SNP marker	A	A. thaliana	1	1	A	3096302S	chr1	94.2	69	4	0	1	69	1053322	1053390	1e-22	105
3129538S	A08	64.115		SNP marker	A	B. napus			A	3129538S	chrA08	100	69	0	0	1	69	18213920	18213852	6e-29	128
3148143S	A08	66.432		SNP marker
3085152S	A09	0		SNP marker	O	B. napus			O	3085152S	chrA09	100	69	0	0	1	69	914144	914212	6e-29	128
3087795S	A09	2.234		SNP marker
3152469S	A09	3.544		SNP marker
100024819	A09	7.188		DArT-SeqTM marker
3083093S	A09	8.13		SNP marker	Q	A. thaliana	5	1	Q	3083093S	chr5	87.23	47	4	1	5	49	9471296	9471250	0.005	40.1
100033952	A09	9.092	bin199	DArT-SeqTM marker	Q	B. napus			Q	100033952	chrA09	97.78	45	1	0	1	45	2075710	2075666	6e-14	78.7
100010173			bin199	DArT-SeqTM marker
100004266	A09	9.556	bin200	DArT-SeqTM marker	Q	B. napus			Q	100004266	chrA09	96.77	62	0	1	1	60	2117008	2116947	3e-21	102
3152320			bin200	DArT-SeqTM marker
3101752S	A09	9.824		SNP marker	Q	A. thaliana	2	1	Q	3101752S	chr5	89.06	64	7	0	1	64	9319875	9319812	1e-12	71.9
3113543S	A09	10.835		SNP marker
100041615S	A09	11.5		SNP marker	Q	A. thaliana	6	1	Q	100041615S	chr5	93.1	58	4	0	1	58	9201991	9202048	4e-16	83.8
100007241	A09	11.616	bin201	DArT-SeqTM marker
100005041			bin201	DArT-SeqTM marker	E	A. thaliana	7	1	E	100008366	chr1	91.84	49	4	0	16	64	25289738	25289690	9e-11	65.9
3159838S	A09	19.983		SNP marker	X	A. thaliana	2	1	X	3159838S	chr5	91.49	47	4	0	20	66	25811647	25811601	1e-09	61.9
3076268S	A09	24.031		SNP marker	X	A. thaliana	10	1	X	3076268S	chr5	86.05	43	6	0	21	63	26893740	26893698	0.021	38.2
3119854	A09	27.272		DArT-SeqTM marker	X	B. napus			X	3119854	chrA09	98.55	69	1	0	1	69	3838992	3838924	3e-27	122
100007394S	A09	28.961		SNP marker
3080019S	A09	31.907		SNP marker	H	B. napus			H	3080019S	chrA09	100	69	0	0	1	69	4452244	4452312	6e-29	128
3101698	A09	34.101	bin202	DArT-SeqTM marker	H	B. napus			H	3101698	chrA09	100	54	0	0	1	54	5019418	5019365	1e-20	100
3101590			bin202	DArT-SeqTM marker
100013349			bin202	DArT-SeqTM marker
3113167S	A09	35.473		SNP marker	D	A. thaliana	2	1	D	3113167S	chr1	98.04	51	1	0	2	52	23090348	23090398	4e-19	93.7
3074719S	A09	35.795	bin203	SNP marker	D	A. thaliana	6	1	D	3074719S	chr1	90.62	64	6	0	3	66	23254815	23254752	6e-15	79.8
3099543			bin203	DArT-SeqTM marker
100028978	A09	38.105		DArT-SeqTM marker	D	B. napus			D	100028978	chrA09	100	33	0	0	1	33	6379805	6379837	6e-09	62.1
3085014S	A09	39.743		SNP marker	D	B. napus			D	3085014S	chrA09	95.45	66	2	1	4	69	8172286	8172350	1e-21	104
3090802S	A09	40.959		SNP marker
3115025S	A09	41.578		SNP marker
3103462	A09	42.301	bin204	DArT-SeqTM marker
3135314			bin204	DArT-SeqTM marker	D	A. thaliana	10	1	D	3135314	chr1	91.38	58	5	0	1	58	21905277	21905220	9e-14	75.8
3083485			bin204	DArT-SeqTM marker
100099127			bin204	DArT-SeqTM marker	D	A. thaliana	2	1	D	100099127	chr1	86.44	59	8	0	10	68	22858072	22858014	3e-07	54
3090302			bin204	DArT-SeqTM marker	K	A. thaliana	2	1	K	3159615	chr2	90.48	42	4	0	1	42	566407	566448	1e-06	52
3081490			bin204	DArT-SeqTM marker
100009972			bin204	DArT-SeqTM marker
100041377S	A09	42.747		SNP marker
3083362	A09	43.1	bin205	DArT-SeqTM marker
3101644			bin205	DArT-SeqTM marker
3106664S	A09	43.409		SNP marker	V	B. napus			V	3106664S	chrA09	100	50	0	0	1	50	11048417	11048368	2e-18	93.5
3129746	A09	43.638	bin206	DArT-SeqTM marker	V	A. thaliana	8	2	V	3129746	chr5	90	30	3	0	28	57	17815749	17815778	0.081	36.2
3094272			bin206	DArT-SeqTM marker
100013500			bin206	DArT-SeqTM marker
3111232	A09	44.038	bin207	DArT-SeqTM marker
3138863			bin207	DArT-SeqTM marker
3087151			bin207	DArT-SeqTM marker
3086398S	A09	44.188		SNP marker
3123755S	A09	44.755	bin208	SNP marker
100044210S			bin208	SNP marker
100003243	A09	44.914	bin209	DArT-SeqTM marker	V	A. thaliana	3	1	V	100003243	chr5	92.31	52	4	0	14	65	18841353	18841302	1e-12	71.9
100015726			bin209	DArT-SeqTM marker
3152497			bin209	DArT-SeqTM marker
100005925			bin209	DArT-SeqTM marker
100018541S	A09	45.19		SNP marker	K	B. napus			K	100018541S	chrC09	95.65	69	3	0	1	69	19120750	19120818	6e-24	111
100081848	A09	45.401		DArT-SeqTM marker
3082253S	A09	45.669		SNP marker
100085641S	A09	45.945	bin210	SNP marker
100062215			bin210	DArT-SeqTM marker
100068475			bin210	DArT-SeqTM marker
100050365			bin210	DArT-SeqTM marker
100002322			bin210	DArT-SeqTM marker
100041440			bin210	DArT-SeqTM marker
3082579			bin210	DArT-SeqTM marker
100004461			bin210	DArT-SeqTM marker
3162539			bin210	DArT-SeqTM marker
100102099			bin210	DArT-SeqTM marker
100042554			bin210	DArT-SeqTM marker
3091464			bin210	DArT-SeqTM marker
3091802			bin210	DArT-SeqTM marker
100051706			bin210	DArT-SeqTM marker
3161581			bin210	DArT-SeqTM marker
3108428			bin210	DArT-SeqTM marker
100009235			bin210	DArT-SeqTM marker
3112446			bin210	DArT-SeqTM marker	J	A. thaliana	1	1	J	3120458	chr2	84.62	65	10	0	3	67	13955814	13955878	5e-06	50.1
100010811			bin210	DArT-SeqTM marker
3080509			bin210	DArT-SeqTM marker
3184872			bin210	DArT-SeqTM marker
3187148			bin210	DArT-SeqTM marker
3190144			bin210	DArT-SeqTM marker
3204810			bin210	DArT-SeqTM marker
3129475			bin210	DArT-SeqTM marker
100005133			bin210	DArT-SeqTM marker	E	A. thaliana	1	1	E	3101529	chr1	87.76	49	5	1	1	48	25285233	25285185	0.001	42.1
100023447			bin210	DArT-SeqTM marker	U	A. thaliana	14	1	U	100007642	chr4	90.91	44	4	0	8	51	16754884	16754841	9e-08	56
100006069			bin210	DArT-SeqTM marker	B	A. thaliana	2	1	B	3080398	chr1	92.06	63	5	0	1	63	11313443	11313381	1e-16	85.7
100094871			bin210	DArT-SeqTM marker
3085148			bin210	DArT-SeqTM marker
3181640			bin210	DArT-SeqTM marker
100052516			bin210	DArT-SeqTM marker
3077411			bin210	DArT-SeqTM marker	W	A. thaliana	2	1	W	100036954	chr5	85.71	42	6	0	1	42	23518240	23518281	0.081	36.2
3109572			bin210	DArT-SeqTM marker
100011289			bin210	DArT-SeqTM marker
3085515			bin210	DArT-SeqTM marker
3176004			bin210	DArT-SeqTM marker	X	A. thaliana	1	1	X	100014418	chr5	84.75	59	9	0	1	59	25391551	25391609	8e-05	46.1
3207208			bin210	DArT-SeqTM marker	I	A. thaliana	1	1	I	100053120	chr2	89.06	64	7	0	5	68	9153358	9153421	1e-12	71.9
3087040			bin210	DArT-SeqTM marker
3089499			bin210	DArT-SeqTM marker	F	A. thaliana	1	1	F	3121657	chr3	88.06	67	8	0	3	69	1117685	1117619	6e-12	69.9
3135430			bin210	DArT-SeqTM marker
3110613			bin210	DArT-SeqTM marker	J	A. thaliana	1	1	J	3218767	chr2	87.76	49	6	0	2	50	13953206	13953254	5e-06	50.1
100013478			bin210	DArT-SeqTM marker
100052115			bin210	DArT-SeqTM marker
100014828			bin210	DArT-SeqTM marker
100082159			bin210	DArT-SeqTM marker
3079183			bin210	DArT-SeqTM marker
3101812			bin210	DArT-SeqTM marker
3118068S			bin210	SNP marker
3139445			bin210	DArT-SeqTM marker
100049572			bin210	DArT-SeqTM marker
3122065			bin210	DArT-SeqTM marker
3142014			bin210	DArT-SeqTM marker
100036502			bin210	DArT-SeqTM marker
100007357			bin210	DArT-SeqTM marker
3076069			bin210	DArT-SeqTM marker
3081224			bin210	DArT-SeqTM marker
3075866			bin210	DArT-SeqTM marker
100017344			bin210	DArT-SeqTM marker
100033109			bin210	DArT-SeqTM marker
3113595			bin210	DArT-SeqTM marker
3169848			bin210	DArT-SeqTM marker	A	A. thaliana	2	1	A	3213264	chr1	93.85	65	4	0	1	65	4498127	4498191	3e-20	97.6
100020692S			bin210	SNP marker
100015618S			bin210	SNP marker
100100360			bin210	DArT-SeqTM marker
100037703			bin210	DArT-SeqTM marker
3075715			bin210	DArT-SeqTM marker
100029483			bin210	DArT-SeqTM marker
3180101			bin210	DArT-SeqTM marker
3175251S	A09	46.02	bin211	SNP marker
3082142S			bin211	SNP marker
3094222S			bin211	SNP marker
3080923S			bin211	SNP marker
100059093S			bin211	SNP marker
3098819			bin211	DArT-SeqTM marker
3190145			bin211	DArT-SeqTM marker
3083776			bin211	DArT-SeqTM marker
3092448	A09	46.217		DArT-SeqTM marker
100006142S	A09	46.297		SNP marker	P	B. napus			P	100006142S	chrA09	100	69	0	0	1	69	15035277	15035209	6e-29	128
3115141S	A09	46.484		SNP marker
3110774S	A09	46.779	bin212	SNP marker	P	B. napus			P	3110774S	chrC09	98.18	55	1	0	5	59	22414432	22414486	2e-19	97.1
3100702S			bin212	SNP marker
100063399			bin212	DArT-SeqTM marker
3170359			bin212	DArT-SeqTM marker
3118948S			bin212	SNP marker
100043516S			bin212	SNP marker
3074600			bin212	DArT-SeqTM marker
3135912			bin212	DArT-SeqTM marker
3089873			bin212	DArT-SeqTM marker
3074687			bin212	DArT-SeqTM marker
100052375			bin212	DArT-SeqTM marker
3077677			bin212	DArT-SeqTM marker
3158577			bin212	DArT-SeqTM marker	P	A. thaliana	1	1	P	3158577	chr4	86.76	68	9	0	2	69	7148435	7148502	4e-10	63.9
3078855			bin212	DArT-SeqTM marker
100015631			bin212	DArT-SeqTM marker
3173152			bin212	DArT-SeqTM marker
100042390			bin212	DArT-SeqTM marker
3082464			bin212	DArT-SeqTM marker
3149499			bin212	DArT-SeqTM marker
100013184			bin212	DArT-SeqTM marker
3079896			bin212	DArT-SeqTM marker
100013107S			bin212	SNP marker
3150242S			bin212	SNP marker	P	A. thaliana	7	1	P	3150242S	chr4	94.2	69	4	0	1	69	6892573	6892641	1e-22	105
3099984S			bin212	SNP marker
3176144			bin212	DArT-SeqTM marker
3161943			bin212	DArT-SeqTM marker
3079378			bin212	DArT-SeqTM marker
100060151			bin212	DArT-SeqTM marker
100005770			bin212	DArT-SeqTM marker
3137146S			bin212	SNP marker	P	A. thaliana	2	1	P	3137146S	chr4	85	60	9	0	7	66	6855701	6855760	2e-05	48.1
3111470S	A09	47.017		SNP marker	P	A. thaliana	10	1	P	3111470S	chr4	97.01	67	2	0	3	69	6800329	6800395	3e-26	117
100055569S	A09	47.13	bin213	SNP marker
100102357			bin213	DArT-SeqTM marker
100057404			bin213	DArT-SeqTM marker
3077240			bin213	DArT-SeqTM marker
100006712			bin213	DArT-SeqTM marker
100016838			bin213	DArT-SeqTM marker	J	A. thaliana	1	1	J	100101808	chr2	89.39	66	7	0	1	66	13601957	13601892	9e-14	75.8
3085331S	A09	47.425	bin214	SNP marker
3090150S			bin214	SNP marker	O	A. thaliana	2	1	O	3090150S	chr4	89.09	55	6	0	1	55	2435478	2435532	1e-09	61.9
3076861			bin214	DArT-SeqTM marker
3122053			bin214	DArT-SeqTM marker
100013770			bin214	DArT-SeqTM marker
3160252S			bin214	SNP marker
3095216			bin214	DArT-SeqTM marker	O	A. thaliana	3	1	O	3095216	chr4	88.89	45	5	0	1	45	2435481	2435437	5e-06	50.1
3091234			bin214	DArT-SeqTM marker
100017617			bin214	DArT-SeqTM marker
3148403			bin214	DArT-SeqTM marker
100050943			bin214	DArT-SeqTM marker
3077602			bin214	DArT-SeqTM marker
3086910S			bin214	SNP marker
3164962S			bin214	SNP marker
3107213			bin214	DArT-SeqTM marker
3097509			bin214	DArT-SeqTM marker
100061761			bin214	DArT-SeqTM marker
3087076			bin214	DArT-SeqTM marker
3137970			bin214	DArT-SeqTM marker
100004296			bin214	DArT-SeqTM marker
3078464			bin214	DArT-SeqTM marker
100091965			bin214	DArT-SeqTM marker
3090024			bin214	DArT-SeqTM marker
3096768			bin214	DArT-SeqTM marker
100058175			bin214	DArT-SeqTM marker
3080805			bin214	DArT-SeqTM marker
100018344			bin214	DArT-SeqTM marker
3168689			bin214	DArT-SeqTM marker
3077843			bin214	DArT-SeqTM marker
3096677			bin214	DArT-SeqTM marker
3149393			bin214	DArT-SeqTM marker
100030523			bin214	DArT-SeqTM marker
100010153S	A09	47.684	bin215	SNP marker
3074221S			bin215	SNP marker
100087801			bin215	DArT-SeqTM marker
3124814			bin215	DArT-SeqTM marker
3082488S	A09	48.205	bin216	SNP marker	B	A. thaliana	2	1	B	3082488S	chr1	95.65	69	3	0	1	69	8662955	8662887	4e-25	113
3127304S			bin216	SNP marker	B	A. thaliana	2	1	B	3127304S	chr1	86.36	66	9	0	1	66	12238108	12238173	6e-09	60
3110912S			bin216	SNP marker
3157818S			bin216	SNP marker
3135756S			bin216	SNP marker
3092567			bin216	DArT-SeqTM marker	B	A. thaliana	7	1	B	3092567	chr1	87.5	56	7	0	4	59	9632064	9632119	9e-08	56
3092457S			bin216	SNP marker
3153729			bin216	DArT-SeqTM marker
3111731			bin216	DArT-SeqTM marker
100007350	A09	48.47		DArT-SeqTM marker	B	A. thaliana	3	1	B	100007350	chr1	95.12	41	2	0	1	41	9155790	9155750	9e-11	65.9
3164541S	A09	49.003		SNP marker	B	B. napus			B	3164541S	chrA09	100	50	0	0	1	50	20701550	20701599	2e-18	93.5
100063114S	A09	49.505		SNP marker	B	B. napus			B	100063114S	chrA09	100	69	0	0	1	69	22222299	22222367	6e-29	128
100012734	A09	49.611		DArT-SeqTM marker
100075275	A09	51.206	bin217	DArT-SeqTM marker
100023103			bin217	DArT-SeqTM marker
100032304			bin217	DArT-SeqTM marker
100011943	A09	51.833	bin218	DArT-SeqTM marker
3134104			bin218	DArT-SeqTM marker
3099033			bin218	DArT-SeqTM marker
3077720			bin218	DArT-SeqTM marker
3160230			bin218	DArT-SeqTM marker	J	A. thaliana	1	1	J	3120264	chr2	86.67	45	4	1	22	66	13689392	13689434	0.081	36.2
3092973			bin218	DArT-SeqTM marker
3146783			bin218	DArT-SeqTM marker
3085025			bin218	DArT-SeqTM marker
3111025-2S	A09	52.322	bin219	SNP marker
3106523			bin219	DArT-SeqTM marker
3084613			bin219	DArT-SeqTM marker	N	A. thaliana	1	1	N	3084613	chr3	94.34	53	3	0	1	53	19870329	19870277	2e-15	81.8
3076901			bin219	DArT-SeqTM marker	U	A. thaliana	2	1	U	3150404	chr4	89.8	49	5	0	1	49	9335314	9335362	2e-08	58
3083860S	A09	52.669		SNP marker	N	B. napus			N	3083860S	chrA09	100	69	0	0	1	69	24067567	24067499	6e-29	128
3076052S	A09	53.142		SNP marker	N	B. napus			N	3076052S	chrA09	98.48	66	0	1	1	66	23948848	23948784	4e-25	115
3130265	A09	54.048		DArT-SeqTM marker	N	B. napus			N	3130265	chrA09	100	43	0	0	1	43	24960208	24960166	2e-14	80.5
3085719-1S	A09	55.513	bin220	SNP marker
3085719-2S			bin220	SNP marker
3108260S	A09	55.787		SNP marker	N	B. napus			N	3108260S	chrA09	98.55	69	0	1	1	69	25633269	25633202	1e-26	121
3085901	A09	56.141	bin221	DArT-SeqTM marker
100005415			bin221	DArT-SeqTM marker
3149569			bin221	DArT-SeqTM marker
100104694			bin221	DArT-SeqTM marker
3074783	A09	56.754		DArT-SeqTM marker	N	B. napus			N	3074783	chrA09	100	62	0	0	1	62	25738147	25738208	4e-25	115
3076817	A09	57.674		DArT-SeqTM marker	N	B. napus			N	3076817	chrA09	100	69	0	0	1	69	26490500	26490568	6e-29	128
100055596	A09	57.767		DArT-SeqTM marker	N	B. napus			N	100055596	chrA09	98.53	68	1	0	2	69	26477962	26477895	1e-26	121
3088372S	A09	58.564		SNP marker	N	B. napus			N	3088372S	chrA09	100	65	0	0	1	65	26508156	26508220	1e-26	121
100094867	A09	59.205	bin222	DArT-SeqTM marker	N	A. thaliana	4	1	N	100094867	chr3	92.68	41	3	0	1	41	21663308	21663348	2e-08	58
100061040			bin222	DArT-SeqTM marker
100089592	A09	59.839		DArT-SeqTM marker	N	B. napus			N	100089592	chrA09	100	55	0	0	1	55	25803100	25803046	3e-21	102
3103301	A09	60.483	bin223	DArT-SeqTM marker	N	A. thaliana	10	1	N	3103301	chr3	90.24	41	4	0	1	41	21663308	21663348	5e-06	50.1
100022918			bin223	DArT-SeqTM marker
3154073	A09	62.756		DArT-SeqTM marker
3143892S	A09	66.046		SNP marker	N	A. thaliana	2	1	N	3143892S	chr3	96.77	31	1	0	1	31	22953233	22953263	3e-07	54
3089535S	A09	68.621		SNP marker
3075001S	A09	69.228		SNP marker
100014499	A09	70.19		DArT-SeqTM marker	I	A. thaliana	2	1	I	100014499	chr2	91.18	34	3	0	1	34	10865864	10865897	0.0003	44.1
3173785S	A09	71.551		SNP marker	I	A. thaliana	1	1	I	3173785S	chr2	91.67	48	4	0	2	49	10584924	10584877	4e-10	63.9
100045743S	A09	74.619		SNP marker	I	A. thaliana	3	1	I	100045743S	chr2	95.45	22	1	0	48	69	9588083	9588104	0.081	36.2
3130511	A09	77.122		DArT-SeqTM marker
3079244S	A09	79.882	bin224	SNP marker
3211271			bin224	DArT-SeqTM marker
100000503	A09	80.785	bin225	DArT-SeqTM marker	A	A. thaliana	5	1	A	100000503	chr1	88.89	54	6	0	1	54	6519124	6519177	6e-09	60
100061510			bin225	DArT-SeqTM marker
100071072	A09	82.107		DArT-SeqTM marker	A	A. thaliana	1	1	A	100071072	chr1	95.65	23	1	0	11	33	6321456	6321434	0.021	38.2
3144315S	A09	82.866		SNP marker
3137265S	A09	85.48		SNP marker	A	A. thaliana	2	1	A	3137265S	chr1	91.3	69	6	0	1	69	5479104	5479172	6e-18	89.7
100056790S	A09	86.693		SNP marker	A	A. thaliana	1	1	A	100056790S	chr1	88.06	67	8	0	1	67	5568639	5568573	6e-12	69.9
100048377	A09	90.934		DArT-SeqTM marker
3105723	A09	91.293	bin226	DArT-SeqTM marker	A	A. thaliana	4	1	A	3105723	chr1	93.85	65	4	0	5	69	4960402	4960466	3e-20	97.6
3151440			bin226	DArT-SeqTM marker
3088286S	A09	91.99		SNP marker
3149249S	A09	93.079		SNP marker
100003341	A09	94.068	bin227	DArT-SeqTM marker
100001360			bin227	DArT-SeqTM marker
3077970			bin227	DArT-SeqTM marker
100023435			bin227	DArT-SeqTM marker	A	A. thaliana	2	1	A	100105325	chr1	95	40	2	0	14	53	5545467	5545428	4e-10	63.9
100062974S	A09	94.557		SNP marker
100040211S	A09	95.249	bin228	SNP marker
3076960			bin228	DArT-SeqTM marker
3078412			bin228	DArT-SeqTM marker
100044550				DArT-SeqTM marker
100018958	A09	96.2	bin229	DArT-SeqTM marker
100052911			bin229	DArT-SeqTM marker
100007609			bin229	DArT-SeqTM marker
3134662S	A09	99.961		SNP marker
100053811	A09	101.109	bin230	DArT-SeqTM marker	A	A. thaliana	1	1	A	100053811	chr1	92.31	39	3	0	1	39	2452076	2452114	3e-07	54
3078766			bin230	DArT-SeqTM marker	A	A. thaliana	8	1	A	3078766	chr1	93.62	47	3	0	1	47	2023245	2023291	6e-12	69.9
3081188			bin230	DArT-SeqTM marker
3122587			bin230	DArT-SeqTM marker
3163846			bin230	DArT-SeqTM marker
3075527S	A09	101.234		SNP marker
3217637	A09	103.562	bin231	DArT-SeqTM marker
3088281			bin231	DArT-SeqTM marker
100007971	A09	103.734	bin232	DArT-SeqTM marker
3078551			bin232	DArT-SeqTM marker
3085533S	A09	103.922		SNP marker
100055692S	A09	104.677		SNP marker
100015399	A09	105.113	bin233	DArT-SeqTM marker
100017500			bin233	DArT-SeqTM marker
100016255	A09	106.046	bin234	DArT-SeqTM marker
100011749			bin234	DArT-SeqTM marker	R	A. thaliana	1	1	R	3126479	chr5	91.84	49	3	1	8	55	1446967	1447015	2e-08	58
3186487	A09	107.094	bin235	DArT-SeqTM marker
3130240			bin235	DArT-SeqTM marker
3076242	A09	107.553		DArT-SeqTM marker
3155764	A09	107.965	bin236	DArT-SeqTM marker
3143173			bin236	DArT-SeqTM marker
3092255S	A10	0		SNP marker	A	A. thaliana	3	1	A	3092255S	chr1	89.06	64	7	0	1	64	285652	285715	1e-12	71.9
3082551S	A10	1.017		SNP marker
3126950S	A10	1.517		SNP marker
3088504-2S	A10	1.779		SNP marker
3094112	A10	3.398	bin237	DArT-SeqTM marker	A	A. thaliana	4	2	A	3094112	chr1	88.52	61	7	0	1	61	288128	288068	9e-11	65.9
3171611			bin237	DArT-SeqTM marker
3089206			bin237	DArT-SeqTM marker
100064482			bin237	DArT-SeqTM marker
100006759			bin237	DArT-SeqTM marker
100026704			bin237	DArT-SeqTM marker
100009712			bin237	DArT-SeqTM marker
100004953	A10	4.434		DArT-SeqTM marker
100003584	A10	4.831		DArT-SeqTM marker
3127937S	A10	5.265		SNP marker
3083021S	A10	6.159		SNP marker
3102063S	A10	6.509		SNP marker	A	A. thaliana	4	1	A	3102063S	chr1	89.47	38	4	0	30	67	2171616	2171579	0.0003	44.1
3146924	A10	7.131		DArT-SeqTM marker
3090836	A10	7.155		DArT-SeqTM marker
3075096	A10	7.164		DArT-SeqTM marker
3092887	A10	7.332		DArT-SeqTM marker
3081929S	A10	7.527		SNP marker	W	A. thaliana	5	1	W	3081929S	chr5	96.15	26	1	0	44	69	20485553	20485578	0.0003	44.1
100004768	A10	7.732		DArT-SeqTM marker
100008818S	A10	7.949		SNP marker
3097145S	A10	8.208		SNP marker
3157771S	A10	8.367	bin238	SNP marker	W	A. thaliana	4	1	W	3157771S	chr5	96.3	27	1	0	1	27	20338219	20338245	8e-05	46.1
3081580			bin238	DArT-SeqTM marker
3180152	A10	8.426		DArT-SeqTM marker
3107597S	A10	8.618		SNP marker
3147819S	A10	8.937	bin239	SNP marker	W	B. napus			W	3147819S	chrA10	100	69	0	0	1	69	5059109	5059041	6e-29	128
3080585			bin239	DArT-SeqTM marker
3199708			bin239	DArT-SeqTM marker
100039373			bin239	DArT-SeqTM marker
100097574			bin239	DArT-SeqTM marker	W	A. thaliana	2	1	W	100097574	chr5	90.91	55	5	0	15	69	21727035	21727089	6e-12	69.9
3078229			bin239	DArT-SeqTM marker
100009725			bin239	DArT-SeqTM marker
3077393			bin239	DArT-SeqTM marker
3156610			bin239	DArT-SeqTM marker
100076537			bin239	DArT-SeqTM marker
3084862			bin239	DArT-SeqTM marker	M	A. thaliana	1	1	M	100012441	chr3	95.65	46	2	0	2	47	17165271	17165226	9e-14	75.8
100009512			bin239	DArT-SeqTM marker
100036349			bin239	DArT-SeqTM marker
100055320			bin239	DArT-SeqTM marker
3075243			bin239	DArT-SeqTM marker
100051634	A10	9.023		DArT-SeqTM marker	W	A. thaliana	2	1	W	100051634	chr5	95.65	69	3	0	1	69	21641980	21642048	4e-25	113
100102593	A10	9.038		DArT-SeqTM marker
100051558S	A10	9.062		SNP marker	W	A. thaliana	3	1	W	100051558S	chr5	87.93	58	4	1	5	62	21857138	21857084	9e-08	56
3092356S	A10	9.182	bin240	SNP marker
100045038			bin240	DArT-SeqTM marker	W	A. thaliana	8	1	W	100045038	chr5	93.18	44	3	0	1	44	20338565	20338522	4e-10	63.9
3075870			bin240	DArT-SeqTM marker	W	A. thaliana	10	1	W	3075870	chr5	89.06	64	7	0	1	64	21825052	21825115	1e-12	71.9
100097129			bin240	DArT-SeqTM marker
3074943			bin240	DArT-SeqTM marker
100020768			bin240	DArT-SeqTM marker
3074312			bin240	DArT-SeqTM marker
100014145			bin240	DArT-SeqTM marker
100003503			bin240	DArT-SeqTM marker
100045417			bin240	DArT-SeqTM marker
3076292			bin240	DArT-SeqTM marker
100018521			bin240	DArT-SeqTM marker
3165167			bin240	DArT-SeqTM marker
3091510			bin240	DArT-SeqTM marker	R	A. thaliana	2	1	R	100057373	chr5	98.28	58	1	0	5	62	7019876	7019819	3e-23	107
100010000			bin240	DArT-SeqTM marker
100053406			bin240	DArT-SeqTM marker
100019938			bin240	DArT-SeqTM marker
100014251			bin240	DArT-SeqTM marker	E	A. thaliana	2	1	E	100016550	chr1	92.75	69	5	0	1	69	25910105	25910037	3e-20	97.6
3105596			bin240	DArT-SeqTM marker
3080116			bin240	DArT-SeqTM marker
100039569			bin240	DArT-SeqTM marker
100028514			bin240	DArT-SeqTM marker
3099693			bin240	DArT-SeqTM marker
100055571			bin240	DArT-SeqTM marker
3077087			bin240	DArT-SeqTM marker
100005768			bin240	DArT-SeqTM marker
3129424			bin240	DArT-SeqTM marker
3126021S	A10	9.779		SNP marker	W	B. napus			W	3126021S	chrA10	100	69	0	0	1	69	5246917	5246849	6e-29	128
3078913S	A10	10.161		SNP marker	W	A. thaliana	1	1	W	3078913S	chr5	94.2	69	4	0	1	69	21715590	21715522	1e-22	105
100058855	A10	10.273		DArT-SeqTM marker
3085573S	A10	10.524		SNP marker
3121163	A10	10.886		DArT-SeqTM marker	W	A. thaliana	5	1	W	3121163	chr5	92.98	57	4	0	1	57	23033443	23033499	2e-15	81.8
100073687	A10	11.158		DArT-SeqTM marker
3147672	A10	11.292		DArT-SeqTM marker
3143768	A10	11.324		DArT-SeqTM marker
3133627	A10	11.438	bin241	DArT-SeqTM marker	W	B. napus			W	3133627	chrA10	100	47	0	0	1	47	9666276	9666230	1e-16	87.9
3074616			bin241	DArT-SeqTM marker	U	A. thaliana	1	1	U	3083750	chr4	91.8	61	5	0	2	62	16113749	16113809	2e-15	81.8
3095431			bin241	DArT-SeqTM marker
100012152S	A10	12.843		SNP marker	W	B. napus			W	100012152S	chrA10	100	55	0	0	1	55	9820805	9820859	3e-21	102
3079586	A10	13.997		DArT-SeqTM marker
3079932	A10	14.69		DArT-SeqTM marker
3126662	A10	15.707		DArT-SeqTM marker
3105684S	A10	16.052		SNP marker	R	B. napus			R	3105684S	chrA10	100	63	0	0	1	63	11366892	11366830	1e-25	117
3097126S	A10	16.931		SNP marker	R	A. thaliana	2	1	R	3097126S	chr5	95.31	64	3	0	1	64	6214434	6214371	4e-22	103
100001326S	A10	18.034		SNP marker	R	A. thaliana	1	1	R	100001326S	chr5	92.75	69	4	1	1	69	6650643	6650576	6e-18	89.7
3104414	A10	18.549	bin242	DArT-SeqTM marker	R	A. thaliana	3	1	R	3104414	chr5	100	44	0	0	1	44	5789569	5789526	2e-17	87.7
100006021			bin242	DArT-SeqTM marker	C	A. thaliana	1	1	C	3126282	chr1	97.06	68	2	0	2	69	16972802	16972869	7e-27	119
3180573			bin242	DArT-SeqTM marker	B	A. thaliana	2	1	B	3166056	chr1	90.91	66	6	0	4	69	7298972	7298907	4e-16	83.8
3091377	A10	18.904		DArT-SeqTM marker
3075614S	A10	19.459		SNP marker
3086872	A10	19.87		DArT-SeqTM marker	R	A. thaliana	4	2	R	3086872	chr5	95.45	44	2	0	25	68	5680672	5680629	1e-12	71.9
100103201	A10	20.179	bin243	DArT-SeqTM marker
100096111			bin243	DArT-SeqTM marker
3079405	A10	23.344		DArT-SeqTM marker
100006498	A10	24.524		DArT-SeqTM marker
3105064S	A10	26.752		SNP marker	R	B. napus			R	3105064S	chrA10	98.31	59	1	0	1	59	13850940	13850882	1e-21	104
100046539	A10	31.407		DArT-SeqTM marker	R	A. thaliana	6	1	R	100046539	chr5	91.67	60	5	0	2	61	4144181	4144240	6e-15	79.8
3178008	A10	31.858	bin244	DArT-SeqTM marker
3194807			bin244	DArT-SeqTM marker	R	A. thaliana	3	1	R	3194807	chr5	84.06	69	5	2	1	69	4133436	4133498	0.001	42.1
3182349			bin244	DArT-SeqTM marker
3135277			bin244	DArT-SeqTM marker
3123070S	A10	32.955		SNP marker	R	B. napus			R	3123070S	chrA10	100	47	0	0	1	47	14258722	14258768	1e-16	87.9
3115545	A10	33.068	bin245	DArT-SeqTM marker
3130158			bin245	DArT-SeqTM marker
3092825S	A10	35.043		SNP marker	R	A. thaliana	2	1	R	3092825S	chr5	92.75	69	5	0	1	69	3713346	3713278	3e-20	97.6
3086733S	A10	36.149		SNP marker	R	B. napus			R	3086733S	chrA10	100	69	0	0	1	69	14524562	14524630	6e-29	128
3115495	A10	36.353	bin246	DArT-SeqTM marker	R	B. napus			R	3115495	chrA10	98.15	54	0	1	1	54	14665274	14665326	2e-18	93.5
100099464			bin246	DArT-SeqTM marker
3135269S	A10	36.969		SNP marker
3077617	A10	38.14		DArT-SeqTM marker	R	A. thaliana	2	1	R	3077617	chr5	96.77	62	2	0	4	65	3583391	3583330	3e-23	107
100019240	A10	42.496		DArT-SeqTM marker	R	B. napus			R	100019240	chrC09	91.78	73	2	1	1	69	46647060	46646988	5e-20	99
3165292	A10	42.73		DArT-SeqTM marker	R	B. napus			R	3165292	chrA10	100	67	0	0	3	69	15177762	15177696	7e-28	124
3093547	A10	49.149	bin247	DArT-SeqTM marker	R	B. napus			R	3093547	chrA10	98.55	69	1	0	1	69	15169436	15169368	3e-27	122
3082589			bin247	DArT-SeqTM marker
3078169	A10	49.782		DArT-SeqTM marker
3084049	A10	53.146		DArT-SeqTM marker
3097628	A10	53.322		DArT-SeqTM marker
3082104S	A10	53.928		SNP marker	R	A. thaliana	7	1	R	3082104S	chr5	89.06	64	7	0	1	64	2117997	2118060	1e-12	71.9
3111539	A10	54.932		DArT-SeqTM marker	R	A. thaliana	6	1	R	3111539	chr5	91.67	36	3	0	1	36	2118139	2118174	2e-05	48.1
100013320S	A10	57.279		SNP marker
100077012	A10	57.495		DArT-SeqTM marker
100027166S	A10	59.214		SNP marker	R	B. napus			R	100027166S	chrA10	98.55	69	1	0	1	69	16092199	16092131	3e-27	122
3150905S	A10	60.323		SNP marker
100011029	A10	60.57	bin248	DArT-SeqTM marker	Q	A. thaliana	4	1	Q	100011029	chr5	94.44	54	3	0	11	64	9122152	9122099	4e-16	83.8
3078370			bin248	DArT-SeqTM marker
3096982			bin248	DArT-SeqTM marker
3126479			bin248	DArT-SeqTM marker
3126942S	A10	60.99		SNP marker	R	A. thaliana	3	1	R	3126942S	chr5	92.68	41	3	0	2	42	1464737	1464777	2e-08	58
3083310S	A10	61.354		SNP marker
3134846S	A10	62.177		SNP marker	R	A. thaliana	3	1	R	3134846S	chr5	91.3	69	6	0	1	69	1514660	1514728	6e-18	89.7
3079770S	A10	63.267		SNP marker	R	A. thaliana	1	1	R	3079770S	chr5	88.41	69	8	0	1	69	1329376	1329308	4e-13	73.8
100043275S	A10	64.333		SNP marker	R	A. thaliana	2	1	R	100043275S	chr5	91.67	60	5	0	10	69	1261595	1261654	6e-15	79.8
3112967S	A10	65.106		SNP marker
3081576S	A10	65.827		SNP marker	R	B. napus			R	3081576S	chrA10	100	40	0	0	1	40	16629533	16629494	8e-13	75
100024207	A10	66.112		DArT-SeqTM marker
100013331	A10	66.32		DArT-SeqTM marker	R	A. thaliana	3	1	R	100013331	chr5	93.88	49	3	0	21	69	1157182	1157230	4e-13	73.8
100007871S	A10	67.24		SNP marker	R	A. thaliana	9	1	R	100007871S	chr5	82.67	75	7	1	1	69	1104936	1105010	2e-05	48.1
3079025S	A10	68.422		SNP marker	R	A. thaliana	3	1	R	3079025S	chr5	95.65	69	3	0	1	69	1061618	1061686	4e-25	113
100010084	B01	0		DArT-SeqTM marker
100098970	B01	2.974	bin249	DArT-SeqTM marker	F	A. thaliana	1	1	F	100098970	chr3	90.57	53	5	0	9	61	5737442	5737390	9e-11	65.9
100018422			bin249	DArT-SeqTM marker
100013627S	B01	4.354		SNP marker
100022069	B01	11.863	bin250	DArT-SeqTM marker
100008046			bin250	DArT-SeqTM marker
100006677	B01	12.838	bin251	DArT-SeqTM marker
100057178			bin251	DArT-SeqTM marker	Q	A. thaliana	1	1	Q	100004574	chr5	91.3	69	6	0	1	69	8489078	8489146	6e-18	89.7
100057034S	B01	13.871		SNP marker
100047353S	B01	14.365		SNP marker
3110365S	B01	14.664		SNP marker	F	A. thaliana	3	1	F	3110365S	chr3	93.75	48	3	0	3	50	8446158	8446205	1e-12	71.9
100054553S	B01	16.035		SNP marker
100044357	B01	16.513	bin252	DArT-SeqTM marker
100002727			bin252	DArT-SeqTM marker
100014975S	B01	18.563		SNP marker
100053391	B01	18.966	bin253	DArT-SeqTM marker	D	A. thaliana	5	1	D	100053391	chr1	97.5	40	1	0	1	40	22140449	22140410	1e-12	71.9
100019144			bin253	DArT-SeqTM marker
100051630			bin253	DArT-SeqTM marker
100012163S	B01	19.444		SNP marker	X	A. thaliana	7	1	X	100012163S	chr5	95.65	46	2	0	1	46	26393124	26393169	9e-14	75.8
100008774	B01	20.044		DArT-SeqTM marker	X	A. thaliana	4	1	X	100008774	chr5	90.91	33	3	0	1	33	26573639	26573607	0.001	42.1
100022647S	B01	20.568		SNP marker	X	A. thaliana	7	1	X	100022647S	chr5	92.45	53	4	0	1	53	26514117	26514169	4e-13	73.8
100006861S	B01	21.401	bin254	SNP marker
100055800			bin254	DArT-SeqTM marker
100007713			bin254	DArT-SeqTM marker
100010872	B01	22.68		DArT-SeqTM marker
100000077S	B01	25.483		SNP marker
100000121S	B01	27.844	bin255	SNP marker
100012534			bin255	DArT-SeqTM marker
100004359			bin255	DArT-SeqTM marker
100057629	B01	27.966		DArT-SeqTM marker
100005337S	B01	28.294		SNP marker
100013326S	B01	28.663		SNP marker
100029385S	B01	29.816		SNP marker
100005978	B01	30.859		DArT-SeqTM marker
100025618	B01	31.087		DArT-SeqTM marker
100006569	B01	31.299		DArT-SeqTM marker
100020047S	B01	32.821		SNP marker
100035320	B01	36.297	bin256	DArT-SeqTM marker
100096082			bin256	DArT-SeqTM marker
100050881S	B01	37.275		SNP marker	F	A. thaliana	2	1	F	100050881S	chr3	89.8	49	5	0	18	66	386068	386020	2e-08	58
100051664	B01	38.273	bin257	DArT-SeqTM marker	F	A. thaliana	4	1	F	100051664	chr3	93.02	43	3	0	2	44	1492869	1492911	1e-09	61.9
100023373			bin257	DArT-SeqTM marker
100017430	B01	38.512	bin258	DArT-SeqTM marker
100076679			bin258	DArT-SeqTM marker
100018298			bin258	DArT-SeqTM marker
100012359S	B01	40.239	bin259	SNP marker
100008723			bin259	DArT-SeqTM marker
100022080S	B01	40.594		SNP marker
100008135S	B01	41.017		SNP marker	F	A. thaliana	3	1	F	100008135S	chr3	93.94	66	4	0	1	66	6970104	6970039	7e-21	99.6
100029938	B01	41.48	bin260	DArT-SeqTM marker
100006345			bin260	DArT-SeqTM marker
100004641			bin260	DArT-SeqTM marker	F	A. thaliana	4	1	F	100004641	chr3	94.74	57	3	0	1	57	7428530	7428474	6e-18	89.7
100017857			bin260	DArT-SeqTM marker
100062190			bin260	DArT-SeqTM marker	W	A. thaliana	1	1	W	100024465	chr5	91.53	59	5	0	1	59	24125257	24125315	2e-14	77.8
100009211			bin260	DArT-SeqTM marker
100052583			bin260	DArT-SeqTM marker
100023737S	B01	41.569		SNP marker
100040430	B01	42.473		DArT-SeqTM marker	F	A. thaliana	3	1	F	100040430	chr3	96.55	29	1	0	4	32	6484118	6484146	5e-06	50.1
100036877	B01	44.212	bin261	DArT-SeqTM marker
100027665			bin261	DArT-SeqTM marker
3184522			bin261	DArT-SeqTM marker
100016500S	B01	45.54	bin262	SNP marker
100031315			bin262	DArT-SeqTM marker
100005527			bin262	DArT-SeqTM marker
100009455			bin262	DArT-SeqTM marker
100016354			bin262	DArT-SeqTM marker
100017322			bin262	DArT-SeqTM marker
100058669			bin262	DArT-SeqTM marker
100045849S	B01	46.811		SNP marker
100000942	B01	47.276	bin263	DArT-SeqTM marker
100021897			bin263	DArT-SeqTM marker
100003244			bin263	DArT-SeqTM marker
100005457			bin263	DArT-SeqTM marker
100008109			bin263	DArT-SeqTM marker	B	A. thaliana	2	1	B	100010811	chr1	89.83	59	6	0	8	66	12541677	12541735	6e-12	69.9
100012465S	B01	48.314		SNP marker
100003101S	B01	48.591	bin264	SNP marker
100006075			bin264	DArT-SeqTM marker
100052546S	B01	49.104		SNP marker
100006300	B01	49.424	bin265	DArT-SeqTM marker
100010971			bin265	DArT-SeqTM marker
100027446S	B01	49.987	bin266	SNP marker
100039237			bin266	DArT-SeqTM marker
100004971			bin266	DArT-SeqTM marker
100032362			bin266	DArT-SeqTM marker
100002027-2S	B01	50.35		SNP marker
100015762S	B01	50.691		SNP marker
100059505S	B01	50.926	bin267	SNP marker
100013282S			bin267	SNP marker
100010213			bin267	DArT-SeqTM marker
100027961S	B01	51.247		SNP marker
100023863S	B01	51.463	bin268	SNP marker
100015492			bin268	DArT-SeqTM marker
100009350			bin268	DArT-SeqTM marker
100016607			bin268	DArT-SeqTM marker
100000352S	B01	51.66	bin269	SNP marker
100016582			bin269	DArT-SeqTM marker	U	A. thaliana	3	1	U	100085713	chr4	89.36	47	5	0	1	47	17005426	17005472	3e-07	54
100020922S			bin269	SNP marker
100049859S			bin269	SNP marker
100032683S	B01	51.931	bin270	SNP marker
100013788			bin270	DArT-SeqTM marker
100015774			bin270	DArT-SeqTM marker
100047534			bin270	DArT-SeqTM marker
100023979			bin270	DArT-SeqTM marker
100017409			bin270	DArT-SeqTM marker
100013625			bin270	DArT-SeqTM marker	E	A. thaliana	1	1	E	100011254	chr1	85.71	49	7	0	8	56	28853766	28853814	0.001	42.1
100025542			bin270	DArT-SeqTM marker
100019069			bin270	DArT-SeqTM marker
100046075			bin270	DArT-SeqTM marker
100005191			bin270	DArT-SeqTM marker
100031473			bin270	DArT-SeqTM marker
100047592			bin270	DArT-SeqTM marker
100010591S			bin270	SNP marker	T	A. thaliana	2	1	T	100010591S	chr4	90.91	66	6	0	4	69	8547032	8547097	4e-16	83.8
100006636			bin270	DArT-SeqTM marker
100031612			bin270	DArT-SeqTM marker
100095474			bin270	DArT-SeqTM marker	T	A. thaliana	2	1	T	100095474	chr4	93.22	59	4	0	11	69	8816277	8816219	1e-16	85.7
100022874S			bin270	SNP marker
100094446	B01	51.968	bin271	DArT-SeqTM marker
100006550			bin271	DArT-SeqTM marker
100025658			bin271	DArT-SeqTM marker
100012903			bin271	DArT-SeqTM marker
100026560			bin271	DArT-SeqTM marker
100036430			bin271	DArT-SeqTM marker
100040527			bin271	DArT-SeqTM marker
100037813			bin271	DArT-SeqTM marker
100086867			bin271	DArT-SeqTM marker	I	A. thaliana	3	1	I	100057703	chr2	95.65	69	3	0	1	69	11007654	11007586	4e-25	113
100020606			bin271	DArT-SeqTM marker
100035031			bin271	DArT-SeqTM marker
100006528			bin271	DArT-SeqTM marker
100008363			bin271	DArT-SeqTM marker
100012304			bin271	DArT-SeqTM marker	X	A. thaliana	3	1	X	100047592	chr5	97.62	42	1	0	1	42	26256092	26256133	9e-14	75.8
100014388			bin271	DArT-SeqTM marker
100022975			bin271	DArT-SeqTM marker
100050854			bin271	DArT-SeqTM marker
[truncated: 1,332 more rows]

## Sheet: b frame loci in the map
Additional file 2 Information of the linkage map of the B. juncea constructed with SY-PM population
b Frame loci located in the genetic map
Locus	Linkage group	Position	Bin code and marker included	Marker type	Ancestral block
3145609S	A01	0		SNP marker
100059259S	A01	3.037		SNP marker
3090599S	A01	4.467		SNP marker	U
3101438S	A01	5.474		SNP marker	U
3103288S	A01	6.619		SNP marker	U
3091245S	A01	9.046		SNP marker	U
100085598	A01	9.631	bin001	DArT-SeqTM marker	U
100061225S	A01	10.112		SNP marker	U
3079582S	A01	10.609		SNP marker
3112010S	A01	15.49		SNP marker	U
100021544	A01	19.773	bin002	DArT-SeqTM marker
3208284	A01	22.137	bin003	DArT-SeqTM marker	U
3076726S	A01	22.503		SNP marker	U
3092158	A01	27.679	bin004	DArT-SeqTM marker	U
100064122	A01	28.276		DArT-SeqTM marker	U
3076324S	A01	28.828		SNP marker
3086103S	A01	30.232		SNP marker	U
3089070S	A01	31.127		SNP marker	U
100102643	A01	31.607	bin005	DArT-SeqTM marker
100005889	A01	31.836	bin006	DArT-SeqTM marker
3092702S	A01	34.007		SNP marker	U
3092722	A01	34.366	bin007	DArT-SeqTM marker	U
3143244S	A01	35.543		SNP marker	U
3108882S	A01	36.122		SNP marker	U
100053780	A01	36.526	bin008	DArT-SeqTM marker	U
3075728S	A01	37.388	bin009	SNP marker	U
3081943S	A01	38.104		SNP marker	U
3087214S	A01	38.678		SNP marker
3084628S	A01	39.076		SNP marker	U
3115206	A01	40.144	bin010	DArT-SeqTM marker	U
100098408	A01	41.575	bin011	DArT-SeqTM marker
3091166S	A01	41.822		SNP marker	U
3108244	A01	49.207	bin012	DArT-SeqTM marker
100061181S	A01	49.526		SNP marker	U
3103628S	A01	50.337		SNP marker	U
3075922S	A01	50.588		SNP marker	U
3081333	A01	51.5	bin013	DArT-SeqTM marker	U
100010461	A01	52.238	bin014	DArT-SeqTM marker
3116966S	A01	52.537		SNP marker
3100789	A01	52.9	bin015	DArT-SeqTM marker	A
3092939S	A01	53.32		SNP marker	U
3094588S	A01	53.64		SNP marker
3077254S	A01	53.945		SNP marker	T
100022710S	A01	54.407		SNP marker	N
100021274	A01	54.853		DArT-SeqTM marker
3137108S	A01	55.345	bin016	SNP marker	T
3074497S	A01	55.609	bin017	SNP marker
3074539S	A01	55.853	bin018	SNP marker	D
3090267S	A01	55.962	bin019	SNP marker	D
3094839S	A01	56.224		SNP marker
3080737S	A01	56.392	bin020	SNP marker
100002782	A01	56.455	bin021	DArT-SeqTM marker
3086882S	A01	56.754		SNP marker
3107269S	A01	57.004	bin022	SNP marker	N
3078145S	A01	57.306		SNP marker
3122672S	A01	57.62		SNP marker	D
3074942	A01	57.798		DArT-SeqTM marker
3099099S	A01	58.065		SNP marker
3107490	A01	58.199		DArT-SeqTM marker	F
3160702S	A01	58.403		SNP marker
100055329S	A01	58.707	bin023	SNP marker	F
3082078	A01	59.148	bin024	DArT-SeqTM marker
3075725S	A01	59.422	bin025	SNP marker	F
100039618	A01	59.723	bin026	DArT-SeqTM marker
3075045S	A01	59.912		SNP marker	F
100055070S	A01	60.562	bin027	SNP marker	Q
3095843	A01	60.947	bin028	DArT-SeqTM marker
3085484S	A01	61.168		SNP marker	F
3115870	A01	62.421		DArT-SeqTM marker
3119463S	A01	62.966		SNP marker	F
3103147S	A01	63.919		SNP marker	F
3159711	A01	64.112	bin029	DArT-SeqTM marker	F
100009884	A01	64.572		DArT-SeqTM marker
100075824S	A01	64.976		SNP marker	F
3166314S	A01	66.575		SNP marker	F
100006780	A01	70.706	bin030	DArT-SeqTM marker
3119179	A01	70.92	bin031	DArT-SeqTM marker
3079924S	A01	72.337		SNP marker
3076213S	A01	73.187		SNP marker
3103249S	A01	74.449		SNP marker	F
100004941	A01	75.407		DArT-SeqTM marker	F
3087115S	A01	76.036		SNP marker	F
3087617S	A01	79.559		SNP marker	F
100051639S	A01	81.146		SNP marker
3131769S	A01	82.432		SNP marker	F
100051982S	A01	83.485		SNP marker	F
100066623	A01	84.161		DArT-SeqTM marker	F
100017202	A01	84.392		DArT-SeqTM marker	F
100002538	A01	84.447	bin032	DArT-SeqTM marker
100065641S	A01	85.876		SNP marker	F
3194362S	A01	86.588		SNP marker
3080372-2S	A01	88.569		SNP marker
3082915S	A01	89.699		SNP marker	F
3117919S	A01	90.952		SNP marker
3121832	A02	0		DArT-SeqTM marker
3096618S	A02	1.114		SNP marker	R
100079880	A02	1.668	bin033	DArT-SeqTM marker	R
3091591S	A02	1.854		SNP marker
3104900S	A02	3.545		SNP marker	R
3081874S	A02	5.142		SNP marker
100005875S	A02	5.831		SNP marker	R
100006802	A02	6.43		DArT-SeqTM marker
100016654	A02	6.906		DArT-SeqTM marker	R
3089380	A02	8.366	bin034	DArT-SeqTM marker	R
3080608	A02	9.161		DArT-SeqTM marker	R
100040621	A02	9.841		DArT-SeqTM marker	R
100022477S	A02	11.832		SNP marker	R
3081624S	A02	12.3		SNP marker
3115837S	A02	13.052		SNP marker	R
3090447S	A02	13.447		SNP marker	R
100035075S	A02	13.709		SNP marker	R
100025103	A02	13.982		DArT-SeqTM marker	R
100041506S	A02	14.529		SNP marker	R
3080125S	A02	14.733		SNP marker
100052157	A02	15.026	bin035	DArT-SeqTM marker	R
3083582S	A02	15.221		SNP marker	R
3102965S	A02	15.695		SNP marker	R
3152242S	A02	15.97		SNP marker	R
100015472S	A02	16.226		SNP marker
3080846S	A02	16.968		SNP marker	R
3190904	A02	17.294		DArT-SeqTM marker	R
3163674S	A02	18.22		SNP marker	R
3147423S	A02	19.476		SNP marker	R
3114642	A02	20.78		DArT-SeqTM marker
3108844	A02	21.204		DArT-SeqTM marker
3091093S	A02	22.654		SNP marker
100006914	A02	26.19	bin036	DArT-SeqTM marker
3091163S	A02	27.49		SNP marker
3139807	A02	30.011		DArT-SeqTM marker
3168135S	A02	31.806		SNP marker	R
3095819S	A02	32.708	bin037	SNP marker	R
3131693	A02	36.093	bin038	DArT-SeqTM marker	W
100037663S	A02	36.879		SNP marker	W
100015579S	A02	37.502		SNP marker	W
3113817S	A02	38.085		SNP marker	W
3085206S	A02	39.858	bin039	SNP marker	W
3145240S	A02	40.588	bin040	SNP marker
3112909S	A02	40.954		SNP marker	W
3109757	A02	41.792		DArT-SeqTM marker	W
100085104	A02	41.849	bin041	DArT-SeqTM marker
3075821S	A02	42.66		SNP marker	W
100023439	A02	43.131		DArT-SeqTM marker
3141354S	A02	43.471		SNP marker	W
3116036S	A02	44.124		SNP marker
3123908S	A02	45.529		SNP marker	W
3124555S	A02	46.047		SNP marker	W
3086644S	A02	46.329		SNP marker
3076610S	A02	46.62		SNP marker	W
3078727S	A02	47.036		SNP marker	W
100001715	A02	48.08		DArT-SeqTM marker	W
3109972	A02	48.154	bin042	DArT-SeqTM marker
100004491	A02	50.67	bin043	DArT-SeqTM marker	E
3086638S	A02	51.348		SNP marker	E
100041785S	A02	52.081		SNP marker	E
3127952S	A02	52.497		SNP marker	E
3078688S	A02	52.637	bin044	SNP marker	E
3092637-2S	A02	52.774	bin045	SNP marker
3103133S	A02	53.142		SNP marker	E
3137908S	A02	53.663		SNP marker	E
3121479	A02	53.904	bin046	DArT-SeqTM marker
3080778S	A02	54.119		SNP marker	E
3088065-2S	A02	54.617		SNP marker
3088065-1S	A02	54.722	bin047	SNP marker
3074390S	A02	55.196		SNP marker	E
3112311	A02	55.619	bin048	DArT-SeqTM marker	E
100040487	A02	57.951		DArT-SeqTM marker
100055584	A02	58.3		DArT-SeqTM marker
3076261S	A02	58.69	bin049	SNP marker	P
3146671S	A02	59.018	bin050	SNP marker	P
3169540S	A02	59.315		SNP marker	V
100058805S	A02	59.808		SNP marker	V
3078019S	A02	60.077	bin051	SNP marker	V
3081976S	A02	60.471		SNP marker	V
3110371S	A02	60.957		SNP marker	V
3100802S	A02	61.31		SNP marker
3076837S	A02	61.735		SNP marker	V
3149793S	A02	62.029		SNP marker	K
3133588S	A02	62.586		SNP marker	Q
100005023	A02	63.512	bin052	DArT-SeqTM marker
3144586	A02	63.786		DArT-SeqTM marker
3076398	A02	63.901	bin053	DArT-SeqTM marker
3075322	A02	64.049		DArT-SeqTM marker
3103191	A02	64.182		DArT-SeqTM marker
100015037	A02	64.575		DArT-SeqTM marker
3079784S	A02	65.028		SNP marker
3077110S	A02	65.383		SNP marker
3082121S	A02	65.671		SNP marker
3086897S	A02	66.479		SNP marker	S
3074621	A02	69.239		DArT-SeqTM marker
100070108	A02	72.302		DArT-SeqTM marker
3085562S	A03	0		SNP marker	R
100006765S	A03	1.687		SNP marker	R
100057681	A03	2.678	bin054	DArT-SeqTM marker
3149731S	A03	3.397		SNP marker	R
100015007	A03	4.359	bin055	DArT-SeqTM marker	R
3083935S	A03	5.001		SNP marker	R
3076638	A03	6.765		DArT-SeqTM marker	R
100018747S	A03	10.272		SNP marker	W
100072416	A03	11.23	bin056	DArT-SeqTM marker	W
100021700	A03	11.411	bin057	DArT-SeqTM marker
3093990S	A03	12.267		SNP marker	W
3074379	A03	12.804	bin058	DArT-SeqTM marker	W
3111317S	A03	14.754		SNP marker
100048448S	A03	15.597		SNP marker	W
3098912	A03	19.426	bin059	DArT-SeqTM marker
100010025	A03	19.701	bin060	DArT-SeqTM marker
3128683	A03	20.097	bin061	DArT-SeqTM marker
100009649	A03	20.375		DArT-SeqTM marker
100021714	A03	20.75		DArT-SeqTM marker	J
3098473S	A03	21.18		SNP marker	J
3090661S	A03	21.544		SNP marker	J
3074631S	A03	21.928		SNP marker
3092596S	A03	22.17		SNP marker	J
3078215S	A03	22.499		SNP marker	J
3103208S	A03	23.431		SNP marker	J
3095375	A03	23.768		DArT-SeqTM marker
3098475S	A03	24.055		SNP marker	J
100056048	A03	24.863	bin062	DArT-SeqTM marker	J
3076779	A03	25.115	bin063	DArT-SeqTM marker
3215876	A03	25.403	bin064	DArT-SeqTM marker
3150588S	A03	25.609		SNP marker	J
3129979S	A03	25.799		SNP marker
3086341	A03	26.018		DArT-SeqTM marker
3084132	A03	26.936	bin065	DArT-SeqTM marker
3112795	A03	27.892		DArT-SeqTM marker
3135390S	A03	28.388		SNP marker	J
100013518S	A03	28.902		SNP marker	J
3098044S	A03	29.624	bin066	SNP marker	J
3078692S	A03	30.014		SNP marker
100066742S	A03	30.221	bin067	SNP marker	J
3076951S	A03	30.601		SNP marker
3133896	A03	31.335		DArT-SeqTM marker
3074900-2S	A03	32.513		SNP marker
3117869S	A03	32.772		SNP marker	I
3155629S	A03	33.181		SNP marker	I
3085258S	A03	33.881		SNP marker	I
100016268	A03	34.992		DArT-SeqTM marker
100003361S	A03	36.507		SNP marker
3091743	A03	37.319	bin068	DArT-SeqTM marker
3100310S	A03	37.836		SNP marker
3107800S	A03	39.351		SNP marker
3082125	A03	39.759		DArT-SeqTM marker
3131329S	A03	39.974		SNP marker	O
3081514	A03	40.252		DArT-SeqTM marker
3138119S	A03	40.591		SNP marker	O
100001914	A03	41.85	bin069	DArT-SeqTM marker	O
100035454S	A03	42.328		SNP marker
3147981S	A03	43.087		SNP marker	F
3189736S	A03	43.726		SNP marker	F
100019367	A03	44.02		DArT-SeqTM marker	F
3107366S	A03	44.451		SNP marker	F
3077341	A03	45.498	bin070	DArT-SeqTM marker	F
3132296S	A03	45.808		SNP marker	F
3078342S	A03	46.565		SNP marker	F
100029111	A03	47.026	bin071	DArT-SeqTM marker	F
3075987S	A03	47.731		SNP marker	F
3138004	A03	52.507		DArT-SeqTM marker	F
3155126S	A03	52.916		SNP marker	F
100017168S	A03	54.145		SNP marker	F
3183596	A03	58.837	bin072	DArT-SeqTM marker	F
100010019	A03	59.408	bin073	DArT-SeqTM marker
3099744S	A03	59.894	bin074	SNP marker	F
100022119	A03	61.113		DArT-SeqTM marker
100032389	A03	63.422	bin075	DArT-SeqTM marker	F
100010558	A03	65.836	bin076	DArT-SeqTM marker
3106670S	A03	68.067		SNP marker	X
3087859	A03	69.168		DArT-SeqTM marker	X
3082211S	A03	70.244		SNP marker	X
3145175S	A03	70.578		SNP marker	X
3089021	A03	72.179	bin077	DArT-SeqTM marker	C
3075475S	A03	72.741		SNP marker
3095492S	A03	74.008		SNP marker
3150446S	A03	74.514		SNP marker
3131700S	A03	75.334		SNP marker
3081982S	A03	76.816		SNP marker	U
3106795	A03	77.213		DArT-SeqTM marker	U
100058844	A03	77.601		DArT-SeqTM marker
3103335	A03	78.25		DArT-SeqTM marker
3094439S	A03	79.047		SNP marker	U
3122993S	A03	79.428		SNP marker
3101841S	A03	79.969		SNP marker	U
3219907	A03	80.446	bin078	DArT-SeqTM marker	U
3159705	A03	81.319	bin079	DArT-SeqTM marker	U
3087485S	A03	84.439		SNP marker
3120694S	A03	85.083		SNP marker	R
100069169	A03	86.289		DArT-SeqTM marker
3109515S	A03	88.324		SNP marker	R
100055804S	A03	94.929		SNP marker
3096624S	A04	0		SNP marker	N
3162058	A04	0.401		DArT-SeqTM marker
3092488S	A04	1.23		SNP marker	N
3075386S	A04	1.86		SNP marker	N
3081993S	A04	2.18		SNP marker
3077685S	A04	2.496	bin080	SNP marker	N
3085005S	A04	2.743		SNP marker
3082428S	A04	2.928		SNP marker
100042609S	A04	3.233		SNP marker	S
3143203S	A04	3.472		SNP marker
3158150S	A04	3.995	bin081	SNP marker	S
3082889S	A04	4.348		SNP marker
3080206S	A04	4.413		SNP marker
3093698S	A04	4.665	bin082	SNP marker
3187428S	A04	5.317		SNP marker
100004174	A04	5.702		DArT-SeqTM marker	S
3131689S	A04	5.85	bin083	SNP marker
3178716	A04	7.216	bin084	DArT-SeqTM marker
3076487S	A04	7.809		SNP marker	S
3145712-2S	A04	8.282	bin085	SNP marker
3218231	A04	9.02		DArT-SeqTM marker	I
3109689S	A04	9.368		SNP marker	S
100012665	A04	9.835		DArT-SeqTM marker	I
3150401S	A04	11.088		SNP marker	I
3173971S	A04	11.762	bin086	SNP marker	I
100014058	A04	12.233	bin087	DArT-SeqTM marker	I
100097883	A04	12.46	bin088	DArT-SeqTM marker	I
100070495	A04	12.672		DArT-SeqTM marker
3085114S	A04	15.094		SNP marker
3084056	A04	18.331		DArT-SeqTM marker	I
3097925	A04	18.814		DArT-SeqTM marker
100006263	A04	19.616		DArT-SeqTM marker	I
3201864	A04	21.005	bin089	DArT-SeqTM marker
3083416S	A04	22.4		SNP marker
3075074	A04	24.16		DArT-SeqTM marker
3109332S	A04	24.573	bin090	SNP marker
3093082S	A04	25.355		SNP marker	J
100005379	A04	26.415		DArT-SeqTM marker
100015899S	A04	29.73		SNP marker	J
3076327S	A04	31.456		SNP marker	J
100060069S	A04	36.456		SNP marker	J
100085432S	A04	37.106		SNP marker	J
3076746S	A04	39.566		SNP marker	J
3104121S	A04	42.999		SNP marker
3088959	A04	44.768		DArT-SeqTM marker	J
3105870	A04	44.946	bin091	DArT-SeqTM marker	J
3206550S	A04	46.004		SNP marker	J
100101677	A04	46.404	bin092	DArT-SeqTM marker
3176463S	A04	48.371		SNP marker	J
100013251S	A04	49.211		SNP marker	J
3126736S	A04	52.671		SNP marker	J
100057586S	A04	56.828		SNP marker
100103293	A04	57.216		DArT-SeqTM marker	J
3094702S	A04	57.579		SNP marker
3082820S	A04	58.213		SNP marker	J
100063598S	A04	58.957		SNP marker
3098661S	A04	59.469		SNP marker	J
3159830S	A04	59.815		SNP marker	J
3077338S	A04	60.465		SNP marker	J
3140289S	A04	61.742		SNP marker	J
3075579S	A04	63.301		SNP marker
3088338S	A05	0		SNP marker	J
3085432S	A05	3.539		SNP marker	J
100009607	A05	5.92		DArT-SeqTM marker	J
3077487S	A05	6.823		SNP marker
3084743S	A05	8.37		SNP marker	J
100007002	A05	8.93		DArT-SeqTM marker	J
3105874S	A05	12.412		SNP marker	J
3099942S	A05	14.792		SNP marker	J
100017091	A05	16.255	bin093	DArT-SeqTM marker	J
3112019S	A05	17.796		SNP marker	J
3077457S	A05	18.958		SNP marker
3077572	A05	19.415	bin094	DArT-SeqTM marker	J
3079965-2S	A05	20.402		SNP marker
3079965-1S	A05	20.647		SNP marker
3075871S	A05	21.291		SNP marker	J
3084559	A05	21.727		DArT-SeqTM marker	J
3136104	A05	22.212		DArT-SeqTM marker
100027055S	A05	22.693		SNP marker	J
3082584S	A05	25.148		SNP marker
3092219S	A05	25.792		SNP marker
3104976	A05	27.028		DArT-SeqTM marker
3107360S	A05	27.36		SNP marker	J
100008033	A05	27.811		DArT-SeqTM marker	J
3081453S	A05	29.353		SNP marker	J
3142329S	A05	30.064		SNP marker	J
100038137	A05	31.541	bin095	DArT-SeqTM marker	J
3159739S	A05	31.766	bin096	SNP marker	J
3083542	A05	32.88	bin097	DArT-SeqTM marker
3102691S	A05	37.322		SNP marker	J
3118910S	A05	38.931		SNP marker	J
3127011S	A05	39.563		SNP marker	C
3179953	A05	40.169	bin098	DArT-SeqTM marker	C
100030270S	A05	40.321		SNP marker
3074492S	A05	40.712		SNP marker	J
3090363S	A05	41.037		SNP marker	J
100008765S	A05	41.447	bin099	SNP marker	J
3084356S	A05	41.725	bin100	SNP marker	J
3087438S	A05	42.245		SNP marker	J
100006390	A05	42.534		DArT-SeqTM marker	J
100001110	A05	42.739	bin101	DArT-SeqTM marker	J
3110271S	A05	43.597		SNP marker
3145547	A05	43.707	bin102	DArT-SeqTM marker	J
100032983S	A05	43.962		SNP marker
3077396S	A05	44.443	bin103	SNP marker	F
3108235S	A05	45.023	bin104	SNP marker
3086563S	A05	45.288		SNP marker
100079185	A05	45.548		DArT-SeqTM marker	S
3134068S	A05	45.783		SNP marker	F
100038314	A05	46.083	bin105	DArT-SeqTM marker
100032060	A05	46.838		DArT-SeqTM marker	F
3159579	A05	47.114		DArT-SeqTM marker	F
100014439	A05	47.431	bin106	DArT-SeqTM marker
3115273	A05	48.162	bin107	DArT-SeqTM marker
3147013S	A05	48.557		SNP marker
100010869S	A05	48.811		SNP marker
100009307	A05	49.568		DArT-SeqTM marker	F
3105706	A05	49.636	bin108	DArT-SeqTM marker	F
3118101S	A05	50.126		SNP marker
100000660	A05	50.358		DArT-SeqTM marker	F
3081852	A05	51.902		DArT-SeqTM marker
100067394S	A05	53.095		SNP marker	F
3158049S	A05	54.326		SNP marker
3089830S	A05	55.706		SNP marker	F
3081225S	A05	56.201		SNP marker	F
100068736	A05	57.337		DArT-SeqTM marker	F
3164323	A05	57.466		DArT-SeqTM marker	F
3100796S	A05	57.933		SNP marker
100064992	A05	58.874	bin109	DArT-SeqTM marker
3079729S	A05	59.72		SNP marker	F
100080197S	A05	61.687		SNP marker	F
100011227	A05	71.443		DArT-SeqTM marker
3078285S	A05	72.954		SNP marker	F
100017286S	A05	76.892		SNP marker	F
3164117S	A05	78.005	bin110	SNP marker
3085550	A05	78.369		DArT-SeqTM marker
3116958S	A05	78.65	bin111	SNP marker	F
100018586	A05	79.261		DArT-SeqTM marker
3097286S	A05	79.897		SNP marker
100062929	A05	83.758	bin112	DArT-SeqTM marker	F
3158456S	A05	84.615		SNP marker	F
3094188S	A05	85.411		SNP marker
100046656S	A05	86.532		SNP marker	F
3074624	A05	87.11	bin113	DArT-SeqTM marker	F
3078861	A05	87.667		DArT-SeqTM marker
3122649S	A05	88.124		SNP marker	F
100039220S	A05	89.069		SNP marker	F
100007860	A05	89.677	bin114	DArT-SeqTM marker
100033612	A05	90.215	bin115	DArT-SeqTM marker	F
3076712	A05	90.453		DArT-SeqTM marker
3079308S	A05	91.296		SNP marker
3101950	A05	91.97		DArT-SeqTM marker
3076014	A05	92.133		DArT-SeqTM marker	F
100006061	A05	92.493	bin116	DArT-SeqTM marker	F
3083034	A05	93.528		DArT-SeqTM marker
100047048S	A05	94.374		SNP marker
3086379S	A06	0		SNP marker	C
100012766	A06	1.281		DArT-SeqTM marker
3075601S	A06	1.547		SNP marker
100058939	A06	2.872	bin117	DArT-SeqTM marker	C
100002848S	A06	6.261		SNP marker	C
3097421S	A06	8.305		SNP marker	C
3165997	A06	8.75	bin118	DArT-SeqTM marker
100058974	A06	10.662	bin119	DArT-SeqTM marker	C
3090956S	A06	11.187		SNP marker	C
3087190S	A06	11.553		SNP marker	C
3086488S	A06	11.75		SNP marker	C
3161255S	A06	12.469		SNP marker	C
3158048S	A06	13.941		SNP marker	C
100000388	A06	15.271		DArT-SeqTM marker	C
3074339S	A06	18.875		SNP marker
100003121	A06	23.918		DArT-SeqTM marker
100012946	A06	25.098	bin120	DArT-SeqTM marker	A
3153750S	A06	25.984	bin121	SNP marker	A
100011870S	A06	27.151		SNP marker
100008596	A06	27.494		DArT-SeqTM marker	A
3168030S	A06	29.435		SNP marker	A
3158144S	A06	31.662		SNP marker	A
3140561S	A06	34.337		SNP marker
3074542S	A06	34.781		SNP marker	A
3090904S	A06	35.653		SNP marker
3117776	A06	36.235	bin122	DArT-SeqTM marker	A
100041340	A06	36.566		DArT-SeqTM marker
3141881S	A06	37.261		SNP marker
100004630S	A06	42.004		SNP marker	A
3149980	A06	42.401	bin123	DArT-SeqTM marker
100077045S	A06	42.593		SNP marker	A
100012114	A06	43.197	bin124	DArT-SeqTM marker	A
3082697S	A06	43.402		SNP marker	A
3097387S	A06	43.843		SNP marker	A
3081744S	A06	44.168		SNP marker	A
3083056	A06	44.469	bin125	DArT-SeqTM marker	A
3128786	A06	44.692		DArT-SeqTM marker
3130964	A06	44.849	bin126	DArT-SeqTM marker
100028252S	A06	45.326		SNP marker	A
3088397S	A06	46.084		SNP marker	B
100056337S	A06	46.528		SNP marker	B
3098957S	A06	47.338		SNP marker	B
100018007	A06	47.57	bin127	DArT-SeqTM marker
100064737S	A06	48.584	bin128	SNP marker
3088569S	A06	48.892	bin129	SNP marker	M
3082009S	A06	49.166	bin130	SNP marker
3175583S	A06	50.758		SNP marker
3123285S	A06	51.752		SNP marker	X
3082171S	A06	52.245	bin131	SNP marker	X
3076653S	A06	52.425		SNP marker	X
100008140S	A06	53.459		SNP marker	X
100024892	A06	53.975		DArT-SeqTM marker
3095437S	A06	54.222		SNP marker	X
3124469S	A06	54.928		SNP marker
100008098	A06	55.139		DArT-SeqTM marker
3141767S	A06	55.368		SNP marker
3093014	A06	55.682		DArT-SeqTM marker
3157824S	A06	56.346		SNP marker
3086975S	A06	57.313		SNP marker	Q
3135416	A06	58.704		DArT-SeqTM marker	Q
100017267	A06	59.083	bin132	DArT-SeqTM marker	Q
3103231	A06	59.527	bin133	DArT-SeqTM marker	Q
3119258S	A06	59.701		SNP marker	Q
100002593	A06	59.986	bin134	DArT-SeqTM marker
3081010S	A06	60.35		SNP marker	Q
3076227	A06	60.979	bin135	DArT-SeqTM marker	Q
100009501S	A06	61.559		SNP marker
100055351S	A06	62.664		SNP marker
3134371	A06	64.125		DArT-SeqTM marker
3090513	A06	65.744	bin136	DArT-SeqTM marker
3162686S	A06	66.098		SNP marker	F
3160429S	A06	66.928		SNP marker	V
3175528S	A06	67.434	bin137	SNP marker	V
3080843S	A06	68.061		SNP marker	L
3105953	A06	68.647		DArT-SeqTM marker
3154544S	A06	68.949		SNP marker	L
100013530	A06	69.859	bin138	DArT-SeqTM marker
3082900	A06	73.555		DArT-SeqTM marker	L
100070856S	A06	74.286		SNP marker	L
3109680S	A06	75.761		SNP marker
3141064	A06	76.513		DArT-SeqTM marker
100078509	A06	78.623	bin139	DArT-SeqTM marker
3094020S	A06	79.28		SNP marker	L
3109249S	A06	79.802		SNP marker	K
3093985S	A06	80.291		SNP marker
100030946	A06	81.708		DArT-SeqTM marker
3075738	A06	82.15		DArT-SeqTM marker	V
3084629S	A06	83.377		SNP marker	V
3155235S	A06	84.051		SNP marker
3120557	A06	84.497		DArT-SeqTM marker
3096863	A06	84.766		DArT-SeqTM marker	V
3075625S	A06	85.108		SNP marker
100067834	A06	86.889		DArT-SeqTM marker	V
3092228S	A06	89.334		SNP marker	V
100100392	A06	89.792		DArT-SeqTM marker
3157798S	A06	90.158		SNP marker
3129687S	A06	91.586		SNP marker	V
100008141	A06	92.337	bin140	DArT-SeqTM marker
3086366S	A06	92.505		SNP marker
100006504	A06	93.427		DArT-SeqTM marker	V
100040131	A06	93.532		DArT-SeqTM marker
3096559S	A06	94.797		SNP marker	V
3101583S	A06	96.294		SNP marker	V
100010797	A06	98.021	bin141	DArT-SeqTM marker
3091609S	A06	98.213		SNP marker	V
3107535S	A07	0		SNP marker	H
3105359S	A07	1.19		SNP marker	H
3108072S	A07	1.512		SNP marker	H
3138450S	A07	2.077		SNP marker	H
3100178S	A07	2.293	bin142	SNP marker	H
3095248S	A07	2.331	bin143	SNP marker	H
3161372S	A07	2.536	bin144	SNP marker	H
3090808	A07	2.988		DArT-SeqTM marker	H
100057808S	A07	3.123	bin145	SNP marker	J
3074431S	A07	3.618	bin146	SNP marker
3082953	A07	3.827	bin147	DArT-SeqTM marker	J
3119215S	A07	3.897	bin148	SNP marker	H
3082829S	A07	4.053		SNP marker	H
3132803S	A07	4.419		SNP marker	H
100050831S	A07	4.999	bin149	SNP marker
3112043S	A07	5.236	bin150	SNP marker	F
3090940S	A07	5.479		SNP marker
3128852	A07	5.992		DArT-SeqTM marker	F
3101139	A07	6.622	bin151	DArT-SeqTM marker
100008888	A07	7.251	bin152	DArT-SeqTM marker
3089725S	A07	7.462	bin153	SNP marker	B
3125506	A07	8.337		DArT-SeqTM marker
3144623S	A07	9.263	bin154	SNP marker	B
100040852S	A07	9.853		SNP marker	B
3175979S	A07	11.488		SNP marker
3161692	A07	12.116		DArT-SeqTM marker
3097336S	A07	13.07		SNP marker	X
3136782	A07	13.717	bin155	DArT-SeqTM marker	I
100008292S	A07	13.926	bin156	SNP marker	I
3171806S	A07	14.587		SNP marker	I
3100179S	A07	15.367		SNP marker	I
3087743S	A07	15.703		SNP marker	I
3166845	A07	16.158	bin157	DArT-SeqTM marker	I
3091635S	A07	17.84		SNP marker
100002062S	A07	18.749		SNP marker
3133463S	A07	19.373		SNP marker
3111844S	A07	22.465		SNP marker	N
3123292	A07	22.842		DArT-SeqTM marker	N
3137255	A07	24.225	bin158	DArT-SeqTM marker	N
3173008	A07	25.082	bin159	DArT-SeqTM marker
3080323S	A07	25.399		SNP marker	N
3095157	A07	26.717	bin160	DArT-SeqTM marker
3126465S	A07	27.665		SNP marker	N
3082685S	A07	28.1		SNP marker
3103528S	A07	28.937		SNP marker	C
3106029	A07	29.507	bin161	DArT-SeqTM marker
3156350S	A07	29.985		SNP marker	N
3179108S	A07	39.059		SNP marker	E
3087015S	A07	40.089		SNP marker	E
100011694	A07	40.868		DArT-SeqTM marker
100089176	A07	41.163		DArT-SeqTM marker	E
100031685	A07	41.503	bin162	DArT-SeqTM marker	E
3113869S	A07	42.705		SNP marker	E
3173334S	A07	44.113		SNP marker	E
100009412	A07	44.889	bin163	DArT-SeqTM marker	E
3091987S	A07	54.12		SNP marker	E
3094307S	A07	54.959		SNP marker	E
100005537	A07	56.13		DArT-SeqTM marker
3156231	A07	56.829	bin164	DArT-SeqTM marker	E
100025502	A07	60.284	bin165	DArT-SeqTM marker	E
100002379	A07	61.532	bin166	DArT-SeqTM marker
3117712S	A07	62.065		SNP marker	E
100038186	A07	64.248		DArT-SeqTM marker
3076158	A07	64.501	bin167	DArT-SeqTM marker
100013763	A07	64.732	bin168	DArT-SeqTM marker	E
3107492S	A07	65.031	bin169	SNP marker
3078178S	A07	66.635		SNP marker	E
100079244	A07	70.633	bin170	DArT-SeqTM marker
100092301	A07	70.796		DArT-SeqTM marker
3169104	A07	71.214	bin171	DArT-SeqTM marker	E
3190770	A07	71.499	bin172	DArT-SeqTM marker
3101863S	A08	0		SNP marker	C
100090810	A08	0.543		DArT-SeqTM marker
3088342S	A08	0.737		SNP marker
3118442S	A08	0.975	bin173	SNP marker	C
100027638S	A08	1.472		SNP marker
3166147	A08	1.689		DArT-SeqTM marker	C
3075155	A08	2.196	bin174	DArT-SeqTM marker
100039108S	A08	2.392	bin175	SNP marker
100033563S	A08	2.608		SNP marker
100012807	A08	2.851	bin176	DArT-SeqTM marker
3081355S	A08	3.018		SNP marker	U
100056392S	A08	3.316	bin177	SNP marker
3087980S	A08	3.417	bin178	SNP marker	B
3095924S	A08	3.541		SNP marker	U
3092175	A08	3.762		DArT-SeqTM marker
3075312S	A08	3.872	bin179	SNP marker	T
100035288S	A08	4.097	bin180	SNP marker	U
3123670S	A08	4.372	bin181	SNP marker	B
3084537S	A08	4.527		SNP marker	T
3091023S	A08	4.92		SNP marker
3078075S	A08	6.098		SNP marker
3216399S	A08	6.255		SNP marker	U
3144111-2S	A08	6.612	bin182	SNP marker	U
3110019S	A08	6.841		SNP marker
100018653	A08	7.212		DArT-SeqTM marker
3214603	A08	7.863	bin183	DArT-SeqTM marker	U
3096033S	A08	8.127		SNP marker	U
3084133S	A08	8.404		SNP marker	U
3076581S	A08	8.909		SNP marker	U
100017420	A08	9.23		DArT-SeqTM marker
3094540S	A08	9.487		SNP marker
3102747	A08	9.993		DArT-SeqTM marker
3158703	A08	10.285	bin184	DArT-SeqTM marker
3115087S	A08	10.986		SNP marker	U
3103329	A08	12.003		DArT-SeqTM marker
100028582	A08	13.727	bin185	DArT-SeqTM marker	U
3087494S	A08	14.449		SNP marker
3151939	A08	14.94	bin186	DArT-SeqTM marker
3157180S	A08	15.695		SNP marker
3112544S	A08	19.703	bin187	SNP marker	B
3093111	A08	20.128	bin188	DArT-SeqTM marker	B
100057185	A08	21.067		DArT-SeqTM marker	B
100043508	A08	21.455		DArT-SeqTM marker
3109887	A08	21.576	bin189	DArT-SeqTM marker
3078639	A08	21.724		DArT-SeqTM marker
3075501S	A08	22.216		SNP marker	B
100066821S	A08	22.499		SNP marker	B
100029928	A08	23.059	bin190	DArT-SeqTM marker
100014531	A08	24.52	bin191	DArT-SeqTM marker
100017650S	A08	24.945		SNP marker	B
3083604S	A08	25.505		SNP marker	B
3091275S	A08	25.779		SNP marker	B
3129778S	A08	29.405		SNP marker
3103525S	A08	30.593		SNP marker	B
3083139S	A08	32.351		SNP marker
3201580	A08	32.459		DArT-SeqTM marker
3183817	A08	34.484	bin192	DArT-SeqTM marker
3182384S	A08	36.166		SNP marker	A
3165078	A08	37.183	bin193	DArT-SeqTM marker	A
100002577	A08	37.371		DArT-SeqTM marker	A
3089405S	A08	37.582		SNP marker	A
100002152	A08	38.102	bin194	DArT-SeqTM marker
3094855S	A08	38.554	bin195	SNP marker	A
100084364	A08	39.288		DArT-SeqTM marker
3090154	A08	39.654		DArT-SeqTM marker
100017221	A08	39.888		DArT-SeqTM marker
100007063	A08	40.009		DArT-SeqTM marker	A
100054185S	A08	41.589		SNP marker	A
3081958-1S	A08	42.046	bin196	SNP marker	A
3081958-2S	A08	42.518		SNP marker
3093210S	A08	43.603		SNP marker	A
3093658S	A08	44.041		SNP marker	A
3078028S	A08	48.993		SNP marker	C
3103259S	A08	50.558		SNP marker	A
3084677	A08	53.114		DArT-SeqTM marker
3092768	A08	54.096		DArT-SeqTM marker	A
3074285S	A08	56.264		SNP marker	A
3075812S	A08	57.24		SNP marker
100007712S	A08	58.571		SNP marker
3110022S	A08	60.011		SNP marker	A
3083947	A08	62.046	bin197	DArT-SeqTM marker
100045989	A08	62.24	bin198	DArT-SeqTM marker
3096302S	A08	62.676		SNP marker	A
3129538S	A08	64.115		SNP marker	A
3148143S	A08	66.432		SNP marker
3085152S	A09	0		SNP marker	O
3087795S	A09	2.234		SNP marker
3152469S	A09	3.544		SNP marker
100024819	A09	7.188		DArT-SeqTM marker
3083093S	A09	8.13		SNP marker	Q
100033952	A09	9.092	bin199	DArT-SeqTM marker	Q
100004266	A09	9.556	bin200	DArT-SeqTM marker	Q
3101752S	A09	9.824		SNP marker	Q
3113543S	A09	10.835		SNP marker
100041615S	A09	11.5		SNP marker	Q
100007241	A09	11.616	bin201	DArT-SeqTM marker
3159838S	A09	19.983		SNP marker	X
3076268S	A09	24.031		SNP marker	X
3119854	A09	27.272		DArT-SeqTM marker	X
100007394S	A09	28.961		SNP marker
3080019S	A09	31.907		SNP marker	H
3101698	A09	34.101	bin202	DArT-SeqTM marker	H
3113167S	A09	35.473		SNP marker	D
3074719S	A09	35.795	bin203	SNP marker	D
100028978	A09	38.105		DArT-SeqTM marker	D
3085014S	A09	39.743		SNP marker	D
3090802S	A09	40.959		SNP marker
3115025S	A09	41.578		SNP marker
3103462	A09	42.301	bin204	DArT-SeqTM marker	D
100041377S	A09	42.747		SNP marker
3083362	A09	43.1	bin205	DArT-SeqTM marker
3106664S	A09	43.409		SNP marker	V
3129746	A09	43.638	bin206	DArT-SeqTM marker	V
3111232	A09	44.038	bin207	DArT-SeqTM marker
3086398S	A09	44.188		SNP marker
3123755S	A09	44.755	bin208	SNP marker
100003243	A09	44.914	bin209	DArT-SeqTM marker	V
100018541S	A09	45.19		SNP marker	K
100081848	A09	45.401		DArT-SeqTM marker
3082253S	A09	45.669		SNP marker
100085641S	A09	45.945	bin210	SNP marker
3175251S	A09	46.02	bin211	SNP marker
3092448	A09	46.217		DArT-SeqTM marker
100006142S	A09	46.297		SNP marker	P
3115141S	A09	46.484		SNP marker
3110774S	A09	46.779	bin212	SNP marker	P
3111470S	A09	47.017		SNP marker	P
100055569S	A09	47.13	bin213	SNP marker
3085331S	A09	47.425	bin214	SNP marker	O
100010153S	A09	47.684	bin215	SNP marker
3082488S	A09	48.205	bin216	SNP marker	B
100007350	A09	48.47		DArT-SeqTM marker	B
3164541S	A09	49.003		SNP marker	B
100063114S	A09	49.505		SNP marker	B
100012734	A09	49.611		DArT-SeqTM marker
100075275	A09	51.206	bin217	DArT-SeqTM marker
100011943	A09	51.833	bin218	DArT-SeqTM marker
3111025-2S	A09	52.322	bin219	SNP marker	N
3083860S	A09	52.669		SNP marker	N
3076052S	A09	53.142		SNP marker	N
3130265	A09	54.048		DArT-SeqTM marker	N
3085719-1S	A09	55.513	bin220	SNP marker
3108260S	A09	55.787		SNP marker	N
3085901	A09	56.141	bin221	DArT-SeqTM marker
3074783	A09	56.754		DArT-SeqTM marker	N
3076817	A09	57.674		DArT-SeqTM marker	N
100055596	A09	57.767		DArT-SeqTM marker	N
3088372S	A09	58.564		SNP marker	N
100094867	A09	59.205	bin222	DArT-SeqTM marker	N
100089592	A09	59.839		DArT-SeqTM marker	N
3103301	A09	60.483	bin223	DArT-SeqTM marker	N
3154073	A09	62.756		DArT-SeqTM marker
3143892S	A09	66.046		SNP marker	N
3089535S	A09	68.621		SNP marker
3075001S	A09	69.228		SNP marker
100014499	A09	70.19		DArT-SeqTM marker	I
3173785S	A09	71.551		SNP marker	I
100045743S	A09	74.619		SNP marker	I
3130511	A09	77.122		DArT-SeqTM marker
3079244S	A09	79.882	bin224	SNP marker
100000503	A09	80.785	bin225	DArT-SeqTM marker	A
100071072	A09	82.107		DArT-SeqTM marker	A
3144315S	A09	82.866		SNP marker
3137265S	A09	85.48		SNP marker	A
100056790S	A09	86.693		SNP marker	A
100048377	A09	90.934		DArT-SeqTM marker
3105723	A09	91.293	bin226	DArT-SeqTM marker	A
3088286S	A09	91.99		SNP marker
3149249S	A09	93.079		SNP marker
100003341	A09	94.068	bin227	DArT-SeqTM marker	A
100062974S	A09	94.557		SNP marker
100040211S	A09	95.249	bin228	SNP marker
100018958	A09	96.2	bin229	DArT-SeqTM marker
3134662S	A09	99.961		SNP marker
100053811	A09	101.109	bin230	DArT-SeqTM marker	A
3075527S	A09	101.234		SNP marker
3217637	A09	103.562	bin231	DArT-SeqTM marker
100007971	A09	103.734	bin232	DArT-SeqTM marker
3085533S	A09	103.922		SNP marker
100055692S	A09	104.677		SNP marker
100015399	A09	105.113	bin233	DArT-SeqTM marker
100016255	A09	106.046	bin234	DArT-SeqTM marker
3186487	A09	107.094	bin235	DArT-SeqTM marker
3076242	A09	107.553		DArT-SeqTM marker
3155764	A09	107.965	bin236	DArT-SeqTM marker
3092255S	A10	0		SNP marker	A
3082551S	A10	1.017		SNP marker
3126950S	A10	1.517		SNP marker
3088504-2S	A10	1.779		SNP marker
3094112	A10	3.398	bin237	DArT-SeqTM marker	A
100004953	A10	4.434		DArT-SeqTM marker
100003584	A10	4.831		DArT-SeqTM marker
3127937S	A10	5.265		SNP marker
3083021S	A10	6.159		SNP marker
3102063S	A10	6.509		SNP marker	A
3146924	A10	7.131		DArT-SeqTM marker
3090836	A10	7.155		DArT-SeqTM marker
3075096	A10	7.164		DArT-SeqTM marker
3092887	A10	7.332		DArT-SeqTM marker
3081929S	A10	7.527		SNP marker	W
100004768	A10	7.732		DArT-SeqTM marker
100008818S	A10	7.949		SNP marker
3097145S	A10	8.208		SNP marker
3157771S	A10	8.367	bin238	SNP marker	W
3180152	A10	8.426		DArT-SeqTM marker
3107597S	A10	8.618		SNP marker
3147819S	A10	8.937	bin239	SNP marker	W
100051634	A10	9.023		DArT-SeqTM marker	W
100102593	A10	9.038		DArT-SeqTM marker
100051558S	A10	9.062		SNP marker	W
3092356S	A10	9.182	bin240	SNP marker	W
3126021S	A10	9.779		SNP marker	W
3078913S	A10	10.161		SNP marker	W
100058855	A10	10.273		DArT-SeqTM marker
3085573S	A10	10.524		SNP marker
3121163	A10	10.886		DArT-SeqTM marker	W
100073687	A10	11.158		DArT-SeqTM marker
3147672	A10	11.292		DArT-SeqTM marker
3143768	A10	11.324		DArT-SeqTM marker
3133627	A10	11.438	bin241	DArT-SeqTM marker	W
100012152S	A10	12.843		SNP marker	W
3079586	A10	13.997		DArT-SeqTM marker
3079932	A10	14.69		DArT-SeqTM marker
3126662	A10	15.707		DArT-SeqTM marker
3105684S	A10	16.052		SNP marker	R
3097126S	A10	16.931		SNP marker	R
100001326S	A10	18.034		SNP marker	R
3104414	A10	18.549	bin242	DArT-SeqTM marker	R
3091377	A10	18.904		DArT-SeqTM marker
3075614S	A10	19.459		SNP marker
3086872	A10	19.87		DArT-SeqTM marker	R
100103201	A10	20.179	bin243	DArT-SeqTM marker
3079405	A10	23.344		DArT-SeqTM marker
100006498	A10	24.524		DArT-SeqTM marker
3105064S	A10	26.752		SNP marker	R
100046539	A10	31.407		DArT-SeqTM marker	R
3178008	A10	31.858	bin244	DArT-SeqTM marker	R
3123070S	A10	32.955		SNP marker	R
3115545	A10	33.068	bin245	DArT-SeqTM marker
3092825S	A10	35.043		SNP marker	R
3086733S	A10	36.149		SNP marker	R
3115495	A10	36.353	bin246	DArT-SeqTM marker	R
3135269S	A10	36.969		SNP marker
3077617	A10	38.14		DArT-SeqTM marker	R
100019240	A10	42.496		DArT-SeqTM marker	R
3165292	A10	42.73		DArT-SeqTM marker	R
3093547	A10	49.149	bin247	DArT-SeqTM marker	R
3078169	A10	49.782		DArT-SeqTM marker
3084049	A10	53.146		DArT-SeqTM marker
3097628	A10	53.322		DArT-SeqTM marker
3082104S	A10	53.928		SNP marker	R
3111539	A10	54.932		DArT-SeqTM marker	R
100013320S	A10	57.279		SNP marker
100077012	A10	57.495		DArT-SeqTM marker
100027166S	A10	59.214		SNP marker	R
3150905S	A10	60.323		SNP marker
100011029	A10	60.57	bin248	DArT-SeqTM marker	Q
3126942S	A10	60.99		SNP marker	R
3083310S	A10	61.354		SNP marker
3134846S	A10	62.177		SNP marker	R
3079770S	A10	63.267		SNP marker	R
100043275S	A10	64.333		SNP marker	R
3112967S	A10	65.106		SNP marker
3081576S	A10	65.827		SNP marker	R
100024207	A10	66.112		DArT-SeqTM marker
100013331	A10	66.32		DArT-SeqTM marker	R
100007871S	A10	67.24		SNP marker	R
3079025S	A10	68.422		SNP marker	R
100010084	B01	0		DArT-SeqTM marker
100098970	B01	2.974	bin249	DArT-SeqTM marker	F
100013627S	B01	4.354		SNP marker
100022069	B01	11.863	bin250	DArT-SeqTM marker
100006677	B01	12.838	bin251	DArT-SeqTM marker
100057034S	B01	13.871		SNP marker
100047353S	B01	14.365		SNP marker
3110365S	B01	14.664		SNP marker	F
100054553S	B01	16.035		SNP marker
100044357	B01	16.513	bin252	DArT-SeqTM marker
100014975S	B01	18.563		SNP marker
100053391	B01	18.966	bin253	DArT-SeqTM marker	D
100012163S	B01	19.444		SNP marker	X
100008774	B01	20.044		DArT-SeqTM marker	X
100022647S	B01	20.568		SNP marker	X
100006861S	B01	21.401	bin254	SNP marker
100010872	B01	22.68		DArT-SeqTM marker
100000077S	B01	25.483		SNP marker
100000121S	B01	27.844	bin255	SNP marker
100057629	B01	27.966		DArT-SeqTM marker
100005337S	B01	28.294		SNP marker
100013326S	B01	28.663		SNP marker
100029385S	B01	29.816		SNP marker
100005978	B01	30.859		DArT-SeqTM marker
100025618	B01	31.087		DArT-SeqTM marker
100006569	B01	31.299		DArT-SeqTM marker
100020047S	B01	32.821		SNP marker
100035320	B01	36.297	bin256	DArT-SeqTM marker
100050881S	B01	37.275		SNP marker	F
100051664	B01	38.273	bin257	DArT-SeqTM marker	F
100017430	B01	38.512	bin258	DArT-SeqTM marker
100012359S	B01	40.239	bin259	SNP marker
100022080S	B01	40.594		SNP marker
100008135S	B01	41.017		SNP marker	F
100029938	B01	41.48	bin260	DArT-SeqTM marker	F
100023737S	B01	41.569		SNP marker
100040430	B01	42.473		DArT-SeqTM marker	F
100036877	B01	44.212	bin261	DArT-SeqTM marker
100016500S	B01	45.54	bin262	SNP marker
100045849S	B01	46.811		SNP marker
100000942	B01	47.276	bin263	DArT-SeqTM marker
100012465S	B01	48.314		SNP marker
100003101S	B01	48.591	bin264	SNP marker
100052546S	B01	49.104		SNP marker
100006300	B01	49.424	bin265	DArT-SeqTM marker
100027446S	B01	49.987	bin266	SNP marker
100002027-2S	B01	50.35		SNP marker
100015762S	B01	50.691		SNP marker
100059505S	B01	50.926	bin267	SNP marker
100027961S	B01	51.247		SNP marker
100023863S	B01	51.463	bin268	SNP marker
100000352S	B01	51.66	bin269	SNP marker
100032683S	B01	51.931	bin270	SNP marker	T
100094446	B01	51.968	bin271	DArT-SeqTM marker
100016269S	B01	52.251	bin272	SNP marker
100009818	B01	52.482	bin273	DArT-SeqTM marker
100032803S	B01	52.853		SNP marker	C
100009800S	B01	53.095		SNP marker
100024886S	B01	53.415		SNP marker
100005994S	B01	53.759		SNP marker
100003145S	B01	53.809	bin274	SNP marker	U
100004071S	B01	54.116		SNP marker
100030618S	B01	54.746		SNP marker	C
100015141S	B01	56.416		SNP marker	U
100033518S	B01	57.784		SNP marker
100028734-1S	B01	60.309		SNP marker
100000864S	B01	62.834		SNP marker	F
100001253S	B02	0		SNP marker
100041186	B02	5.032	bin275	DArT-SeqTM marker
100000720S	B02	7.221		SNP marker
100013616	B02	7.643	bin276	DArT-SeqTM marker
100087379	B02	8.261		DArT-SeqTM marker
100000783S	B02	9.089		SNP marker
100003033	B02	9.386		DArT-SeqTM marker
100040807	B02	10.302		DArT-SeqTM marker	E
100061147S	B02	11.055		SNP marker	E
100051281	B02	11.858	bin277	DArT-SeqTM marker	E
100015131	B02	14.219	bin278	DArT-SeqTM marker	E
100029344S	B02	15.628		SNP marker
100007384S	B02	19.6		SNP marker
100020067S	B02	20.083		SNP marker	E
100097593	B02	20.502		DArT-SeqTM marker
100013812S	B02	21.957		SNP marker
100025726S	B02	22.203		SNP marker
100009463S	B02	22.711		SNP marker
100007647S	B02	22.95		SNP marker
100010799S	B02	23.219	bin279	SNP marker	E
100037291S	B02	23.502		SNP marker	E
100016426S	B02	23.766		SNP marker
100011236	B02	23.87	bin280	DArT-SeqTM marker
100013963S	B02	25.616		SNP marker	W
100019220S	B02	26.077	bin281	SNP marker
100010485S	B02	26.238		SNP marker
100012164S	B02	26.438		SNP marker
100015015	B02	26.596	bin282	DArT-SeqTM marker
100029856S	B02	26.96		SNP marker
100034764S	B02	27.163	bin283	SNP marker	F
100007219S	B02	27.355	bin284	SNP marker	M
100017649S	B02	27.652	bin285	SNP marker
100011339S	B02	27.813		SNP marker
100015359S	B02	28.062	bin286	SNP marker	M
100004855	B02	28.239	bin287	DArT-SeqTM marker
100039531S	B02	28.42	bin288	SNP marker
100019028S	B02	28.802	bin289	SNP marker	W
100013304S	B02	29.209	bin290	SNP marker
100014208S	B02	29.504		SNP marker
100036902S	B02	31.057	bin291	SNP marker	W
100008527	B02	31.328		DArT-SeqTM marker	B
100019739S	B02	31.578	bin292	SNP marker
100031079S	B02	32.195		SNP marker
100029610	B02	33.283		DArT-SeqTM marker
100004091	B02	33.633		DArT-SeqTM marker
100011913S	B02	34.509		SNP marker
100019844S	B02	35.746		SNP marker
100046635S	B02	36.323		SNP marker
100002393	B02	36.559		DArT-SeqTM marker	M
100012791S	B02	37.427	bin293	SNP marker
100039116S	B02	37.794	bin294	SNP marker	R
100082031	B02	38.109		DArT-SeqTM marker
100016270S	B02	38.241	bin295	SNP marker	R
100022698S	B02	38.531		SNP marker	R
100012697S	B02	38.824		SNP marker
100034240S	B02	39.317		SNP marker
100005404S	B02	40.51		SNP marker	R
100031593S	B02	43.727		SNP marker	R
100011798S	B02	44.134	bin296	SNP marker	R
100014754S	B02	44.442		SNP marker
100003518S	B02	44.938		SNP marker
100028501S	B02	45.318	bin297	SNP marker	R
3085357	B02	46.091	bin298	DArT-SeqTM marker
100008340S	B02	48.201		SNP marker
100005939	B02	48.746		DArT-SeqTM marker
100024477	B02	50.567	bin299	DArT-SeqTM marker	T
100054706	B02	53.028	bin300	DArT-SeqTM marker
100007306	B02	53.355		DArT-SeqTM marker	U
100011748	B02	53.472		DArT-SeqTM marker
100047522S	B02	54.396	bin301	SNP marker
100003317	B02	55.506	bin302	DArT-SeqTM marker	U
100034935	B02	55.991	bin303	DArT-SeqTM marker	U
100048346	B02	56.145		DArT-SeqTM marker	U
100003900	B02	59.511		DArT-SeqTM marker	E
100011165	B02	59.753		DArT-SeqTM marker	U
100002009	B02	61.748		DArT-SeqTM marker
100040921	B02	62.35		DArT-SeqTM marker
100002269	B02	62.487	bin304	DArT-SeqTM marker
100001465	B02	65.061		DArT-SeqTM marker
100088954	B02	65.771	bin305	DArT-SeqTM marker
100030945	B02	66.286		DArT-SeqTM marker	U
100019053S	B02	67.451		SNP marker
100006796S	B02	68.513		SNP marker	U
100004028	B02	69.69		DArT-SeqTM marker	U
100024759S	B02	70.711		SNP marker
100014737	B02	70.947		DArT-SeqTM marker
100003357	B02	71.028	bin306	DArT-SeqTM marker
100040159S	B02	75.872		SNP marker	U
100017695	B02	83.256		DArT-SeqTM marker
100007872S	B02	84.417		SNP marker
100023943	B02	84.479	bin307	DArT-SeqTM marker	U
100010509S	B02	85.218		SNP marker	U
100062665	B02	85.697	bin308	DArT-SeqTM marker
100041738	B02	88.504		DArT-SeqTM marker
100041501	B02	90.33		DArT-SeqTM marker
100020879	B02	90.635	bin309	DArT-SeqTM marker	U
3154981S	B02	91.234		SNP marker	U
100063852	B02	94.324	bin310	DArT-SeqTM marker
100018020S	B02	99.244		SNP marker	U
100074505	B02	99.864	bin311	DArT-SeqTM marker	U
100012804S	B02	100.852		SNP marker	U
100007569	B02	101.49		DArT-SeqTM marker	U
100043246S	B02	103.414		SNP marker	U
100003577	B02	103.594	bin312	DArT-SeqTM marker	U
100065273S	B02	104.345	bin313	SNP marker	U
100023973S	B02	105.122		SNP marker
100008281	B03	0		DArT-SeqTM marker	R
100017692S	B03	2.289		SNP marker	R
100004341	B03	2.929	bin314	DArT-SeqTM marker
100005053	B03	3.053		DArT-SeqTM marker	R
100007144	B03	3.489	bin315	DArT-SeqTM marker	W
100020040	B03	4.62		DArT-SeqTM marker
100044537S	B03	5.644		SNP marker
100006953S	B03	6.324		SNP marker	W
100010015S	B03	6.964		SNP marker	W
100022965	B03	7.524		DArT-SeqTM marker
100027920S	B03	13.286		SNP marker	W
100015152S	B03	17.21		SNP marker
100009757	B03	18.099		DArT-SeqTM marker
100016971S	B03	18.563		SNP marker	R
100014326S	B03	19.099		SNP marker
100009745S	B03	19.537	bin316	SNP marker	J
100026847	B03	19.819		DArT-SeqTM marker
100017648S	B03	20.065		SNP marker	J
100003338	B03	21.569	bin317	DArT-SeqTM marker	A
100025048S	B03	22.966		SNP marker	A
100052219	B03	23.446		DArT-SeqTM marker
100036299S	B03	23.633		SNP marker
100005207S	B03	24.228		SNP marker	J
100011068	B03	24.47		DArT-SeqTM marker	J
100017909S	B03	24.768		SNP marker	J
100005044S	B03	25.392		SNP marker
100019505	B03	26.089	bin318	DArT-SeqTM marker
100004892S	B03	26.439		SNP marker	J
100029130	B03	27.306		DArT-SeqTM marker
100006010	B03	27.55		DArT-SeqTM marker
100014488S	B03	27.903		SNP marker	J
100014382S	B03	28.829		SNP marker
100010517S	B03	29.105		SNP marker
100004952S	B03	29.495		SNP marker
100063118S	B03	29.712		SNP marker
3100997S	B03	30.943	bin319	SNP marker	J
100037597S	B03	31.124	bin320	SNP marker
100041522	B03	32.113		DArT-SeqTM marker
100004319	B03	32.618		DArT-SeqTM marker
100005982S	B03	32.906		SNP marker
3106762S	B03	34.902		SNP marker
100052487S	B03	35.176		SNP marker
100011463S	B03	36.151	bin321	SNP marker
100059191S	B03	36.703		SNP marker
100021563S	B03	37.017		SNP marker
100051923S	B03	38.516		SNP marker
100000474	B03	39.324	bin322	DArT-SeqTM marker	J
100020770S	B03	39.553		SNP marker
3132042-2S	B03	40.032		SNP marker
100017250S	B03	40.303	bin323	SNP marker	O
100018971	B03	40.523		DArT-SeqTM marker
100013105S	B03	41.011		SNP marker
100000704S	B03	41.145	bin324	SNP marker
100014586S	B03	41.385		SNP marker
100028654S	B03	42.777		SNP marker
100021789	B03	44.002		DArT-SeqTM marker
100005114	B03	44.175		DArT-SeqTM marker
100009294S	B03	44.294		SNP marker
100059604	B03	45.109	bin325	DArT-SeqTM marker
100001328S	B03	45.549		SNP marker
100018725-2S	B03	46.15		SNP marker
100066395S	B03	46.541	bin326	SNP marker	E
100028247S	B03	46.719		SNP marker
100065759S	B03	47.118		SNP marker
100042357S	B03	47.311		SNP marker
100007583S	B03	47.541	bin327	SNP marker	M
100016392S	B03	47.933		SNP marker
100010967S	B03	48	bin328	SNP marker	M
100009321S	B03	48.151		SNP marker
100026679S	B03	48.28	bin329	SNP marker	M
100058165S	B03	48.43		SNP marker
100042532S	B03	48.636		SNP marker
100015557S	B03	48.866		SNP marker
100021197S	B03	49.301		SNP marker	M
100006559S	B03	49.523		SNP marker
100015121S	B03	49.788		SNP marker
100040738S	B03	50.524		SNP marker
100032884S	B03	50.726		SNP marker
100007413	B03	51.692		DArT-SeqTM marker
100015951	B03	52.03	bin330	DArT-SeqTM marker
100010116	B03	53.112		DArT-SeqTM marker
100000428S	B03	53.701		SNP marker
100015720S	B03	54.533		SNP marker
100041718	B03	55.58		DArT-SeqTM marker
100018687S	B03	57.02		SNP marker	N
100011187	B03	59.829		DArT-SeqTM marker	N
100038605S	B04	0		SNP marker	J
100082709S	B04	2.01		SNP marker	J
100025223S	B04	3.697		SNP marker	J
100009364	B04	4.002		DArT-SeqTM marker
100013312	B04	4.275		DArT-SeqTM marker
100002906	B04	4.769	bin331	DArT-SeqTM marker	J
100044848S	B04	5.034		SNP marker	J
100008717S	B04	6.007		SNP marker
100075834	B04	14.456	bin332	DArT-SeqTM marker	J
100000700S	B04	24.334		SNP marker
100060456	B04	31.184	bin333	DArT-SeqTM marker	J
100012578	B04	34.789		DArT-SeqTM marker	X
100006321S	B04	35.156		SNP marker	X
100064671S	B04	36.333		SNP marker	X
100037173S	B04	38.829		SNP marker	M
100009229S	B04	39.912		SNP marker	X
100014124	B04	46.684	bin334	DArT-SeqTM marker
100015355S	B04	48.248		SNP marker	X
100024636	B04	48.6	bin335	DArT-SeqTM marker
100003447S	B04	49.219		SNP marker
100015987S	B04	49.338		SNP marker	X
100054201S	B04	49.745		SNP marker	X
100001636	B04	50.948		DArT-SeqTM marker
100010010S	B04	51.248		SNP marker
100017363S	B04	52.254		SNP marker
100010392	B04	53.094		DArT-SeqTM marker
100023962S	B04	53.342		SNP marker
100031945S	B04	53.614		SNP marker	J
100039113S	B04	55.106		SNP marker
100014073S	B04	55.542		SNP marker
100010151S	B04	55.842		SNP marker
100065505	B04	55.973	bin336	DArT-SeqTM marker	M
100010342S	B04	56.336	bin337	SNP marker	A
100028622	B04	56.563		DArT-SeqTM marker
100016079S	B04	56.659		SNP marker
100009958S	B04	57.01		SNP marker	A
100007140S	B04	57.171	bin338	SNP marker	A
100024842S	B04	57.741		SNP marker
100040645S	B04	58.017		SNP marker
100008405S	B04	58.243	bin339	SNP marker
100043092S	B04	58.544		SNP marker
100021613S	B04	58.888		SNP marker	A
100027076S	B04	59.443		SNP marker
100010251S	B04	60.109		SNP marker	A
100062499S	B04	60.762		SNP marker
100007896S	B04	62.485		SNP marker	A
100005644S	B04	62.876		SNP marker
100047410	B04	63.251		DArT-SeqTM marker
100024040S	B04	64.277		SNP marker	A
100005758S	B04	64.783		SNP marker
100002547-1S	B04	65.058		SNP marker
100002547-2S	B04	65.553		SNP marker
100007691	B04	66.332	bin340	DArT-SeqTM marker
100003821S	B04	66.929		SNP marker
100024841S	B04	67.224		SNP marker	E
100002391S	B04	70.842	bin341	SNP marker	N
100017675S	B04	72.52		SNP marker	N
100058342	B04	72.82	bin342	DArT-SeqTM marker	N
100016872S	B04	73.179		SNP marker
3121901S	B04	73.663		SNP marker	N
100000861	B04	75.091	bin343	DArT-SeqTM marker	N
100004143S	B04	75.43		SNP marker	N
100019277	B04	75.958		DArT-SeqTM marker
100010264S	B04	76.495		SNP marker
100059595S	B04	76.881		SNP marker
100015510	B04	77.322	bin344	DArT-SeqTM marker	N
100054252S	B04	78.083		SNP marker
100015637	B04	78.753		DArT-SeqTM marker
100054925	B04	78.926		DArT-SeqTM marker
100013951	B04	81.354		DArT-SeqTM marker
100004050	B04	81.637		DArT-SeqTM marker
100007989	B04	82.127	bin345	DArT-SeqTM marker
100093415	B04	82.839		DArT-SeqTM marker
100012731S	B04	85.004		SNP marker
100045396S	B04	88.869		SNP marker
100009798	B04	96.586		DArT-SeqTM marker
100018656S	B04	97.892		SNP marker
100009911S	B04	107.945		SNP marker
100015432S	B04	109.284		SNP marker
100020065	B04	109.593	bin346	DArT-SeqTM marker
100042270S	B04	110.723		SNP marker
100089040	B04	112.668	bin347	DArT-SeqTM marker	T
3082623S	B04	115.441		SNP marker	E
100020055S	B05	0		SNP marker	J
100022100	B05	1.152	bin348	DArT-SeqTM marker
100010055	B05	4.106		DArT-SeqTM marker
100054385	B05	4.869	bin349	DArT-SeqTM marker
100009134S	B05	12.582		SNP marker
100016259S	B05	15.209		SNP marker
100103445	B05	17.059		DArT-SeqTM marker	J
100019921S	B05	19.125		SNP marker
100014771	B05	25.292	bin350	DArT-SeqTM marker
100060137	B05	25.891	bin351	DArT-SeqTM marker
100007523	B05	27.017		DArT-SeqTM marker	J
100060830	B05	27.199		DArT-SeqTM marker
100080943	B05	28.657		DArT-SeqTM marker
100003235	B05	30.922		DArT-SeqTM marker
100005246	B05	34.2		DArT-SeqTM marker
100017993S	B05	36.432		SNP marker	I
100012502S	B05	36.838		SNP marker
100047401S	B05	37.866		SNP marker
100032015S	B05	38.169		SNP marker
100005135	B05	38.952	bin352	DArT-SeqTM marker	I
100037885S	B05	40.069		SNP marker
100030835S	B05	40.833		SNP marker
100039767S	B05	41.33		SNP marker
100055788	B05	41.682	bin353	DArT-SeqTM marker
100018446	B05	42.251	bin354	DArT-SeqTM marker
100016830S	B05	43.753		SNP marker	K
100002796S	B05	44.374		SNP marker	B
100010724	B05	44.954	bin355	DArT-SeqTM marker
100003627S	B05	45.166		SNP marker
100016432S	B05	46.077		SNP marker
100003532S	B05	46.377		SNP marker
100014186S	B05	47.172		SNP marker
100008147	B05	47.386		DArT-SeqTM marker	H
100037713	B05	47.633		DArT-SeqTM marker
100023164	B05	47.975		DArT-SeqTM marker
100003560S	B05	48.107		SNP marker
100015185S	B05	48.355	bin356	SNP marker	F
100053728S	B05	48.47		SNP marker
100010539S	B05	48.654		SNP marker
100003985	B05	48.886	bin357	DArT-SeqTM marker
100004373S	B05	49.22		SNP marker
100055005S	B05	49.63		SNP marker
100013371	B05	49.799		DArT-SeqTM marker	F
3089439S	B05	50.206		SNP marker	F
100003413S	B05	50.485		SNP marker
100006929S	B05	50.695		SNP marker
100005167S	B05	51.048		SNP marker
100093338S	B05	51.94		SNP marker	F
100021319S	B05	52.564		SNP marker	F
100046830S	B05	54.001		SNP marker
100015144	B05	54.556	bin358	DArT-SeqTM marker	F
100042873S	B05	56.504	bin359	SNP marker
100003536	B05	56.863	bin360	DArT-SeqTM marker
100004045	B05	59.118	bin361	DArT-SeqTM marker	C
100082858	B05	61.501		DArT-SeqTM marker
100007758S	B05	61.696		SNP marker
100014929	B05	63.622	bin362	DArT-SeqTM marker
100004262	B05	65.255	bin363	DArT-SeqTM marker	U
100060095	B05	65.633	bin364	DArT-SeqTM marker	U
100010532S	B05	65.928		SNP marker	F
100032374S	B05	67.745		SNP marker
100045147	B05	70.074		DArT-SeqTM marker	F
100026682S	B05	73.377		SNP marker	R
100006989	B05	76.946	bin365	DArT-SeqTM marker
100006751S	B05	79.805		SNP marker	F
100007313S	B05	83.536		SNP marker
100013755S	B05	91.82		SNP marker	F
100043154S	B05	99.2		SNP marker	F
100002059	B05	100.028	bin366	DArT-SeqTM marker
100004867	B05	102.175		DArT-SeqTM marker
100013800	B06	0		DArT-SeqTM marker	X
100004008	B06	1.925		DArT-SeqTM marker
100002435	B06	7.37	bin367	DArT-SeqTM marker	Q
100016176S	B06	17.017		SNP marker
100019453	B06	18.404	bin368	DArT-SeqTM marker
100006952	B06	20.091		DArT-SeqTM marker
100008725	B06	21.933	bin369	DArT-SeqTM marker	W
100015567	B06	23.238	bin370	DArT-SeqTM marker	W
100011162	B06	23.576		DArT-SeqTM marker
100011899	B06	24.008		DArT-SeqTM marker
100029022S	B06	25.887		SNP marker
100005570S	B06	27.751		SNP marker
100006446	B06	30.025		DArT-SeqTM marker	A
100023479	B06	30.194		DArT-SeqTM marker
100005433	B06	30.393		DArT-SeqTM marker
100010003	B06	30.612		DArT-SeqTM marker
100000944S	B06	31.037		SNP marker
100039103	B06	31.958		DArT-SeqTM marker
100013794S	B06	32.821		SNP marker
100013714	B06	33.831		DArT-SeqTM marker	D
100038738S	B06	34.144	bin371	SNP marker	D
3137952S	B06	34.571		SNP marker	D
100006476S	B06	35.37		SNP marker
100014035S	B06	35.804		SNP marker	D
100042029S	B06	36.655		SNP marker	D
100002969S	B06	38.285		SNP marker
100000940	B06	38.652	bin372	DArT-SeqTM marker
100004652S	B06	38.987	bin373	SNP marker	I
100011423S	B06	40.02		SNP marker
100025910S	B06	40.441		SNP marker
100042400	B06	42.316		DArT-SeqTM marker	D
100012725	B06	42.465		DArT-SeqTM marker	D
100084206	B06	43.106		DArT-SeqTM marker	D
100028955S	B06	43.597		SNP marker	H
100008273S	B06	47.473		SNP marker
100019010S	B06	48.277		SNP marker	H
100012490S	B06	48.684		SNP marker	H
100039279S	B06	49.069		SNP marker
100022519S	B06	50.751		SNP marker
100012189S	B06	51.188		SNP marker
100000114	B06	51.439		DArT-SeqTM marker	A
100056183	B06	51.846	bin374	DArT-SeqTM marker	A
100006627	B06	52.057		DArT-SeqTM marker	A
100053374	B06	52.213		DArT-SeqTM marker
100009034S	B06	53.278		SNP marker
100040167	B06	53.425	bin375	DArT-SeqTM marker
100051531S	B06	53.605		SNP marker	A
100028401	B06	55.104		DArT-SeqTM marker
100024339	B06	55.568	bin376	DArT-SeqTM marker	A
100040110S	B06	55.903		SNP marker	A
100006275S	B06	56.437		SNP marker	A
100009645S	B06	56.711		SNP marker	X
100044036S	B06	58.662		SNP marker
100009384S	B06	59.477		SNP marker	A
100011511S	B06	60.508		SNP marker	A
100013682	B06	62.659	bin377	DArT-SeqTM marker
100026106S	B06	64.274		SNP marker	A
100004114S	B06	66.505		SNP marker	A
100018629S	B06	67.996		SNP marker
100019162S	B06	72.803		SNP marker
100055697S	B06	75.792		SNP marker
3096031S	B07	0		SNP marker	A
100057869S	B07	1.855		SNP marker
100006824	B07	2.521		DArT-SeqTM marker	A
100038947	B07	2.809	bin378	DArT-SeqTM marker
100022385S	B07	3.982		SNP marker	A
100060164	B07	5.712	bin379	DArT-SeqTM marker	A
100001915	B07	6.379	bin380	DArT-SeqTM marker	A
100011910	B07	6.699		DArT-SeqTM marker
100005735	B07	12.487	bin381	DArT-SeqTM marker	A
100011802	B07	15.188	bin382	DArT-SeqTM marker	A
100007725	B07	15.861		DArT-SeqTM marker	A
100015135	B07	17.129	bin383	DArT-SeqTM marker	A
100010862	B07	18.919	bin384	DArT-SeqTM marker
100025066S	B07	19.21		SNP marker
100025196S	B07	20.868		SNP marker	B
100020357S	B07	21.532		SNP marker
100006556S	B07	22.02	bin385	SNP marker	B
100061010	B07	23.658	bin386	DArT-SeqTM marker	B
100029475S	B07	31.346		SNP marker
100006221	B07	36.498		DArT-SeqTM marker
100012144	B07	36.897		DArT-SeqTM marker	B
100031164	B07	38.134	bin387	DArT-SeqTM marker	B
100007086S	B07	41.68		SNP marker
100015146S	B07	42.516		SNP marker	D
100066319	B07	42.843	bin388	DArT-SeqTM marker
100013059S	B07	44.253		SNP marker
100019499	B07	45.017	bin389	DArT-SeqTM marker
100015625	B07	45.82	bin390	DArT-SeqTM marker
100018087	B07	47.897	bin391	DArT-SeqTM marker
100003537S	B07	48.243		SNP marker
100019316	B07	48.73	bin392	DArT-SeqTM marker
100012324S	B07	49.058		SNP marker	A
100027176S	B07	49.491		SNP marker
100007614S	B07	49.866		SNP marker	A
100051671	B07	50.59	bin393	DArT-SeqTM marker	A
100023751S	B07	50.747		SNP marker
100010488S	B07	51.49		SNP marker	B
100011775S	B07	53.143		SNP marker	B
100009536S	B07	53.669	bin394	SNP marker	B
100037861S	B07	54.037		SNP marker	B
100005292	B07	55.007		DArT-SeqTM marker	B
100005971S	B07	55.736		SNP marker	B
100011501	B07	57.771	bin395	DArT-SeqTM marker
100052762S	B07	58.84		SNP marker	B
100024001S	B07	60.728		SNP marker
100014337S	B07	61.174		SNP marker
100014182S	B07	61.322		SNP marker
100006290	B07	61.944		DArT-SeqTM marker
100099427	B07	62.141		DArT-SeqTM marker	B
100019278S	B07	62.733	bin396	SNP marker
100015496S	B07	63.408	bin397	SNP marker	B
100013656S	B07	64.379	bin398	SNP marker	A
100050024S	B07	66.061		SNP marker	A
100034695S	B07	69.875		SNP marker	E
100024132	B07	70.209	bin399	DArT-SeqTM marker	E
100058220	B07	70.904		DArT-SeqTM marker
100022251S	B07	71.065	bin400	SNP marker	E
100008176	B07	72.094		DArT-SeqTM marker	Q
100019101S	B07	72.444		SNP marker
100003339	B07	72.79	bin401	DArT-SeqTM marker	E
100008819S	B07	73.188		SNP marker	E
100002559	B07	75.692		DArT-SeqTM marker
100007353	B07	75.926		DArT-SeqTM marker
3098543	B07	76.242		DArT-SeqTM marker
100008017	B07	77.947	bin402	DArT-SeqTM marker
100006332	B07	79.719	bin403	DArT-SeqTM marker
100019435	B07	81.101	bin404	DArT-SeqTM marker
100002998S	B07	84.231		SNP marker	E
100029527S	B07	85.271	bin405	SNP marker	E
100021484S	B07	86.112		SNP marker
100014637	B07	86.321	bin406	DArT-SeqTM marker	E
100021098S	B07	86.861		SNP marker
100019810S	B07	87.503		SNP marker	E
100054037	B07	87.926	bin407	DArT-SeqTM marker	E
100039913	B07	88.051		DArT-SeqTM marker
100022688S	B07	88.118		SNP marker
100018943	B07	88.728		DArT-SeqTM marker
100012987S	B07	89.426		SNP marker
100015407-1S	B07	89.664	bin408	SNP marker	E
100005559S	B07	89.859		SNP marker
100035986	B07	92.366	bin409	DArT-SeqTM marker	E
100101013	B07	93.558	bin410	DArT-SeqTM marker	E
100037537S	B07	94.036		SNP marker
100040013	B07	94.55	bin411	DArT-SeqTM marker	E
100054070S	B07	94.767		SNP marker	E
100024185S	B07	95.379	bin412	SNP marker	E
100010406	B07	95.567	bin413	DArT-SeqTM marker
100044776S	B07	96.768		SNP marker	E
100036898S	B07	97.259		SNP marker	B
100036819S	B07	98.042		SNP marker
100002844	B07	98.507	bin414	DArT-SeqTM marker	E
100008079S	B07	98.883		SNP marker
100010317S	B07	98.941	bin415	SNP marker	E
100040081S	B07	99.326		SNP marker
100043556S	B07	99.958		SNP marker
100013455	B07	100.291	bin416	DArT-SeqTM marker	H
100046046S	B07	101.013		SNP marker
100016514S	B07	101.71		SNP marker	H
100007143S	B07	102.244		SNP marker
100051704	B08	0	bin417	DArT-SeqTM marker
100014734	B08	0.832		DArT-SeqTM marker	U
100024492	B08	0.933		DArT-SeqTM marker
100010802	B08	3.51		DArT-SeqTM marker
100033393S	B08	4.325		SNP marker	U
100053026	B08	5.178		DArT-SeqTM marker	U
100008393S	B08	6.683		SNP marker	U
100002601	B08	16.093	bin418	DArT-SeqTM marker
100008714S	B08	16.497		SNP marker
100002582	B08	17.166	bin419	DArT-SeqTM marker
100021051	B08	17.747		DArT-SeqTM marker	U
100027498	B08	20.472		DArT-SeqTM marker
100058794	B08	27.248	bin420	DArT-SeqTM marker
100056854	B08	28.601	bin421	DArT-SeqTM marker	Q
100005691S	B08	29.618		SNP marker	Q
3133900S	B08	30.494		SNP marker	Q
100052637S	B08	31.243		SNP marker
100012226	B08	31.521	bin422	DArT-SeqTM marker	Q
100011190	B08	32		DArT-SeqTM marker
100048883	B08	32.186		DArT-SeqTM marker	Q
100029085	B08	32.593	bin423	DArT-SeqTM marker	Q
100010060S	B08	35.064		SNP marker
100018757S	B08	35.924		SNP marker	T
100039979	B08	36.018		DArT-SeqTM marker
100018742	B08	36.183		DArT-SeqTM marker	N
3120728S	B08	37.582		SNP marker	M
3078932S	B08	37.855		SNP marker
100004990S	B08	39.489		SNP marker
100003839S	B08	39.905		SNP marker
100093042	B08	40.098	bin424	DArT-SeqTM marker	U
100041441	B08	40.267		DArT-SeqTM marker	U
3104692S	B08	40.804		SNP marker	U
100013244S	B08	41.092		SNP marker	V
100024060S	B08	42.919		SNP marker
100019955S	B08	45.114		SNP marker
100005064S	B08	45.675		SNP marker	V
100012540S	B08	46.044		SNP marker
100027334S	B08	46.576		SNP marker	V
100023755	B08	46.894	bin425	DArT-SeqTM marker	V
3103977S	B08	47.562		SNP marker	V
100018343	B08	47.754	bin426	DArT-SeqTM marker
100006462S	B08	48.091		SNP marker
100023837S	B08	48.749		SNP marker
100016866S	B08	50.579		SNP marker
100021092S	B08	50.743		SNP marker	L
100012190S	B08	51.198		SNP marker	L
100063650	B08	59.583	bin427	DArT-SeqTM marker	D
100037521S	B08	59.856		SNP marker	D
100025561	B08	60.341		DArT-SeqTM marker
100084006	B08	60.543		DArT-SeqTM marker	D
100036846S	B08	61.188		SNP marker
100024282	B08	63.022	bin428	DArT-SeqTM marker
100012537	B08	67.978	bin429	DArT-SeqTM marker
100057412S	B08	69.28		SNP marker	R
100031121S	B08	70.041		SNP marker	R
100016912	B08	71.836		DArT-SeqTM marker
100029603	B08	72.067		DArT-SeqTM marker	R
100020288-2S	B08	72.329		SNP marker
100046338S	B08	72.637		SNP marker	R
100067066S	B08	72.979		SNP marker	R
100035357S	B08	74.452		SNP marker	R
100014018S	B08	74.897		SNP marker	R
100004540	B08	75.758	bin430	DArT-SeqTM marker
100040030S	B08	76.03		SNP marker
100055462S	B08	80.171		SNP marker	R
100027151S	B08	81.066		SNP marker	R
100041090S	B08	81.743		SNP marker	R
3087209S	B08	81.914	bin431	SNP marker	R
100004784	B08	83.495		DArT-SeqTM marker	R
100027191	B08	83.908		DArT-SeqTM marker
100034954	B08	84.295		DArT-SeqTM marker
100054466	B08	84.607		DArT-SeqTM marker	F
100005774	B08	85.332		DArT-SeqTM marker	R
100012184	B08	86.089		DArT-SeqTM marker
100006053	B08	94.662		DArT-SeqTM marker
100019913S	B08	94.903		SNP marker
100008288S	B08	96.684		SNP marker
100017545	B08	97.124		DArT-SeqTM marker	R
100022955S	B08	97.65		SNP marker	R
100012953S	B08	98.685		SNP marker	R
100003453	B08	102.161		DArT-SeqTM marker
100004036S	B08	104.574		SNP marker
100008804S	B08	105.649		SNP marker
100044695	B08	106.339	bin432	DArT-SeqTM marker	A
100016767S	B08	106.503		SNP marker
100010634S	B08	107.127	bin433	SNP marker	A
100056170S	B08	107.522		SNP marker
100019484S	B08	107.667		SNP marker
3153427S	B08	107.827	bin434	SNP marker
100012266S	B08	108.042		SNP marker
100018070S	B08	108.471		SNP marker
100055640S	B08	108.716	bin435	SNP marker	A
100026108S	B08	108.933		SNP marker
100090183	B08	109.286		DArT-SeqTM marker
100025300S	B08	109.293		SNP marker
100031051S	B08	109.633	bin436	SNP marker
100018073S	B08	110.425		SNP marker
100002148S	B08	110.835		SNP marker
3082679S	B08	111.273		SNP marker	H
100029172S	B08	111.707		SNP marker	H
100020760S	B08	112.152		SNP marker
100024666S	B08	112.601		SNP marker
100005198S	B08	113.558		SNP marker
100008766S	B08	116.857		SNP marker
100032181	B08	119.346		DArT-SeqTM marker
100006647	B08	119.793		DArT-SeqTM marker
100004722	B08	121.522	bin437	DArT-SeqTM marker
100008208	B08	123.842	bin438	DArT-SeqTM marker
100028330	B08	124.133		DArT-SeqTM marker
100056586S	B08	126.689		SNP marker
* The ancestral block colored with red were discerned using the alignment information of the other markers located in the same genetic bins
