# Supplementary material for: Co-linearity and divergence of the A subgenome of Brassica juncea compared with other Brassica species carrying different A subgenomes
Source: BMC Genomics. 2016 Jan 5;17:18. doi: 10.1186/s12864-015-2343-1 (PMC4700566; doi:10.1186/s12864-015-2343-1)
Supplement: Additional file 3: — The copies of ancestral blocks of Brassicaceae discriminated in Brassica species and Brassica subgenomes. (XLSX 15 kb) [file 12864_2015_2343_MOESM3_ESM.xlsx]

## Sheet: Sheet1
Additional file 3 The copies of ancestral blocks of Brassicaceae discriminated in Brassica species and Brassica subgenomes
Ancestral blocks	Species						Subgenomes
	B. rapa (Ar)	B. nigra (Bni)	B. carinata (BcCc)	B. napus (AnCn)	B. juncea (AjBj)	Mean	Ar	An	Aj	Mean	Bni	Bc	Bj	Mean
A	4	5	8	10	9 (8)*	7.2	4	4	4 (4)	4	5	6	5 (4)	5.33333
B	8	2	8	17	7 (5)	8.4	8	8	4 (4)	6.66667	2	3	3 (1)	2.66667
C	5	2	4	13	2 (2)	5.2	5	7	2 (2)	4.66667	2	2	0 (0)	1.33333
D	3	2	3	5	4 (3)	3.4	3	2	1 (1)	2	2	1	3 (2)	2
E	2	3	10	5	6 (5)	5.2	2	2	2 (2)	2	3	6	4 (3)	4.33333
F	4	3	10	10	6 (5)	6.6	4	4	3 (3)	3.66667	3	5	3 (2)	3.66667
G	2	1	3	3	2 (0)	2.2	2	2	1 (0)	1.66667	1	2	1 (0)	1.33333
H	5	2	5	13	5 (3)	6	5	7	2 (1)	4.66667	2	2	3 (2)	2.33333
I	4	1	4	10	6 (5)	5	4	4	4 (4)	4	1	2	2 (1)	1.66667
J	3	3	11	7	6 (5)	6	3	3	3 (3)	3	3	6	3 (2)	4
K	3	1	1	6	1 (0)	2.4	3	3	1 (0)	2.33333	1	0	0 (0)	0.333333
L	4	0	3	8	1 (1)	3.2	4	4	1 (1)	3	0	2	0 (0)	0.666667
M	4	2	1	7	1 (1)	3	4	3	0 (0)	2.33333	2	0	1 (1)	1
N	5	3	7	11	5 (4)	6.2	5	5	3 (3)	4.33333	3	2	2 (1)	2.33333
O	4	1	2	8	2 (1)	3.4	4	4	1 (1)	3	1	1	1 (0)	1
P	3	1	0	6	2 (1)	2.4	3	3	2 (1)	2.66667	1	0	0 (0)	0.333333
Q	4	3	6	11	5 (3)	5.8	4	6	3 (2)	4.33333	3	2	2 (1)	2.33333
R	3	3	8	7	6 (6)	5.4	3	3	3 (3)	3	3	5	3 (3)	3.66667
S	4	1	2	7	2 (1)	3.2	4	4	2 (1)	3.33333	1	2	0 (0)	1
T	7	1	3	14	1 (0)	5.2	7	7	0 (0)	4.66667	1	2	1 (0)	1.33333
U	4	5	15	7	7 (6)	7.6	4	3	3 (3)	3.33333	5	9	4 (3)	6
V	3	2	5	14	4 (4)	5.6	3	6	3 (3)	4	2	3	1 (1)	2
W	7	3	5	12	5 (4)	6.4	7	6	3 (3)	5.33333	3	3	2 (1)	2.66667
X	5	1	7	14	6 (5)	6.6	5	6	4 (3)	5	1	3	2 (2)	2
Mean	4.16667	2.125	5.45833	9.375	4.21 (3.25)	5.06667	4.16667	4.41667	2.29 (2)	3.625	2.125	2.875	1.92 (1.25)	2.30556
Total	100	51	131	225	101 (78)	121.6	100	106	55 (48)	87	51	69	46 (30)	55.3333
In different basic subgenome, the 24 ancestral blocks shows different constitution, such as high copies of block B, C and N in A genome, block A in B genome. However, block G, K, P and S constitute a low number of copies.
In different subgenomes, the 24 blocks also shows different constitution such as more H, T, W and X blocks in Ar and An, but more V in Aj and An.
rencefence : (B. rapa : Cheng et al., 2013; B. nigra : Paritosh et al., 2014; B. carinata : Zou et al., 2014; B. napus : Chalhoub et al., 2014)
*The numbers were calcauted according to both of our observation and that reported in Paritosh et al., 2014 ; the numbers in brackets were calcauted in this study.
