# Supplementary material for: Co-linearity and divergence of the A subgenome of Brassica juncea compared with other Brassica species carrying different A subgenomes
Source: BMC Genomics. 2016 Jan 5;17:18. doi: 10.1186/s12864-015-2343-1 (PMC4700566; doi:10.1186/s12864-015-2343-1)
Supplement: Additional file 4: — Comparison between the three A subgenomes. Ten sheets present the comparison from A1 to A10 among the three A subgenomes. The lines with blue color in one segment show an inversion event. (XLSX 2894 kb) [file 12864_2015_2343_MOESM4_ESM.xlsx]

## Sheet: A01
Additional file 4 Comparison between the three A subgenomes
Ten sheets present the comparison from A1 to A10 among the three A subgenomes. The lines with blue color in one segment show an inversion event.
